# Supplementary material for: Release of frustration drives corneal amyloid disaggregation by brain chaperone
Source: Commun Biol. 2023 Mar 30;6:348. doi: 10.1038/s42003-023-04725-1 (PMC10063603; doi:10.1038/s42003-023-04725-1)
Supplement: Supplementary file 3 — Supplementary Data 1 [file 42003_2023_4725_MOESM3_ESM.xlsx]

## Sheet: n=1
Time	T° 440,485	A1	A2	A3	A4	A5	A6	A7	A8	A9	A10	A11	A12	B1	B2	B3	B4	B5	B6	B7	B8	B9	B10	B11	B12	C1	C2	C3	C4	C5	C6	C7	C8	C9	C10	C11	C12	D1	D2	D3	D4	D5	D6	D7	D8	D9	D10	D11	D12
00:00:00	37.1	1300	51955	264219	65062	37242	4508	41981	1301	1270	1252	1266	1215	1302	15823	24992	37973	46600	89798	31953	1305	1276	1266	1295	1225	1387	18965	21374	16846	15768	15362	55496	1344	1300	1266	1255	1233	1352	35092	73085	66126	63452	24701	73845	1287	1282	1325	1299	1263
00:05:11	37	1305	10661	267105	86141	37548	28793	20617	1297	1274	1249	1278	1258	1319	16819	44807	10096	47748	91728	33516	1331	1295	1254	1282	1234	1346	19715	23274	15749	15750	14855	52321	1303	1274	1282	1270	1226	1343	34577	73145	66806	67280	20705	59672	1300	1312	1304	1323	1255
00:10:11	37.1	1300	39068	297213	90247	37780	36033	52764	1281	1274	1225	1236	1260	1290	16088	53661	51434	49754	105094	34649	1316	1275	1269	1244	1214	1280	17663	27508	15868	15415	14119	52794	1321	1296	1287	1258	1244	1371	36242	74463	66791	79320	18219	104604	1300	1319	1322	1258	1249
00:15:11	37	1310	12509	267712	73513	37870	40728	14794	1289	1265	1235	1280	1256	1312	17481	49686	50750	51914	67566	37103	1294	1283	1229	1273	1231	1326	17460	30202	16826	14920	13000	52443	1296	1339	1256	1257	1267	1346	37167	74754	67221	85697	17982	126736	1235	1287	1282	1258	1272
00:20:11	37.1	1304	14182	312497	80477	37483	35072	68273	1277	1249	1222	1220	1268	1312	17868	52117	52235	52637	43566	36502	1314	1262	1242	1299	1210	1309	20380	30271	16386	14915	12571	58155	1270	1293	1264	1262	1235	1320	37023	75678	67800	88091	20359	122668	1278	1305	1311	1304	1238
00:25:11	37	1316	13166	192866	80987	37545	37627	29517	1295	1261	1229	1242	1279	1327	14774	46981	56983	54960	20214	36363	1319	1275	1265	1307	1216	1285	22170	31678	15392	14592	14743	60569	1294	1299	1247	1271	1215	1379	37637	75951	68604	89796	21631	75349	1264	1337	1332	1309	1254
00:30:11	37	1303	6027	325163	97099	37554	42277	36656	1254	1285	1234	1230	1268	1299	16162	60246	66683	56092	26063	38082	1269	1238	1214	1286	1222	1311	25190	37704	14112	15343	14824	60750	1300	1287	1273	1243	1222	1355	38620	76331	69302	90061	22126	63531	1292	1303	1324	1296	1252
00:35:11	37	1332	12374	343996	89875	36593	39742	144750	1314	1259	1228	1201	1289	1338	15991	43450	58203	57195	39188	39464	1323	1262	1255	1287	1241	1292	28229	35561	14273	16367	14042	62403	1291	1314	1252	1229	1222	1355	40093	76206	68841	89800	24937	131829	1289	1336	1311	1309	1217
00:40:11	37.1	1315	13272	320161	94286	37959	35883	245917	1270	1268	1195	1250	1291	1299	16051	68380	49034	58160	68443	42120	1336	1307	1246	1256	1237	1295	29722	35326	17378	17995	14776	63507	1328	1313	1290	1303	1240	1354	40603	75773	69149	89988	23963	141861	1308	1304	1295	1283	1258
00:45:11	37	1324	29883	324717	88033	37627	43038	46251	1280	1288	1248	1231	1225	1333	17269	75103	45827	58196	67113	45208	1301	1257	1253	1278	1227	1306	29308	33250	19241	16733	15745	63084	1264	1303	1299	1271	1224	1345	40340	74398	70191	89057	28252	69416	1280	1314	1285	1297	1263
00:50:11	37	1327	38711	315187	83788	37323	12302	14503	1275	1307	1239	1222	1263	1335	17258	71589	44690	58201	67779	48822	1302	1268	1216	1276	1210	1329	29710	32498	19282	17241	17628	60790	1299	1300	1279	1258	1214	1336	41219	74087	69974	87209	34752	126784	1302	1296	1292	1305	1232
00:55:11	37.1	1298	43760	331316	64771	37739	26474	206855	1291	1242	1211	1210	1258	1271	17103	54693	47753	57882	68583	46590	1293	1251	1224	1285	1224	1311	29065	31027	18858	16845	17470	60391	1303	1275	1259	1262	1241	1366	41028	74974	70555	88652	38851	140893	1287	1312	1270	1255	1226
01:00:11	37.1	1298	17261	308671	39350	37085	39159	240774	1272	1240	1233	1224	1245	1296	13068	57989	52522	58314	69239	48291	1310	1286	1238	1268	1231	1293	29586	34067	18520	15182	17413	60078	1267	1265	1274	1263	1221	1363	41906	74822	70306	93101	38272	108863	1297	1284	1292	1276	1294
01:05:11	37	1283	26439	316702	72986	37199	45183	6623	1309	1253	1239	1257	1233	1276	18051	54841	54601	58219	72926	51491	1313	1249	1228	1286	1219	1341	29505	31620	18683	16935	17530	58703	1286	1274	1289	1269	1226	1328	41443	75620	69444	92774	38730	108068	1280	1312	1295	1267	1225
01:10:11	37	1293	17184	318637	77325	37569	49597	210200	1264	1291	1200	1243	1262	1322	17069	27624	56472	58632	70003	57357	1284	1288	1248	1252	1186	1304	30293	31471	19395	16073	17508	59684	1306	1306	1309	1251	1231	1377	41747	76321	70322	93261	45903	181957	1319	1328	1323	1288	1259
01:15:11	37	1347	11049	325562	79170	37420	51480	241655	1277	1266	1230	1233	1284	1267	17488	96388	52971	58644	65539	60165	1301	1303	1264	1290	1210	1325	30197	31255	19530	14791	17368	60032	1275	1303	1261	1240	1226	1352	42359	78295	70415	93287	51068	118214	1290	1332	1300	1244	1233
01:20:11	37	1358	12614	306528	84101	36900	49789	10226	1260	1205	1244	1227	1232	1309	18887	127466	46804	55550	66179	63021	1273	1279	1242	1307	1246	1319	30062	29590	19719	15108	17554	59717	1278	1272	1254	1240	1243	1328	42277	77199	70363	93032	59013	155571	1290	1284	1298	1296	1256
01:25:11	37	1319	25257	319083	89002	36854	50482	61698	1300	1270	1273	1219	1266	1308	19252	113373	31068	56240	67249	65660	1302	1250	1232	1247	1213	1288	30491	28395	20160	16087	18181	59915	1315	1269	1272	1250	1230	1324	42965	77340	70194	93499	68472	163109	1276	1310	1276	1281	1241
01:30:11	37	1315	18558	307014	74176	36980	50677	41054	1248	1263	1257	1227	1268	1308	18609	91458	18243	56723	66992	66295	1303	1269	1248	1262	1209	1343	30800	29139	20595	15041	17802	58802	1280	1271	1266	1263	1237	1352	42157	77339	69951	93365	80771	128091	1300	1338	1261	1289	1277
01:35:11	37.1	1323	3929	300687	62036	36936	48092	30936	1307	1266	1238	1193	1245	1286	19640	114772	6903	56415	66501	67313	1305	1324	1218	1313	1229	1347	31125	27621	21006	15163	18099	58769	1276	1257	1286	1261	1192	1337	42584	76362	69539	92725	103979	191173	1282	1278	1321	1251	1244
01:40:11	37	1351	6161	316711	63457	36709	2502	32918	1319	1234	1243	1240	1240	1293	18586	111988	7157	56964	66744	67423	1290	1245	1282	1259	1213	1323	31326	27377	21576	15470	17827	58556	1247	1268	1269	1240	1247	1319	42834	75781	68849	92977	109454	141052	1272	1288	1291	1279	1264
01:45:11	37	1293	8973	290715	17710	36938	6604	31388	1283	1277	1237	1275	1232	1278	17648	146639	21447	58339	65973	68159	1299	1259	1247	1240	1215	1294	31498	28662	21020	15336	17258	58547	1249	1297	1257	1254	1209	1340	42965	75419	69157	92236	105052	159212	1253	1311	1261	1268	1218
01:50:11	37.1	1338	11357	305016	28659	36779	11816	54302	1278	1268	1237	1253	1228	1310	19567	103466	48744	59378	64237	68742	1338	1284	1222	1296	1195	1326	31527	27865	21384	15253	17813	59603	1255	1288	1244	1270	1196	1355	43242	77108	68993	92682	111512	158743	1304	1307	1289	1271	1232
01:55:11	37.1	1322	10350	308646	6830	38062	25671	39704	1282	1256	1218	1255	1264	1291	19799	81019	63099	60642	64059	68399	1324	1255	1231	1276	1210	1314	31512	28011	21921	15524	18165	60516	1296	1279	1248	1244	1238	1386	43152	78335	68435	92182	104416	149061	1290	1297	1285	1295	1255
02:00:11	37.1	1315	10034	286782	66415	39577	42593	44551	1261	1246	1192	1231	1246	1282	18377	75856	38818	60861	65797	68147	1293	1302	1228	1289	1221	1312	32117	28465	22513	15538	18413	62041	1299	1262	1246	1267	1228	1359	43451	76590	69229	93027	108806	180035	1254	1274	1301	1305	1237
02:05:11	37.1	1294	10370	158779	73439	39362	51389	50296	1262	1246	1246	1239	1242	1292	19658	43716	10827	61296	64838	67839	1314	1238	1233	1285	1203	1321	32258	27542	22597	15730	18439	61343	1299	1303	1290	1246	1211	1383	45558	76748	68814	93390	109952	146579	1289	1294	1332	1256	1248
02:10:11	37	1298	9841	295201	57300	38868	57826	40973	1294	1222	1230	1222	1213	1272	19962	42359	8219	61691	64680	67314	1300	1270	1215	1258	1223	1324	32200	27125	22928	15985	19038	61363	1264	1293	1207	1255	1235	1341	45199	76025	68833	92379	106085	188698	1308	1305	1271	1243	1226
02:15:11	37	1339	11332	284200	52609	39276	44944	20694	1251	1261	1253	1243	1258	1279	19901	25773	12696	62756	65539	68040	1318	1278	1228	1268	1213	1363	32036	27523	23340	16137	19254	62067	1256	1221	1256	1251	1234	1369	46368	75621	68791	92555	117217	143831	1273	1274	1284	1297	1227
02:20:11	37.1	1291	7976	253801	39321	40274	25211	38029	1255	1264	1254	1251	1230	1289	20019	20448	19027	63200	65306	67005	1319	1280	1232	1284	1209	1311	32170	27180	23075	16024	19448	61391	1275	1286	1291	1259	1220	1353	45513	75913	68353	91654	100856	191614	1304	1300	1320	1257	1267
02:25:11	37.1	1303	4678	208147	53035	38942	50294	34032	1319	1256	1236	1287	1221	1321	20412	16282	30931	63057	65030	66831	1303	1241	1237	1254	1205	1326	32318	26427	23475	16458	19777	61737	1283	1268	1280	1254	1235	1346	45662	75042	68686	92812	106026	147112	1274	1339	1330	1293	1251
02:30:11	37	1302	3647	217953	75657	39245	46400	20148	1273	1254	1224	1273	1250	1268	19334	8214	39831	63081	64968	67078	1291	1248	1220	1286	1224	1369	32242	26916	23618	16051	19510	61982	1312	1261	1234	1282	1228	1335	46935	74886	67895	92316	109467	191050	1311	1277	1286	1270	1229
02:35:11	37.1	1310	4711	220814	45146	37846	40856	26444	1307	1268	1238	1217	1243	1276	20010	9187	54744	63099	64869	67609	1324	1304	1240	1273	1216	1335	32095	27029	23948	16407	20331	63095	1294	1297	1282	1237	1231	1347	48545	74870	67680	92458	104399	147040	1272	1314	1275	1288	1231
02:40:11	37	1307	3774	216725	80798	37531	49064	33635	1286	1255	1209	1222	1239	1283	20226	13427	72640	62678	64570	67173	1307	1281	1226	1279	1203	1310	32389	27094	24075	16320	20385	63295	1287	1299	1258	1252	1226	1371	49142	73904	66819	96895	104911	190346	1255	1324	1257	1272	1232
02:45:11	37.1	1320	5027	285979	58195	37068	45752	195183	1302	1256	1210	1252	1225	1287	20035	21716	83525	63065	64778	67327	1313	1274	1253	1301	1235	1317	32577	27107	24300	16877	20677	63556	1248	1292	1280	1288	1229	1357	49677	73566	64657	88010	114674	151970	1315	1316	1256	1251	1263
02:50:11	37	1292	3542	289220	87709	35560	42851	9033	1290	1257	1225	1229	1212	1309	20211	37716	80154	62485	63295	67408	1285	1264	1225	1292	1209	1361	32366	26634	24402	16441	20207	63287	1283	1289	1280	1232	1239	1366	49450	73190	63759	86677	100657	189203	1255	1305	1286	1278	1258
02:55:11	37	1303	4706	294853	83462	34771	42896	161688	1284	1295	1216	1236	1274	1312	19899	52432	74452	62772	62155	67248	1274	1265	1234	1270	1206	1318	32329	26614	24434	16881	20804	64074	1295	1279	1287	1256	1245	1360	49711	72777	65374	86076	106315	143355	1273	1287	1307	1317	1214
03:00:11	37	1278	5045	231385	79570	34925	36613	23855	1295	1224	1209	1243	1290	1273	20067	57692	74552	63383	62284	67385	1287	1286	1242	1254	1196	1296	32754	27094	24346	16943	20633	64231	1278	1283	1246	1274	1206	1346	49434	72289	66696	86983	101075	192680	1281	1295	1315	1282	1254
03:05:11	37	1292	6330	291152	62962	34039	26971	2702	1289	1269	1250	1229	1262	1302	19767	71302	78333	63410	62697	67292	1305	1232	1227	1278	1229	1334	32670	27841	24407	16565	20116	64252	1266	1299	1290	1230	1219	1344	49527	71875	66551	87481	117157	141342	1260	1286	1301	1265	1223
03:10:11	37	1281	5360	283969	75749	33205	45212	3688	1291	1271	1196	1250	1236	1325	20217	113601	74872	63310	62642	67749	1273	1238	1250	1296	1250	1329	32757	27238	24576	16813	20708	64763	1279	1287	1267	1255	1262	1358	49658	71517	69375	88304	105517	191413	1277	1294	1330	1292	1251
03:15:11	37.1	1313	3701	308834	11734	32815	37332	13279	1261	1240	1218	1245	1250	1291	20571	125350	72724	63863	62819	67481	1311	1228	1237	1274	1232	1323	33270	26746	24881	17020	21218	65202	1301	1264	1278	1254	1214	1357	47940	71689	68741	90745	116227	135401	1270	1311	1293	1291	1223
03:20:11	37.1	1286	5758	279195	57274	33294	45466	26689	1287	1289	1232	1243	1234	1281	19954	134423	72876	63967	62963	67553	1309	1252	1250	1265	1211	1292	33288	26956	24857	17011	21020	64701	1285	1299	1288	1275	1250	1355	47146	71790	69834	91194	96085	191729	1276	1281	1277	1276	1229
03:25:11	37.1	1310	5596	292934	10053	33071	2654	84257	1265	1240	1223	1215	1241	1305	20240	126742	73879	64260	62834	67762	1281	1257	1223	1253	1220	1299	33201	27010	24882	16913	21277	64448	1264	1311	1252	1253	1234	1339	45739	71585	69953	90722	118543	139771	1281	1323	1262	1307	1258
03:30:11	37	1309	6174	256534	66790	33162	21639	221217	1277	1307	1268	1243	1227	1315	19858	116410	74323	64449	62732	67370	1300	1306	1238	1276	1234	1312	33592	26544	24819	16886	20888	64521	1272	1318	1290	1248	1283	1364	46078	71708	69840	92879	93161	184921	1277	1283	1283	1308	1257
03:35:11	37.1	1296	6331	307632	37817	33435	56739	192819	1265	1294	1247	1202	1287	1291	18882	95696	75423	63750	62138	67511	1344	1260	1228	1263	1215	1309	33392	26517	25091	16886	21428	64056	1273	1271	1236	1233	1250	1371	46084	71436	69410	91421	114144	142910	1299	1307	1285	1255	1233
03:40:11	37	1331	6800	299784	14559	33490	49400	36247	1280	1267	1244	1244	1218	1257	19830	92220	74043	64038	62557	67366	1293	1255	1218	1277	1201	1320	33919	26419	25369	17046	21191	64399	1255	1280	1234	1264	1233	1339	45224	71264	69339	87079	104578	184579	1300	1323	1284	1320	1216
03:45:11	37.1	1311	7460	274987	21010	33076	41324	146451	1245	1272	1226	1209	1257	1302	20051	96450	73455	63865	62933	67614	1304	1258	1237	1254	1208	1346	33707	25436	25271	16724	20677	63487	1310	1295	1253	1248	1239	1363	45673	71388	69236	86926	108177	139974	1297	1317	1290	1266	1252
03:50:11	37.1	1295	5104	296679	5930	32290	41212	177663	1271	1249	1214	1226	1249	1324	19867	97400	74944	64023	62332	67286	1303	1262	1214	1271	1222	1335	33713	25334	25483	17039	20648	63544	1303	1306	1251	1228	1240	1342	45526	71291	69566	86984	106931	188983	1284	1301	1275	1274	1226
03:55:11	37.1	1317	4375	240397	48228	30714	50241	150268	1308	1285	1205	1248	1252	1349	19575	97859	74285	64138	62619	66868	1278	1284	1247	1262	1216	1269	33742	25067	25388	17099	20468	62303	1312	1283	1294	1248	1214	1358	45735	70723	69402	85874	111311	140328	1278	1294	1318	1291	1230
04:00:11	37.1	1318	6158	306271	60537	32161	32564	141433	1304	1276	1218	1232	1273	1308	19975	102480	75892	64616	63552	67846	1340	1247	1232	1259	1220	1322	33950	25033	25996	17211	21152	62935	1295	1292	1237	1290	1220	1353	46891	69582	69163	90208	106611	182494	1305	1336	1287	1275	1222
04:05:11	37.1	1326	10659	292895	91049	37813	51587	53340	1258	1265	1245	1219	1230	1281	20062	103882	75796	64544	62604	67882	1326	1267	1256	1291	1244	1293	34223	24907	26002	17169	20781	62856	1278	1264	1274	1257	1239	1355	45834	70773	69411	90973	105924	145128	1287	1293	1313	1260	1245
04:10:11	37.1	1306	18696	294877	19514	38039	47094	214891	1272	1221	1217	1252	1218	1323	19619	109806	75972	63623	62843	67944	1258	1284	1260	1258	1238	1273	34458	25150	26037	16950	20352	62599	1275	1291	1285	1266	1256	1359	46939	70789	69757	91861	105673	179453	1287	1343	1296	1279	1197
04:15:11	37.1	1319	7053	305773	5127	35915	28730	199410	1278	1282	1208	1242	1227	1273	19709	109848	76259	63791	62873	67873	1322	1296	1202	1252	1234	1318	34215	25094	26106	17116	20877	62651	1263	1276	1253	1253	1221	1331	47314	70653	69627	93917	102235	143978	1268	1338	1270	1306	1262
04:20:11	37.1	1312	16186	301626	11382	34606	46176	149119	1249	1251	1254	1243	1254	1332	19931	107740	76176	64183	62417	67755	1330	1264	1237	1290	1231	1321	34671	25454	26178	17136	20959	63077	1282	1256	1292	1250	1225	1342	48295	74688	69139	86992	115971	167346	1290	1302	1284	1272	1259
04:25:11	37.1	1304	16320	266190	28651	5116	47727	21314	1252	1267	1232	1258	1239	1337	19523	110369	75807	63348	62121	67449	1338	1282	1263	1274	1206	1282	34451	25546	26438	17134	21013	63037	1284	1270	1259	1238	1258	1360	48795	76942	69331	85007	97231	150500	1287	1312	1335	1287	1211
04:30:11	37	1326	26151	305662	86493	34321	13150	7074	1281	1245	1233	1236	1246	1281	19198	112088	75004	63502	62187	67465	1305	1275	1234	1268	1202	1317	34400	25510	26432	16690	20405	62378	1303	1302	1258	1257	1225	1346	49215	77280	68987	86360	106806	168191	1320	1311	1303	1305	1230
04:35:11	37	1314	26801	269978	63222	22582	46123	60872	1296	1249	1259	1212	1240	1310	19525	111855	74744	64037	62291	67390	1278	1293	1219	1268	1226	1306	34346	25183	26368	17131	20614	63072	1270	1306	1267	1245	1234	1374	49485	77617	69136	85939	99577	152935	1259	1342	1312	1332	1247
04:40:11	37.1	1349	38703	290031	25634	1984	42476	158697	1286	1254	1224	1233	1238	1317	19193	109082	72781	63828	61722	67437	1297	1300	1271	1293	1260	1304	34465	25444	26294	17191	20747	63313	1315	1283	1269	1281	1245	1347	50142	77904	68853	86271	114157	180768	1266	1298	1282	1295	1217
04:45:11	37	1319	2659	254697	19177	6316	37741	212181	1267	1266	1280	1244	1241	1285	19417	109568	72502	63761	61713	67764	1297	1295	1254	1307	1198	1324	34489	25211	26527	16833	20264	63654	1286	1282	1264	1232	1229	1376	49657	76948	68627	85204	106767	156089	1263	1315	1279	1267	1221
04:50:11	37	1306	39027	295856	17618	8888	46848	225525	1290	1284	1220	1254	1249	1324	19402	113297	72904	64009	61512	67822	1304	1300	1257	1281	1225	1326	34640	25215	26412	17181	20489	62996	1317	1285	1245	1272	1222	1409	50066	76652	68891	84868	103327	166389	1265	1265	1324	1281	1250
04:55:11	37	1314	20359	305161	22200	9589	32323	229859	1289	1290	1234	1241	1240	1305	19484	110641	73497	63695	61358	67405	1289	1235	1203	1261	1191	1299	34358	25470	26731	17278	20563	63164	1295	1290	1257	1250	1227	1352	51126	77000	68645	85793	107205	150855	1297	1310	1300	1292	1242
05:00:11	37.1	1347	27317	292983	15069	11258	46209	95835	1295	1240	1240	1248	1294	1302	19591	112949	74033	63933	61825	68158	1287	1338	1243	1265	1237	1312	34747	25595	26724	17375	20918	64593	1327	1302	1257	1237	1203	1346	51616	77318	68272	85657	103651	185275	1273	1318	1297	1265	1243
05:05:11	37	1289	38743	290149	59093	11261	35738	191685	1291	1237	1224	1244	1220	1285	19358	110008	73106	64286	61746	67755	1284	1258	1223	1297	1162	1335	34855	25419	26813	17176	20763	64311	1291	1272	1273	1255	1213	1350	52445	78178	68408	85751	103734	143272	1281	1321	1282	1290	1197
05:10:11	37	1341	36079	277399	52783	12519	45378	84964	1312	1279	1234	1241	1298	1294	19449	109684	72277	63760	61465	68433	1306	1267	1245	1277	1255	1305	34785	25415	26883	17303	20754	63585	1272	1268	1258	1239	1221	1326	52947	77241	68260	85106	107358	183501	1294	1306	1284	1306	1271
05:15:11	37	1316	10887	296131	54439	12724	25729	196804	1285	1293	1232	1266	1254	1326	19541	105467	73000	63955	61459	67885	1327	1267	1244	1280	1236	1377	34915	24871	27111	17487	20919	64098	1297	1273	1301	1228	1254	1368	52704	76893	68449	87403	110569	140331	1233	1295	1304	1274	1283
05:20:11	37	1314	13490	308787	21927	14509	44628	215819	1289	1268	1221	1225	1244	1283	19304	108576	74492	63825	61541	68221	1296	1244	1232	1249	1208	1309	35146	25333	26853	17382	21035	64755	1275	1278	1255	1251	1257	1354	52015	77544	67747	87745	105975	161094	1308	1279	1317	1323	1221
05:25:11	37	1329	7815	250170	6872	15269	35532	209718	1259	1258	1249	1249	1241	1325	19369	109660	73996	63964	61361	68423	1352	1255	1224	1247	1276	1353	34861	25171	26912	17542	20878	65132	1266	1301	1273	1240	1258	1342	52517	76890	67972	87294	103220	143640	1279	1305	1300	1286	1225
05:30:11	37.1	1325	15390	296153	23964	25342	32413	214553	1274	1275	1266	1219	1237	1316	18949	111536	73252	63576	60811	68060	1292	1261	1256	1294	1216	1315	34586	25349	27000	17175	20424	64123	1297	1308	1254	1227	1248	1382	52654	76838	67526	86393	110182	179439	1315	1295	1305	1253	1221
05:35:11	37.1	1325	17899	289363	75657	22963	47238	164273	1281	1243	1245	1243	1222	1312	19237	112361	73650	63958	61655	68125	1288	1235	1232	1276	1228	1326	34889	25256	26865	17197	21345	64523	1264	1281	1306	1266	1221	1337	52397	77369	67589	86261	108245	140569	1288	1297	1289	1249	1255
05:40:11	37.1	1267	12031	293857	90620	36903	34028	7762	1278	1252	1225	1271	1236	1282	19297	112724	73450	64266	61654	68436	1323	1296	1262	1271	1204	1338	35118	24916	27147	17555	21194	65552	1261	1309	1263	1245	1212	1348	52256	77014	67275	88035	103329	169894	1286	1272	1317	1279	1248
05:45:11	37	1332	20000	269560	26641	23485	44955	214823	1260	1237	1220	1252	1228	1295	19065	110243	73758	63734	61242	68514	1318	1251	1216	1251	1235	1314	34972	25286	26980	17403	21064	64247	1279	1312	1275	1246	1189	1350	52344	76982	67953	89523	105462	140127	1308	1304	1287	1300	1217
05:50:11	37	1315	27446	241701	37004	25482	44744	189703	1301	1286	1209	1233	1230	1299	19061	112529	73219	63165	61217	68448	1298	1289	1232	1270	1214	1308	34898	25130	26974	17410	21150	64430	1275	1267	1286	1273	1221	1349	52214	77200	68088	92991	104572	183528	1280	1313	1319	1290	1220
05:55:11	37	1291	6648	235779	85667	10709	29899	183458	1269	1199	1254	1228	1207	1296	19274	109041	72851	63783	61414	68164	1280	1274	1231	1283	1219	1344	35357	25048	27270	17346	21267	65688	1244	1276	1243	1283	1283	1362	52045	77324	68117	88935	110550	139838	1284	1312	1296	1263	1258
06:00:11	37.1	1301	10863	292917	15719	35377	34030	116897	1310	1275	1256	1234	1265	1252	19431	109674	72699	63653	61419	68095	1303	1267	1254	1294	1226	1342	35152	25229	27354	17449	21217	65974	1306	1298	1291	1237	1239	1340	51893	77123	67360	84664	110683	169415	1262	1263	1267	1277	1216
06:05:11	37	1332	15305	285749	43070	37924	43223	182582	1295	1269	1248	1253	1244	1299	19115	109905	74026	63553	61586	68562	1316	1275	1210	1251	1233	1345	34941	25199	26982	17424	20992	66058	1266	1299	1259	1278	1218	1341	52203	77580	66845	83497	106713	141038	1308	1313	1301	1298	1267
06:10:11	37.1	1324	31194	279077	30692	14150	51626	50905	1315	1283	1196	1289	1251	1294	19118	114047	73911	62872	61197	68616	1302	1262	1234	1296	1249	1344	34991	25124	27261	17311	21101	66508	1263	1281	1298	1287	1236	1335	51799	77887	67464	84552	90606	166441	1336	1289	1280	1315	1285
06:15:11	37	1288	34130	285042	22787	8893	2621	15734	1264	1263	1204	1209	1257	1300	19497	114796	73249	63225	61343	68315	1319	1259	1278	1281	1227	1312	35251	25410	27359	17374	21093	66500	1285	1294	1286	1286	1217	1351	52148	77158	67370	84161	104196	142031	1312	1303	1284	1289	1203
06:20:11	37.1	1317	15000	248549	22680	46903	34694	24794	1287	1258	1212	1258	1243	1312	19114	111720	73889	63494	61229	68290	1319	1277	1212	1261	1232	1309	35117	25200	27301	17361	20863	67407	1250	1308	1262	1235	1226	1364	51489	76873	67324	84449	112079	187115	1270	1279	1304	1310	1225
06:25:11	37.1	1298	3233	187388	10449	47129	43823	6374	1309	1279	1244	1221	1239	1273	19187	115715	72946	64145	61254	68461	1308	1270	1248	1295	1248	1353	35355	25248	27817	17731	21537	67404	1270	1319	1283	1282	1231	1368	52145	77587	68498	83873	100569	142343	1262	1303	1270	1298	1274
sr
[truncated: 48 more columns]

## Sheet: n=2
Time	T° 440,485	A1	A2	A3	A4	A5	A6	A7	A8	A9	A10	A11	A12	B1	B2	B3	B4	B5	B6	B7	B8	B9	B10	B11	B12	C1	C2	C3	C4	C5	C6	C7	C8	C9	C10	C11	C12	D1	D2	D3	D4	D5	D6	D7	D8	D9	D10	D11	D12
00:00:00	37	1337	40579	293851	41729	4945	28694	207597	1260	1287	1196	1219	1250	1278	19202	111066	72734	63581	60706	68295	1272	1235	1236	1270	1220	1316	35337	25073	27834	17744	21682	67551	1272	1289	1281	1234	1234	1297	52161	77708	67918	83430	93793	155817	1271	1295	1304	1274	1190
00:05:11	37	1288	16652	305590	35335	44874	43069	194237	1302	1238	1247	1218	1232	1292	19232	108103	73004	64030	60837	69050	1314	1297	1211	1283	1237	1307	35375	24748	27733	17724	21189	66895	1269	1266	1250	1235	1253	1323	51493	78361	68260	83018	95329	155216	1307	1310	1288	1305	1272
00:10:11	37.1	1277	23105	153813	22578	54251	34289	206178	1270	1247	1236	1241	1233	1297	19076	106791	73198	64071	61299	68933	1313	1279	1216	1311	1211	1331	35448	25165	28019	17845	21789	68502	1282	1288	1287	1228	1262	1316	51988	78078	68490	82693	85110	148763	1295	1282	1317	1327	1269
00:15:11	37	1322	24374	188147	27750	47450	38271	155460	1286	1259	1212	1260	1248	1275	18683	102035	74394	63545	60349	69201	1312	1276	1264	1301	1193	1306	35546	25578	27983	17683	21193	68183	1302	1308	1222	1259	1248	1342	51548	77939	69055	81716	110364	168188	1314	1304	1323	1330	1235
00:20:11	37	1308	44129	241296	36984	34007	51611	211143	1251	1293	1239	1243	1219	1302	19117	108233	73369	63337	60167	68761	1289	1273	1264	1293	1222	1324	35180	24739	27602	17550	21001	67911	1275	1287	1261	1238	1208	1364	52107	77635	68799	81340	97270	149072	1254	1259	1302	1298	1246
00:25:11	37.1	1300	41281	196904	59226	23296	44166	215368	1333	1270	1218	1230	1223	1308	19229	104685	73088	63806	60456	69085	1278	1277	1249	1315	1238	1347	35705	24993	28135	17794	21349	68846	1287	1260	1215	1236	1242	1366	51801	78333	68789	84023	101259	166797	1276	1271	1305	1298	1263
00:30:11	37.1	1307	13213	227468	41788	25662	36446	216416	1296	1247	1246	1227	1275	1322	18888	106096	73408	64101	61238	68493	1300	1265	1241	1252	1263	1320	35850	24845	27948	17450	21178	67938	1293	1278	1268	1252	1245	1344	51789	78489	68349	84649	105005	133750	1292	1291	1304	1284	1247
00:35:11	37	1304	14339	286513	82822	27395	26102	190883	1292	1261	1273	1191	1235	1309	18809	104484	73698	63811	61344	68717	1345	1238	1244	1277	1235	1307	35789	25388	28056	17570	21468	68749	1295	1280	1269	1227	1239	1375	52379	78080	68718	86161	106729	189365	1278	1300	1288	1288	1258
00:40:11	37	1316	17736	263896	66254	23307	39352	200937	1290	1255	1282	1220	1260	1333	19160	106650	73751	63839	62021	69092	1293	1277	1213	1246	1218	1324	35276	25223	27881	17699	21195	68675	1281	1282	1266	1265	1243	1361	51702	78139	68730	84591	106587	129009	1296	1322	1310	1293	1243
00:45:11	37.1	1285	30394	278253	96924	46909	43756	212630	1324	1279	1228	1228	1260	1323	19107	105540	73348	63959	61412	68712	1300	1244	1271	1267	1210	1295	35631	25397	27811	17754	21414	68394	1285	1256	1268	1260	1222	1348	51843	77944	69116	83931	98426	190145	1277	1329	1281	1298	1261
00:50:11	37.1	1303	23882	192184	94114	25393	40631	212265	1324	1272	1244	1288	1255	1307	18825	98718	73346	63133	61108	69322	1281	1267	1214	1260	1229	1320	35519	25264	28142	17584	21363	69023	1281	1266	1286	1244	1235	1363	51870	77320	68370	83993	100586	140832	1272	1297	1306	1280	1235
00:55:11	37	1303	32713	302817	75510	36187	25153	120228	1251	1261	1226	1256	1264	1316	18889	103841	73511	62844	61385	68818	1298	1287	1263	1266	1249	1338	35681	25507	27976	17811	21314	68666	1292	1307	1299	1261	1271	1332	51249	77803	68744	85475	101742	193385	1317	1296	1337	1273	1263
01:00:11	36.9	1314	27284	194948	63345	41075	23348	24875	1273	1305	1250	1247	1223	1306	18636	102220	73790	63450	61200	69229	1274	1249	1262	1284	1234	1323	35779	25374	28244	17646	21114	68266	1260	1261	1252	1246	1252	1318	51149	77298	68011	84689	112546	143587	1319	1330	1298	1298	1248
01:05:11	37.1	1314	37393	259083	11879	43495	27433	79706	1275	1251	1232	1216	1231	1309	19103	108250	73002	63937	61664	69453	1314	1270	1213	1289	1216	1336	35917	25140	28274	18006	21794	70153	1271	1266	1247	1253	1221	1364	51418	77652	68055	85818	107794	186621	1262	1300	1329	1285	1257
01:10:11	37.1	1282	3381	248808	13682	36250	32059	29560	1300	1225	1213	1217	1269	1324	18983	101328	74001	63471	61677	69547	1290	1289	1211	1267	1210	1304	35831	25346	28404	17930	21678	68963	1316	1289	1277	1248	1219	1335	51359	77797	67137	88143	109197	152544	1291	1252	1335	1319	1256
01:15:11	37	1366	29541	80046	33681	37792	33589	197587	1284	1267	1234	1237	1207	1311	19072	106570	73278	62867	61177	69241	1298	1261	1252	1263	1215	1362	35885	25037	27968	17721	21446	68873	1292	1297	1266	1292	1256	1358	51437	77819	67364	88122	109016	188548	1266	1312	1312	1260	1212
01:20:11	37	1317	7159	89130	85362	38187	28221	92602	1243	1261	1275	1223	1253	1303	18918	103307	73183	63319	61480	69168	1319	1270	1218	1284	1253	1312	35878	24833	27929	17724	21297	68480	1306	1274	1261	1267	1239	1322	51157	76667	67585	92012	101818	136345	1293	1307	1332	1289	1255
01:25:11	37.1	1341	13019	154188	54538	34731	26963	191874	1288	1258	1227	1267	1230	1275	19075	105012	72727	63213	61788	69107	1311	1278	1219	1267	1227	1329	35830	24987	28470	18115	21610	69560	1289	1296	1263	1231	1190	1346	51413	76695	67345	88298	98149	186701	1302	1276	1314	1273	1246
01:30:11	37	1328	24878	165757	18142	37622	40700	185264	1283	1265	1259	1247	1253	1302	18932	101407	73332	64265	61680	68709	1325	1223	1195	1262	1224	1305	35915	25013	28190	18013	21432	69512	1302	1325	1250	1266	1257	1327	50975	77770	67630	83053	101197	123897	1317	1313	1279	1260	1222
01:35:11	37	1300	19299	249414	20323	21415	42339	202823	1297	1276	1243	1226	1267	1313	18981	104450	73802	63155	61974	69744	1314	1313	1218	1282	1221	1329	35883	24761	28352	17873	21171	68530	1288	1298	1268	1273	1221	1339	50957	77780	68149	82841	99408	149943	1279	1316	1258	1296	1262
01:40:11	37.1	1300	11098	263330	82078	20470	38728	217819	1255	1246	1264	1255	1237	1271	18849	104457	73394	62979	61909	68623	1343	1268	1245	1264	1227	1344	35829	25378	28386	18041	21650	69373	1293	1297	1264	1222	1229	1355	50872	77449	68849	82777	113619	162256	1239	1321	1308	1293	1242
01:45:11	37	1287	25564	15112	28935	23107	30595	167957	1296	1270	1249	1299	1266	1273	19118	101739	73773	63092	62230	69027	1315	1259	1263	1266	1181	1324	35985	25199	28621	17988	21732	69610	1288	1300	1248	1262	1219	1357	50678	77522	67793	82041	108203	128908	1268	1301	1297	1293	1265
01:50:11	37.1	1342	43218	7854	82565	35993	32087	253054	1280	1266	1219	1233	1235	1305	18835	106236	72981	63517	61813	69167	1330	1274	1237	1246	1177	1295	35954	24936	28428	17995	21517	69788	1272	1277	1253	1248	1249	1380	50686	77576	68356	81579	109841	190705	1259	1300	1286	1255	1231
01:55:11	37.1	1332	13768	14100	74724	4261	12534	251835	1277	1270	1220	1244	1226	1286	18968	102179	72829	63525	61447	69118	1290	1271	1248	1286	1205	1314	36062	25036	28220	18176	21801	70331	1272	1311	1257	1254	1257	1365	50278	77672	68270	81827	106916	119824	1272	1302	1304	1284	1239
02:00:11	37	1311	43728	49091	68862	42603	25353	103344	1268	1238	1216	1221	1226	1290	18793	99040	72419	63109	60297	69108	1307	1271	1260	1257	1224	1318	35681	25237	28492	18046	21350	69288	1293	1315	1278	1244	1208	1373	50827	77072	68099	80728	104328	150473	1258	1292	1301	1260	1232
02:05:11	37.1	1287	23051	5059	85092	41495	32954	237900	1298	1225	1232	1234	1245	1294	18828	99649	72471	63311	59539	68761	1337	1258	1244	1271	1193	1324	35947	25194	28435	17957	21396	69538	1296	1269	1249	1272	1243	1345	50464	77709	67363	77318	99127	151072	1292	1296	1299	1320	1236
02:10:11	37.1	1311	37735	63978	68924	40951	34111	233700	1308	1252	1248	1254	1275	1284	18663	98648	72697	62807	59904	69132	1299	1269	1241	1291	1253	1331	35940	25143	28460	18111	21106	69759	1229	1298	1273	1254	1245	1377	50423	76979	67661	73815	94202	115674	1297	1338	1281	1291	1211
02:15:11	37	1328	38993	257801	20589	35164	34860	198843	1330	1276	1253	1219	1233	1305	18950	105821	73167	63307	60155	69075	1312	1306	1237	1302	1231	1333	36100	25013	28390	18131	21347	70292	1322	1277	1267	1275	1247	1320	50207	77253	67893	81025	102391	191358	1272	1325	1291	1259	1249
02:20:11	37	1302	44721	267126	81893	44782	12948	146306	1289	1269	1223	1252	1291	1286	18924	99659	73259	63227	60533	69358	1332	1263	1239	1281	1239	1339	35941	25690	28600	17943	21483	70553	1273	1318	1278	1271	1209	1383	51491	76892	68241	84075	106086	117766	1277	1289	1275	1270	1227
02:25:11	37.1	1328	39783	101090	60166	31581	27789	181302	1288	1279	1234	1217	1286	1313	18813	106303	73448	63977	60722	68972	1282	1277	1218	1321	1225	1315	36021	25152	28521	18326	22048	71524	1314	1307	1247	1251	1226	1321	51164	76922	67483	86152	109465	187851	1322	1259	1258	1308	1281
02:30:11	37	1317	51581	117192	15832	36009	47676	117833	1298	1258	1215	1252	1263	1308	18879	103953	73288	63458	60839	69275	1311	1255	1253	1279	1202	1291	35777	25104	28518	18193	21662	71485	1265	1309	1275	1237	1278	1330	51579	76957	67456	86414	110370	118600	1285	1295	1283	1278	1234
02:35:11	37.1	1311	16259	271071	21906	44789	32375	38089	1301	1249	1233	1251	1257	1294	18880	101350	72307	63805	59853	68908	1312	1240	1259	1273	1226	1317	35776	25068	28684	18074	21173	71185	1304	1297	1276	1251	1263	1335	51730	76656	66873	87948	104571	150624	1299	1299	1310	1310	1252
02:40:11	37.1	1270	16062	241096	31079	43203	38440	99631	1284	1264	1272	1249	1250	1336	18611	97885	72978	63613	59939	69056	1320	1286	1254	1346	1254	1336	35828	25211	28807	18389	21326	70780	1262	1269	1253	1218	1215	1349	51438	76895	67827	86321	107719	180694	1315	1307	1306	1287	1253
02:45:11	37	1315	46254	115866	91695	24437	44845	106836	1241	1252	1229	1254	1269	1323	18704	104216	73358	62846	60028	69470	1310	1255	1201	1260	1193	1335	35903	25423	28731	18223	21600	71063	1274	1273	1250	1263	1236	1386	51437	77389	67552	87295	97932	121153	1286	1286	1274	1280	1233
02:50:11	37	1310	22907	85577	16595	38742	46184	179894	1282	1276	1205	1231	1260	1342	18750	101563	72759	64072	60317	69159	1322	1295	1260	1291	1230	1314	36345	25179	28596	18269	21578	71471	1304	1289	1265	1261	1237	1377	51388	77392	68037	86158	103123	186433	1270	1298	1296	1267	1190
02:55:11	37	1317	21321	235102	68940	43607	41547	98522	1290	1218	1224	1280	1246	1293	18793	97169	72562	64165	59390	69051	1314	1285	1224	1276	1203	1307	35915	25343	28560	18420	21354	71644	1279	1320	1224	1245	1232	1324	51016	77027	67446	85890	104330	122226	1265	1285	1285	1305	1209
03:00:11	37.1	1295	36262	144136	46988	15952	44446	33078	1270	1290	1220	1243	1273	1311	18956	103409	72313	63352	59681	68821	1336	1256	1197	1316	1241	1354	35810	25130	28490	18385	21389	71481	1254	1323	1253	1246	1236	1375	51071	77213	67786	86045	107353	150575	1302	1306	1293	1273	1253
03:05:11	37	1269	37093	135839	32737	32905	42963	220161	1268	1273	1231	1233	1214	1286	19021	98899	72370	64708	59333	69330	1305	1270	1252	1270	1218	1315	35844	25164	28409	18265	21618	71974	1323	1306	1264	1264	1254	1323	51087	77382	67430	85854	109345	160434	1286	1293	1297	1290	1239
03:10:11	37.1	1295	41699	272742	47378	13949	31872	225641	1268	1231	1268	1219	1261	1304	19118	103029	72006	64250	59576	69486	1317	1251	1221	1261	1245	1364	36090	25297	28863	18243	21519	71795	1292	1285	1255	1237	1246	1345	51220	77516	67327	83430	101954	121082	1307	1281	1313	1306	1253
03:15:11	37.1	1308	41880	203609	42093	5024	26224	56028	1247	1251	1214	1194	1249	1333	18935	97209	72084	63964	59360	68997	1305	1267	1231	1289	1222	1339	36362	25213	28520	18382	21182	71749	1283	1251	1260	1244	1249	1343	51511	77994	67176	81288	107191	191526	1311	1308	1276	1278	1216
03:20:11	37	1343	45621	131547	26612	43208	13433	27473	1279	1259	1266	1213	1240	1257	18914	96170	72962	64360	58861	69094	1298	1300	1242	1264	1214	1313	36410	25108	28994	18652	21749	72340	1294	1296	1243	1227	1224	1327	51744	77940	67581	83318	96965	115246	1270	1318	1296	1272	1212
03:25:11	37.1	1338	11910	19446	33206	23753	32362	250548	1281	1282	1227	1241	1232	1274	19057	97909	72096	64369	59081	69228	1308	1268	1260	1268	1272	1321	36307	25311	29133	18458	21873	72208	1265	1303	1264	1259	1235	1353	51588	77407	67274	84743	100930	161283	1323	1273	1273	1288	1246
03:30:11	37.1	1316	18167	34899	72181	34617	31803	244997	1307	1261	1248	1250	1270	1250	18775	98034	71916	64452	59049	69389	1311	1278	1253	1300	1214	1339	36135	25352	29066	18320	21252	71458	1270	1288	1267	1247	1224	1362	51572	77514	67463	84277	106995	138570	1293	1330	1297	1299	1248
03:35:11	37	1319	17516	21624	42933	32593	34189	8529	1260	1245	1245	1254	1267	1315	18898	98228	72727	64052	59203	69161	1314	1282	1221	1283	1197	1354	36270	25074	29126	18225	21601	71327	1318	1274	1289	1296	1260	1360	51829	77915	67695	83407	111003	121173	1306	1278	1284	1302	1244
03:40:11	37.1	1321	29743	18287	36425	38573	24629	143620	1296	1324	1272	1238	1242	1304	18831	106289	72552	64301	59275	69140	1346	1309	1198	1287	1206	1315	36527	25090	29220	18626	21500	72336	1275	1310	1267	1307	1187	1369	51800	77931	67265	83254	107195	190321	1301	1278	1268	1299	1258
03:45:11	37	1307	22971	38485	61553	32692	8271	188033	1277	1277	1220	1202	1239	1286	19107	102285	71860	62684	59232	69228	1309	1258	1245	1284	1206	1312	36566	25607	29161	18372	21638	72256	1298	1300	1285	1270	1244	1317	51367	77764	67235	82941	105624	114741	1293	1292	1264	1261	1231
03:50:11	37	1324	20493	2262	37848	28427	8867	202412	1292	1264	1210	1256	1256	1286	18970	101032	72341	63632	58984	69321	1293	1268	1236	1266	1212	1339	35772	25051	29257	18489	21536	72525	1294	1313	1281	1282	1209	1373	51327	77584	67426	85376	95910	170266	1262	1309	1282	1290	1262
03:55:11	37.1	1323	25732	17059	50943	26577	46567	205152	1262	1274	1191	1229	1254	1275	19205	103777	71960	62930	59012	69227	1308	1246	1225	1330	1259	1334	36433	25383	29108	18603	21646	72341	1283	1275	1257	1253	1235	1327	51214	77683	67054	88547	101383	125683	1280	1324	1289	1301	1235
04:00:11	37.1	1310	23953	75623	16596	35566	36351	215175	1274	1256	1223	1251	1239	1320	19078	103885	71886	62826	58861	69031	1300	1307	1227	1271	1204	1350	36223	25312	29192	18630	21774	72068	1309	1281	1277	1279	1233	1354	51415	77295	67017	83744	100051	145693	1280	1314	1288	1296	1247
04:05:11	37.1	1307	39056	2432	75539	16739	6771	214154	1293	1263	1274	1248	1247	1305	18897	103588	71935	63139	59303	69204	1332	1271	1266	1241	1246	1348	35889	25031	28928	18537	21464	72186	1268	1276	1227	1241	1251	1333	51397	77749	66669	83068	103886	156225	1281	1284	1254	1296	1250
04:10:11	37	1285	33389	35198	28641	14990	21985	151475	1303	1268	1213	1230	1256	1286	18718	97964	72640	63334	58578	69584	1296	1260	1240	1301	1233	1314	36103	25098	29133	18550	21766	72497	1236	1331	1263	1262	1255	1339	51106	77199	66357	84499	107945	119435	1281	1333	1272	1307	1251
04:15:11	37	1313	43988	21767	76379	46494	39183	202923	1279	1273	1257	1244	1286	1315	19061	104679	72538	62511	58774	68903	1301	1270	1237	1278	1212	1321	36374	25256	29087	18478	21997	73242	1295	1331	1249	1256	1210	1346	50806	77982	66996	83017	106657	189460	1283	1327	1302	1264	1229
04:20:11	37.1	1318	32645	21767	68692	46077	27691	17104	1303	1294	1210	1243	1267	1316	19047	100119	72338	62771	58414	69213	1317	1290	1263	1316	1219	1310	36598	25216	29310	18754	22004	73088	1301	1283	1266	1217	1240	1339	51045	77890	66968	82731	103685	123274	1281	1311	1276	1305	1243
04:25:11	37.1	1307	33838	5373	49186	28524	30387	176745	1265	1253	1219	1250	1220	1287	18987	102332	71404	63062	58206	69233	1313	1263	1211	1269	1251	1335	36497	25159	29133	18846	21764	73645	1298	1308	1254	1271	1256	1359	51212	77880	66431	80869	102125	170948	1276	1292	1331	1315	1248
04:30:11	37.1	1344	22732	19216	72087	40859	44333	208671	1292	1269	1212	1220	1248	1313	19019	101015	71220	62650	58163	69190	1294	1270	1224	1279	1224	1357	36055	25127	28927	18842	21765	72777	1279	1310	1270	1263	1269	1324	50990	77264	66460	81938	100570	126599	1266	1310	1283	1276	1265
04:35:11	37.1	1312	26022	15017	94457	38782	41074	85259	1276	1274	1208	1224	1262	1326	18875	100325	71526	62962	58388	68822	1285	1278	1267	1277	1231	1365	36268	25365	29374	18851	21948	72925	1295	1256	1278	1255	1228	1385	51408	78088	66382	83572	96688	157070	1258	1348	1313	1305	1238
04:40:11	37	1315	33857	48584	74340	29722	15668	216337	1282	1242	1252	1250	1231	1358	19200	95993	72291	63113	58771	69060	1310	1256	1268	1252	1232	1301	36384	25411	29106	18461	21401	73033	1290	1316	1294	1247	1223	1373	51297	77683	66283	84149	102585	137412	1268	1301	1331	1320	1250
04:45:11	37.1	1341	27218	16005	49471	30645	36679	29428	1256	1252	1232	1270	1276	1309	18922	101234	72694	62316	58354	69330	1317	1274	1251	1294	1226	1312	36309	26005	29407	18642	21694	73112	1312	1321	1240	1244	1282	1369	51247	77925	66277	84667	105523	146838	1324	1306	1278	1275	1253
04:50:11	37	1325	22951	37495	71850	43784	24931	163800	1279	1247	1267	1249	1254	1321	18954	103792	71811	61941	58034	69387	1277	1301	1208	1259	1201	1322	36142	25381	29284	18725	21763	73701	1301	1287	1240	1256	1217	1359	51100	78108	66188	83885	107499	157840	1323	1290	1270	1248	1242
04:55:11	37	1324	9486	21744	71714	27052	38759	41835	1252	1260	1257	1278	1256	1302	19033	97960	72625	61912	58344	68917	1299	1254	1221	1251	1240	1320	36351	25507	29414	18789	21658	73555	1267	1302	1269	1251	1240	1339	50794	77641	65655	82972	106825	134045	1294	1312	1283	1305	1244
05:00:11	37	1346	4944	4479	78489	43926	38719	143634	1306	1256	1251	1238	1238	1299	19071	105031	72618	62564	58794	69225	1321	1244	1212	1246	1244	1325	36355	25631	29301	18726	21898	73632	1293	1252	1259	1291	1242	1391	50522	77749	65702	88373	99099	168185	1300	1306	1283	1285	1289
05:05:11	37	1303	9164	34077	99104	33150	40386	264560	1302	1254	1252	1268	1263	1310	19189	100276	71856	63135	58169	69118	1283	1257	1257	1258	1202	1313	36421	25177	29470	18841	22022	73998	1294	1311	1291	1255	1240	1323	50622	78337	65119	84240	107090	117306	1296	1284	1315	1302	1233
05:10:11	37.1	1331	5369	34580	44113	17664	32646	242465	1283	1252	1245	1211	1285	1292	19316	102907	72108	63167	58088	69538	1296	1249	1255	1319	1218	1333	36831	25308	29562	18833	22110	75052	1296	1275	1259	1249	1241	1356	50392	78171	66008	82498	99149	186865	1290	1271	1283	1307	1257
05:15:11	37.1	1301	11568	15059	56562	35850	37870	8815	1296	1280	1247	1274	1265	1282	19040	101830	72117	63148	58118	69110	1307	1281	1245	1275	1215	1340	36305	25214	29480	18955	22343	75187	1281	1314	1267	1292	1220	1319	50442	77741	65410	81524	102963	111821	1281	1320	1293	1321	1242
05:20:11	37	1318	17187	59255	76311	38542	33886	132186	1269	1282	1233	1258	1239	1286	18960	96693	72490	62977	57981	69171	1307	1294	1229	1268	1222	1289	36838	25097	29407	18878	21359	74210	1291	1289	1288	1267	1270	1335	49769	77641	65476	81030	105706	164973	1277	1293	1300	1296	1273
05:25:11	37.1	1343	15369	28800	95476	41841	40633	217426	1269	1255	1229	1254	1266	1306	19139	102750	72280	62703	58067	69333	1273	1275	1205	1276	1210	1309	36844	25598	29680	19119	21950	75874	1286	1289	1278	1260	1214	1359	49756	77414	65291	78906	101416	133178	1262	1278	1291	1297	1267
05:30:11	37	1295	22278	255581	29728	12819	33864	9110	1333	1288	1242	1229	1232	1312	19043	102014	71469	62613	56869	69236	1315	1294	1216	1284	1225	1336	36613	25447	29179	18792	21916	75082	1263	1341	1251	1251	1269	1339	49597	77646	65698	79259	104877	145720	1295	1286	1317	1272	1231
05:35:11	37.1	1321	14286	273943	89856	39075	38833	43267	1342	1273	1253	1256	1216	1291	18794	101881	71276	62361	57706	69619	1336	1253	1254	1309	1189	1331	36219	25426	29476	18888	21436	75091	1266	1291	1264	1241	1232	1333	49557	77277	65320	81307	100347	151461	1313	1301	1326	1278	1251
05:40:11	37	1330	5478	19421	52236	19531	19918	224612	1267	1254	1247	1290	1247	1324	19324	101506	71496	62325	57293	69168	1314	1295	1241	1292	1204	1327	36579	25722	29267	18858	22561	75696	1249	1338	1255	1266	1197	1358	49591	77829	65749	78734	101782	131858	1319	1325	1292	1287	1216
05:45:11	37	1336	7694	132429	71911	22713	25121	38315	1253	1264	1253	1239	1250	1319	18890	102261	71343	63186	58029	69289	1287	1279	1254	1273	1206	1338	36890	25284	29665	18930	22469	76343	1316	1312	1289	1249	1240	1360	49606	77174	65645	80908	103461	186581	1302	1352	1265	1258	1214
05:50:11	37.1	1332	28008	36712	69755	32797	19835	11426	1270	1208	1205	1234	1247	1276	18847	101249	71709	62218	58132	69315	1349	1268	1269	1255	1223	1333	36571	25145	29354	18867	21881	75868	1260	1266	1261	1242	1236	1346	49876	77820	65704	84870	100747	131072	1284	1325	1277	1270	1243
05:55:11	37	1301	37245	34613	86381	6072	34778	36265	1254	1259	1257	1264	1270	1314	19013	101664	72231	62662	57345	68919	1337	1255	1214	1276	1235	1325	36932	25176	29396	19004	21977	75666	1324	1298	1241	1281	1253	1328	49258	77841	65979	87116	107951	181473	1297	1285	1326	1293	1226
06:00:11	37	1294	12387	133582	82851	41915	31171	7643	1283	1250	1226	1257	1239	1288	18865	102347	72316	62060	57727	68994	1305	1301	1233	1249	1258	1301	36680	25629	29374	19032	22115	76458	1251	1298	1253	1264	1242	1362	48882	77670	65501	81187	103323	119705	1262	1336	1292	1293	1275
06:05:11	37	1325	8854	85439	97522	15884	41669	17631	1329	1274	1219	1218	1252	1305	19192	103389	71540	62291	57179	68778	1291	1252	1237	1288	1227	1317	36938	25533	29559	19200	21667	76237	1290	1286	1227	1285	1227	1317	48444	77654	65660	78589	104695	153305	1305	1324	1306	1305	1272
06:10:11	37	1308	5057	176344	44687	7544	10105	12273	1279	1265	1267	1237	1187	1330	18818	100115	71956	61931	57364	69395	1322	1251	1243	1293	1251	1342	36489	25847	29520	19178	21693	75280	1265	1274	1265	1275	1243	1368	48744	77881	66101	78472	102321	140186	1316	1270	1299	1302	1264
06:15:11	37	1288	15734	193547	94114	45425	30813	225196	1278	1256	1260	1272	1233	1297	19325	105854	71541	62483	57589	69602	1290	1270	1259	1263	1227	1334	36642	25232	29388	18920	21737	75719	1287	1343	1225	1249	1230	1372	48172	77697	66351	80524	92741	137343	1285	1310	1288	1313	1274
06:20:11	37.1	1324	13375	169711	73732	39087	33868	108050	1294	1273	1241	1264	1268	1313	19138	105050	71837	62744	57508	68996	1297	1265	1261	1264	1211	1300	37111	25075	29528	19205	22155	76442	1314	1266	1274	1256	1237	1354	48806	77762	66102	81600	102281	144607	1288	1295	1305	1270	1236
06:25:11	37	1340	12189	143735	89883	34357	37408	35280	1293	1277	1222	1253	1243	1325	18915	104641	72064	63020	58034	68762	1299	1268	1250	1281	1222	1300	36819	25249	29439	19236	22118	75944	1292	1307	1274	1245	1273	1341	49093	78621	66162	83231	99712	130662	1266	1298	1327	1285	1249
[truncated: 48 more columns]

## Sheet: n=3
Time	T° 440,485	A1	A2	A3	A4	A5	A6	A7	A8	A9	A10	A11	A12	B1	B2	B3	B4	B5	B6	B7	B8	B9	B10	B11	B12	C1	C2	C3	C4	C5	C6	C7	C8	C9	C10	C11	C12	D1	D2	D3	D4	D5	D6	D7	D8	D9	D10	D11	D12
00:00:00	37	1328	37293	40387	61111	35115	23938	31406	1283	1230	1227	1243	1243	1267	18634	113251	71733	62908	57519	69050	1356	1254	1228	1271	1200	1332	36720	25321	29695	19223	22611	77618	1289	1306	1270	1295	1215	1383	48636	77521	65757	75910	98940	168983	1296	1331	1303	1290	1272
00:05:11	37.1	1327	21278	113221	75816	16197	24079	209203	1249	1290	1223	1230	1264	1320	18918	107629	71024	62137	56746	68257	1311	1265	1251	1284	1190	1325	36880	25535	29372	18920	22551	76352	1306	1283	1248	1266	1229	1345	48636	77580	65634	77360	92545	130779	1245	1329	1294	1309	1248
00:10:11	37.1	1293	2343	101945	78200	37612	24049	235686	1303	1306	1252	1298	1259	1288	19003	107170	71339	62777	57128	68595	1318	1254	1239	1255	1226	1333	37016	25775	29420	19039	23167	78030	1285	1273	1271	1274	1252	1344	48781	77260	65725	80102	102815	116487	1296	1323	1267	1275	1229
00:15:11	37	1318	9601	190038	54357	41963	28458	181694	1274	1273	1285	1238	1242	1279	19050	105469	71419	63050	56936	68942	1353	1268	1224	1286	1242	1344	37166	25677	29192	19306	23393	77698	1304	1288	1222	1234	1266	1337	48890	77348	66240	76451	100847	168416	1284	1345	1299	1273	1246
00:20:11	37	1320	19653	105766	68215	39843	32469	51515	1250	1276	1250	1226	1274	1285	18899	106427	71637	62866	57105	68830	1334	1271	1249	1297	1220	1341	36941	25337	29709	19327	23791	78618	1284	1335	1270	1254	1277	1355	48971	77419	66302	83825	98854	94937	1279	1313	1314	1275	1232
00:25:11	37	1327	14517	241422	64648	22144	12274	35240	1336	1260	1219	1220	1276	1310	19062	105891	71390	62421	57180	68900	1312	1295	1252	1308	1236	1303	36466	25333	29565	19293	23741	78487	1286	1331	1266	1280	1224	1346	48561	77683	66095	81855	100588	143541	1268	1335	1336	1286	1250
00:30:11	37	1340	20994	212477	62929	35636	29797	284800	1286	1290	1254	1233	1239	1282	18960	105441	71260	62999	56913	68764	1336	1251	1229	1288	1236	1316	36876	25314	29229	19142	23588	78581	1283	1307	1252	1256	1248	1378	49653	77190	66082	83531	109312	136414	1292	1325	1318	1284	1254
00:35:11	37.1	1311	32259	244465	92030	16564	43017	189999	1279	1274	1270	1241	1289	1313	18762	104801	71290	62596	56565	68930	1276	1249	1218	1231	1240	1330	36478	25693	29301	19004	23481	77691	1315	1243	1305	1252	1236	1327	49160	78055	65844	79502	104903	96744	1321	1305	1308	1286	1268
00:40:11	37.1	1327	15590	221306	53990	39364	8695	195852	1271	1277	1259	1238	1233	1314	18767	107150	71215	62846	56460	68646	1274	1272	1234	1273	1223	1342	36687	25774	29343	19104	23640	77396	1297	1287	1243	1249	1236	1313	48599	78982	66024	82123	101091	163801	1267	1328	1298	1296	1256
00:45:11	37.1	1333	24798	263769	62869	38824	4542	97681	1242	1283	1243	1229	1258	1308	18766	104060	71850	62866	56071	68672	1363	1236	1222	1271	1236	1340	36706	26030	29277	19134	24038	77633	1304	1273	1244	1242	1235	1385	48603	79224	65829	86042	101681	112575	1306	1245	1295	1308	1268
00:50:11	37.1	1303	41673	147919	33669	32682	39908	216449	1250	1248	1257	1205	1242	1318	18954	108035	70647	62402	55913	68650	1294	1264	1270	1267	1208	1308	36955	25916	29587	19258	24242	77433	1300	1270	1285	1215	1200	1356	48447	79172	66329	82881	103265	105318	1304	1301	1308	1296	1206
00:55:11	37	1338	36098	188814	30487	14758	28544	116157	1249	1257	1246	1237	1260	1295	18867	104445	70195	62661	56110	68481	1305	1289	1265	1252	1244	1304	36832	25529	29402	19309	24186	76375	1294	1306	1254	1257	1242	1386	48587	78871	66827	82289	97365	182326	1263	1319	1318	1317	1277
01:00:11	37.1	1308	32370	108412	72631	40612	27141	241269	1264	1285	1225	1250	1239	1322	18958	103824	72142	62562	56297	68890	1327	1260	1199	1251	1249	1329	36926	25699	29510	19202	24542	77408	1269	1295	1267	1287	1232	1349	48561	78840	66091	84809	102357	90984	1317	1315	1278	1296	1223
01:05:11	37	1291	41878	87100	24923	24861	47974	79525	1285	1302	1218	1247	1245	1266	18705	107804	70227	62656	56146	68709	1289	1271	1278	1281	1245	1314	36421	25774	29434	19119	24555	77143	1318	1281	1248	1282	1229	1387	48380	78389	66096	81492	102493	141971	1303	1295	1310	1319	1225
01:10:11	37	1313	41397	84019	30956	26594	9731	235630	1302	1243	1245	1222	1258	1298	18851	105740	71512	63104	56637	68846	1324	1287	1252	1283	1270	1345	36354	25500	29949	19142	24843	77862	1272	1299	1229	1271	1253	1317	48898	79849	65742	80130	100259	151175	1297	1322	1295	1283	1248
01:15:11	37	1300	33030	100271	46649	40699	35547	224605	1275	1283	1197	1252	1242	1286	18817	104764	70504	62822	56302	69017	1319	1268	1199	1269	1223	1325	36587	25613	29527	19306	24791	77901	1294	1287	1268	1255	1252	1367	48418	80319	66212	80195	102146	113853	1260	1310	1314	1299	1235
01:20:11	37	1334	27651	93766	71987	31856	33646	253935	1288	1271	1239	1242	1232	1292	18786	104863	70816	62212	55742	68928	1318	1271	1212	1274	1197	1314	36722	25923	29529	19164	24070	78079	1285	1305	1269	1259	1249	1359	48349	80303	66066	82076	99912	162808	1276	1298	1310	1303	1265
01:25:11	37	1349	24118	33720	81958	26187	45821	62070	1323	1255	1251	1225	1239	1299	18954	105786	71581	62863	56141	68935	1288	1253	1232	1271	1206	1300	36725	25733	29459	19338	25451	77919	1318	1300	1279	1245	1243	1337	48098	79771	65778	83545	108463	136073	1309	1279	1302	1307	1253
01:30:11	37	1322	40235	46339	78976	20382	36027	39477	1280	1257	1226	1217	1251	1328	18790	104903	70767	62745	56674	68716	1346	1285	1221	1276	1234	1319	36683	25389	29412	19466	24731	78436	1296	1287	1237	1244	1238	1336	48910	80440	66027	79843	103026	106370	1262	1303	1297	1294	1258
01:35:11	37	1308	31259	147771	30945	49845	17279	204574	1299	1261	1244	1236	1242	1332	18747	105611	70961	62373	56357	68613	1294	1217	1268	1280	1239	1350	36617	25748	29682	19392	24902	77984	1278	1306	1271	1266	1251	1358	48621	80185	65593	84949	99125	167513	1279	1292	1307	1272	1241
01:40:11	37.1	1327	37804	256183	84940	37355	30633	26477	1320	1260	1236	1243	1275	1306	18766	105078	70602	62443	55740	68817	1333	1308	1254	1301	1211	1323	36568	25516	29495	19345	24346	77151	1305	1286	1251	1248	1237	1385	48126	80259	65733	80160	98566	122311	1280	1317	1315	1271	1247
01:45:11	37	1312	37486	116403	26836	25637	35950	205246	1276	1294	1227	1287	1291	1293	19008	105204	70686	62697	55937	68847	1316	1276	1238	1256	1239	1344	36476	25705	29534	19401	24497	78720	1291	1285	1268	1240	1233	1361	47792	80719	65565	80170	95885	102950	1292	1332	1308	1295	1189
01:50:11	37.1	1337	34537	93566	92376	36436	18618	204234	1289	1280	1256	1217	1240	1307	18694	104418	69986	62277	55530	68884	1290	1290	1226	1301	1213	1314	36712	25586	29425	19273	24463	78352	1293	1297	1249	1243	1232	1326	48105	80825	65250	80540	96598	150792	1292	1333	1339	1294	1244
01:55:11	37	1291	36716	265106	31005	33759	36481	252460	1286	1274	1261	1221	1210	1302	19064	107084	71455	62825	56230	68598	1270	1285	1235	1286	1234	1335	36828	25227	29599	19442	25318	79228	1322	1309	1247	1255	1232	1359	48058	80811	65423	80680	104447	117641	1310	1339	1286	1250	1247
02:00:11	37	1356	36000	91327	56709	35874	33181	155601	1280	1288	1228	1253	1224	1248	18854	102607	71534	62885	55945	68521	1347	1288	1200	1279	1233	1331	36682	25732	29431	19448	24861	78174	1268	1306	1288	1252	1245	1340	47847	80648	65096	79610	100462	102588	1320	1281	1321	1281	1275
02:05:11	37	1350	34294	224972	44161	32731	18140	127561	1293	1259	1245	1244	1265	1298	18588	104014	71441	62351	55248	68882	1303	1301	1231	1301	1228	1345	36695	25961	29511	19405	24673	78721	1291	1306	1278	1280	1264	1358	48185	81083	64792	79031	102361	178171	1272	1252	1302	1263	1248
02:10:11	37	1291	38493	287401	22480	14110	16460	220082	1293	1235	1228	1205	1281	1276	18547	107030	70550	62341	56203	68797	1272	1290	1211	1275	1217	1349	36771	25363	29487	19529	24852	78234	1269	1299	1259	1264	1242	1325	48081	80897	64316	80126	104759	106465	1272	1304	1300	1277	1243
02:15:11	37.1	1293	39687	219271	31581	37240	38228	55112	1304	1253	1264	1204	1235	1311	18906	104421	71623	62307	55558	68817	1310	1285	1231	1290	1229	1340	36708	25532	29772	19519	24554	78844	1310	1307	1264	1273	1265	1330	48235	81486	64598	81673	95915	143469	1298	1319	1315	1243	1208
02:20:11	37.1	1330	10742	151027	66193	25292	22676	72534	1279	1281	1240	1225	1284	1277	18594	104774	70777	61624	55241	68700	1294	1267	1257	1281	1257	1324	36273	25769	29706	19450	24832	78664	1308	1286	1227	1304	1251	1350	48030	81180	64751	84082	98220	126477	1271	1325	1285	1279	1236
02:25:11	37.1	1344	27044	295106	35362	24295	39750	229882	1316	1248	1246	1269	1243	1293	18742	105012	70886	62167	56156	68732	1289	1291	1256	1302	1208	1319	36641	25407	29913	19364	25182	79353	1300	1277	1236	1250	1242	1318	48400	80833	64769	82242	98089	120683	1288	1309	1323	1295	1237
02:30:11	37	1291	32628	134012	51955	27115	32716	256600	1307	1289	1261	1250	1279	1289	18744	104956	70535	62008	55344	68228	1301	1284	1252	1247	1246	1345	36776	25392	29573	19278	24544	78875	1275	1278	1263	1270	1262	1371	48194	81165	64843	80323	98237	184082	1310	1289	1319	1282	1262
02:35:11	37.1	1297	6309	136468	65967	28722	29489	60419	1317	1296	1245	1233	1293	1296	18526	106264	70437	61212	55508	68029	1286	1258	1263	1274	1232	1329	36426	25793	29616	19325	24513	77758	1315	1278	1307	1256	1234	1363	48022	81111	65096	77755	94612	101957	1271	1303	1329	1284	1244
02:40:11	37	1329	8715	36182	97208	26736	38852	245853	1297	1261	1237	1237	1231	1307	18891	105207	70438	62744	55126	68445	1290	1282	1248	1319	1202	1297	36639	25589	29667	19321	25317	78060	1288	1315	1249	1289	1248	1340	47939	81161	65069	73620	90597	156910	1280	1270	1298	1304	1241
02:45:11	37	1312	18043	34477	44539	39198	19962	142401	1270	1221	1233	1207	1237	1337	18979	106025	70007	61780	55648	68126	1345	1276	1228	1255	1268	1313	36587	25589	29898	19506	24920	78889	1300	1287	1255	1262	1245	1366	48053	81671	64958	72296	102892	109068	1300	1311	1296	1271	1245
02:50:11	37	1296	15474	36800	55811	15259	31937	202878	1278	1294	1229	1229	1246	1301	18890	103892	70415	62406	54880	68333	1339	1271	1240	1291	1231	1330	36677	25724	29696	19366	24971	77971	1309	1242	1257	1264	1245	1366	47991	81833	64891	72702	101044	108103	1288	1302	1299	1320	1253
02:55:11	37	1294	24672	46264	86935	37147	42990	146928	1265	1283	1196	1274	1254	1331	18844	105139	70753	62017	55743	68365	1308	1278	1229	1317	1247	1345	36891	25438	29688	19779	25795	79749	1286	1311	1246	1278	1222	1369	47992	81168	65331	80852	102752	164712	1250	1312	1313	1257	1269
03:00:11	37.1	1315	11644	33417	58864	19112	11873	151383	1265	1260	1214	1244	1208	1341	18934	103761	69865	61541	54833	68784	1303	1296	1219	1276	1244	1328	36790	25626	29628	19609	25474	80821	1300	1287	1256	1213	1239	1331	48117	81004	65554	81786	102424	94949	1280	1297	1315	1309	1231
03:05:11	37.1	1326	3553	70564	24007	33676	37440	20843	1290	1273	1242	1191	1246	1321	18897	103504	70439	62005	55437	68700	1310	1265	1285	1271	1235	1316	36740	25723	29764	19378	25501	81824	1288	1315	1258	1263	1230	1356	48691	81076	65689	80508	101019	135765	1297	1309	1328	1277	1228
03:10:11	37	1343	29444	30127	63598	35864	26541	249049	1277	1260	1240	1254	1285	1312	18964	107213	70183	61851	55041	68660	1286	1262	1257	1289	1204	1300	36446	25724	29886	19717	25295	81978	1284	1298	1290	1259	1203	1332	48095	81902	65509	77622	105228	147412	1272	1340	1315	1278	1263
03:15:11	37	1329	7084	9435	71491	37244	36307	17130	1275	1283	1263	1263	1210	1337	18630	104070	69801	61882	55150	67952	1323	1276	1232	1279	1233	1330	36829	25447	29453	19498	25008	80957	1280	1272	1267	1265	1234	1368	48506	81276	65684	75502	104343	98438	1301	1310	1273	1317	1259
03:20:11	37	1304	5776	16915	59321	12433	34826	94183	1297	1223	1252	1261	1250	1293	18660	104057	70522	61838	55178	68358	1315	1256	1255	1283	1186	1320	36793	25749	29777	19663	25588	82389	1319	1280	1253	1253	1263	1345	48158	81540	65723	74783	98568	166487	1277	1285	1289	1306	1247
03:25:11	37	1307	33417	38323	42104	20206	19736	260574	1286	1230	1222	1253	1219	1297	18866	105034	69809	61972	54738	67920	1324	1276	1203	1265	1219	1317	36922	25770	29925	19915	25558	80971	1284	1298	1277	1245	1231	1332	48546	81427	66235	78131	97596	109497	1286	1320	1316	1309	1248
03:30:11	37	1324	33781	6994	29431	16461	30524	282625	1296	1248	1231	1241	1238	1302	18920	102794	70005	61590	54676	68306	1307	1293	1238	1284	1230	1307	36983	25788	29719	19792	26022	80879	1325	1297	1260	1245	1269	1374	48042	81479	65915	82653	91960	131857	1261	1340	1293	1259	1234
03:35:11	37	1304	13572	51551	19445	32911	36138	166671	1261	1292	1251	1265	1254	1294	18717	104970	69407	61456	54447	67976	1329	1232	1226	1300	1204	1363	36882	25692	29388	19472	25375	80679	1267	1293	1286	1279	1245	1333	47304	81501	66002	81832	83022	146856	1301	1305	1308	1327	1250
03:40:11	37	1339	39889	69422	63110	29694	21662	62138	1256	1263	1245	1230	1251	1331	18840	105408	69687	61337	54619	68505	1284	1256	1228	1268	1223	1302	36929	25606	29370	19413	24920	77629	1297	1293	1271	1256	1266	1339	47535	81333	66674	78425	95592	111623	1282	1350	1317	1295	1267
03:45:11	37	1309	30682	16719	37426	42013	33578	92658	1275	1279	1250	1264	1249	1319	18836	106226	70089	61495	54379	68352	1333	1292	1244	1279	1213	1310	36802	25641	29686	19611	25477	81326	1314	1322	1225	1277	1262	1346	47564	81776	66030	78401	96887	180226	1270	1313	1327	1303	1256
03:50:11	37.1	1312	8353	54082	42861	35314	28061	232727	1278	1262	1223	1226	1294	1291	18910	105240	69615	61028	54627	68059	1320	1277	1271	1277	1241	1338	36927	25284	29633	19580	25488	82187	1308	1309	1271	1274	1260	1362	47213	81649	65859	76286	99325	94159	1290	1299	1270	1263	1248
03:55:11	37	1313	32784	40514	20480	23948	29302	232092	1280	1251	1267	1245	1226	1279	18996	105818	69491	61665	54359	68144	1310	1281	1234	1305	1216	1340	36691	25517	29690	19538	25164	83712	1255	1274	1293	1266	1227	1338	46943	81484	65868	86521	100633	131971	1272	1278	1314	1295	1246
04:00:11	37.1	1325	21024	117752	31697	34164	27224	230727	1280	1246	1255	1230	1237	1305	19029	105353	69982	62205	54949	68445	1298	1319	1238	1295	1219	1313	36736	25660	29945	19559	26042	85903	1289	1296	1254	1290	1232	1354	47082	81627	65928	81418	104349	138619	1286	1305	1279	1319	1228
04:05:11	37	1319	24288	64201	39135	23327	31469	121539	1302	1291	1238	1225	1224	1354	19102	103301	71296	61774	54735	68450	1300	1306	1236	1235	1249	1329	36671	25491	29760	19580	25523	83266	1290	1262	1237	1251	1221	1319	47234	81156	65839	78792	102609	103350	1255	1299	1311	1281	1230
04:10:11	37.1	1335	20338	94263	28967	35316	29621	116944	1283	1264	1247	1233	1252	1290	18796	104999	69295	61668	54115	68320	1292	1253	1253	1271	1223	1328	36410	25527	29917	19415	25298	81834	1289	1282	1249	1252	1234	1342	47161	81908	65597	80706	96734	177899	1300	1328	1287	1284	1229
04:15:11	37	1325	30831	61974	21426	40058	27479	223312	1292	1277	1238	1239	1245	1329	18860	104419	70326	61244	54599	68024	1328	1282	1259	1298	1245	1310	36747	25455	29672	19523	25351	82168	1291	1328	1257	1253	1258	1346	47173	81626	65513	75780	95458	99726	1325	1317	1299	1258	1248
04:20:11	37	1315	14076	183194	80001	35249	21916	63100	1314	1224	1238	1266	1238	1321	18966	101891	69227	61885	54062	68395	1292	1264	1272	1259	1235	1342	36636	25635	29494	19569	25526	82447	1297	1301	1298	1261	1220	1351	46850	81245	65680	72802	89070	148386	1311	1312	1312	1308	1260
04:25:11	37.1	1306	19171	134091	72832	27659	43796	203490	1273	1268	1248	1206	1246	1286	17767	101036	70655	61416	53783	68198	1280	1272	1253	1273	1214	1338	36523	25712	29487	19211	25663	82651	1311	1298	1262	1266	1239	1322	47383	81093	65696	83345	87023	130590	1246	1274	1273	1272	1227
04:30:11	37	1305	34263	56825	73394	31848	27071	160531	1297	1233	1251	1245	1239	1356	18499	105612	69924	61631	53370	67899	1291	1281	1257	1289	1230	1318	37004	25551	29880	19728	27176	85728	1332	1272	1274	1288	1249	1332	46915	81216	65684	81547	96486	126819	1298	1323	1299	1295	1247
04:35:11	37	1322	36544	3752	79709	17916	25338	229842	1266	1267	1253	1233	1268	1307	18656	106214	69691	61273	54032	67621	1313	1268	1252	1266	1229	1359	36431	25415	29768	19396	25343	83870	1324	1303	1269	1280	1219	1344	46458	80993	65882	76526	97765	146392	1293	1308	1284	1286	1244
04:40:11	37.1	1349	10370	32345	87120	30255	37775	200461	1274	1280	1227	1252	1240	1304	18847	105872	69542	61984	54559	67980	1275	1241	1250	1309	1232	1336	36391	25250	29760	19394	25334	85229	1288	1308	1293	1267	1233	1354	46496	81131	65836	77197	99394	112590	1217	1329	1295	1317	1256
04:45:11	37	1336	17686	29698	71367	35138	17758	204753	1287	1292	1230	1269	1244	1300	18890	105707	69355	61170	54437	68231	1332	1239	1243	1268	1250	1349	36362	25574	29906	19393	25456	83971	1309	1267	1286	1278	1233	1377	46373	81024	65817	76410	97258	166463	1239	1304	1298	1291	1230
04:50:11	37.1	1311	22551	21656	43764	24815	22706	242520	1305	1279	1269	1248	1255	1289	19046	102613	69447	60802	53953	67809	1302	1286	1269	1266	1223	1342	36299	25920	29672	19370	24953	82660	1259	1306	1241	1276	1271	1353	45650	80884	65557	78471	107230	103984	1277	1303	1305	1311	1259
04:55:11	37	1304	14789	4693	65444	5861	28605	20767	1276	1256	1240	1245	1212	1300	18976	104917	69314	60866	53351	67452	1281	1251	1260	1286	1236	1323	36511	25775	29538	19512	25348	84866	1339	1330	1272	1255	1254	1349	45956	80740	65144	80025	101689	153397	1290	1280	1287	1241	1238
05:00:11	37	1298	18221	15408	78669	31066	33549	17523	1262	1283	1211	1226	1244	1302	19087	104656	69249	60837	53784	67874	1316	1296	1261	1289	1198	1323	36523	25751	29470	19602	25458	85992	1298	1280	1291	1291	1262	1333	46447	81004	65576	78671	97171	125537	1282	1285	1282	1276	1228
05:05:11	37	1292	12263	98073	29536	34133	20596	27575	1319	1255	1264	1216	1245	1314	18784	104936	68512	60252	53534	67847	1339	1261	1248	1276	1200	1332	36301	25727	29497	19397	25387	84450	1281	1261	1260	1266	1291	1375	46280	80798	64844	78930	93839	122801	1271	1321	1319	1312	1224
05:10:11	37	1309	26476	131093	14149	13983	19854	234609	1294	1255	1277	1249	1258	1285	18978	104940	69466	60781	54031	68156	1308	1292	1223	1275	1222	1315	36376	25569	29554	19431	25325	82961	1293	1289	1256	1251	1224	1331	46443	80437	64653	76558	90488	152410	1298	1309	1280	1263	1246
05:15:11	37.1	1324	21139	149226	65105	29186	33558	236788	1244	1262	1269	1235	1285	1273	19034	105376	69226	60467	53522	67660	1262	1281	1243	1290	1220	1335	36426	25570	29534	19231	25332	86355	1273	1304	1290	1257	1242	1348	46319	80971	64519	79149	87511	107790	1307	1308	1325	1325	1237
05:20:11	37	1327	34174	41157	36637	34218	31046	19905	1296	1224	1217	1251	1260	1312	18987	105135	69971	60390	53786	67854	1303	1254	1279	1281	1245	1313	36568	25296	29707	19059	25063	87008	1298	1276	1250	1274	1254	1299	46449	80796	64703	85383	99353	181038	1305	1274	1316	1283	1268
05:25:11	37	1309	28864	87021	81041	35797	23982	189160	1264	1220	1231	1255	1249	1317	18870	105719	69063	61315	53820	67591	1306	1298	1208	1295	1240	1334	36277	25432	29784	19217	25387	87883	1290	1276	1280	1270	1176	1341	45873	80756	64227	79295	101379	105650	1246	1326	1299	1293	1238
05:30:11	37.1	1332	27219	106475	65178	27917	13743	28009	1280	1290	1235	1259	1264	1302	18830	104173	68948	60778	54038	67817	1284	1260	1246	1267	1261	1316	36266	25326	29275	19327	25516	87991	1283	1277	1235	1259	1237	1335	46708	80138	64274	77274	100773	139748	1267	1323	1282	1297	1234
05:35:11	37.1	1311	8874	155446	82271	19816	30363	5289	1312	1254	1244	1211	1275	1317	18954	103938	69972	60709	53640	67890	1308	1252	1202	1297	1208	1299	36481	25064	29354	19287	25428	88342	1269	1292	1229	1285	1239	1348	45964	79778	64440	77938	101801	128350	1317	1317	1291	1322	1218
05:40:11	37.1	1322	17800	32686	65352	21176	23165	11065	1260	1244	1228	1253	1282	1331	19019	104999	69354	61083	53309	67176	1304	1277	1241	1253	1206	1348	36404	25246	29568	19427	25557	85163	1277	1283	1265	1237	1217	1353	45209	80798	64285	78281	99794	106513	1330	1282	1288	1289	1224
05:45:11	37.1	1281	35892	25239	51405	33529	30911	189290	1273	1265	1253	1260	1215	1285	18897	103781	69475	60165	53270	67738	1318	1249	1230	1270	1262	1334	36242	25208	29503	19278	25273	84034	1296	1334	1244	1259	1247	1340	45340	81099	64040	84892	103403	176190	1282	1312	1266	1280	1274
05:50:11	37	1293	33412	140847	20154	11209	44250	254450	1311	1261	1210	1226	1256	1294	18920	103874	69167	60834	52898	67544	1303	1280	1243	1292	1222	1327	36277	25416	29630	19346	25390	84678	1272	1346	1249	1255	1250	1380	45502	81339	63486	78432	100133	96056	1255	1282	1323	1252	1235
05:55:11	37	1291	34725	123122	70348	36376	35326	275618	1271	1278	1256	1271	1243	1331	18551	103378	69291	61088	53001	67832	1307	1260	1234	1267	1214	1303	36844	25842	29908	19546	25610	85583	1260	1299	1299	1267	1207	1323	45906	81052	64071	73625	95610	152086	1276	1322	1298	1262	1264
06:00:11	37.1	1341	34633	72368	36095	36534	27443	10040	1282	1239	1253	1279	1248	1309	18521	104809	68612	60027	52612	67369	1310	1309	1251	1264	1231	1318	36020	25549	29600	19084	24752	85120	1285	1305	1290	1242	1217	1364	45706	80996	64359	81831	93073	121936	1288	1307	1301	1309	1235
06:05:11	37.1	1349	10593	308544	52646	30659	35729	28126	1260	1275	1238	1228	1264	1258	18607	103513	68963	60847	52742	67213	1308	1267	1255	1272	1236	1296	36049	25647	29516	19264	25078	84397	1333	1281	1220	1246	1257	1345	45612	81164	64441	80046	87846	116010	1264	1294	1278	1314	1237
06:10:11	37	1302	35748	206292	77803	31483	31633	214328	1298	1258	1232	1243	1241	1296	18846	104300	69484	61211	52774	67494	1319	1262	1234	1287	1201	1332	36752	25265	29552	19566	25239	86682	1293	1272	1256	1274	1271	1327	45231	80863	64185	80074	98242	163979	1317	1271	1297	1281	1242
06:15:11	37	1320	32153	290267	94939	36294	39048	106392	1281	1221	1207	1273	1278	1306	18787	102165	68878	60730	52552	67085	1347	1223	1242	1286	1248	1334	36496	25254	29656	19463	25094	86373	1284	1307	1254	1246	1212	1314	45134	81002	63568	80858	104232	99238	1257	1334	1276	1299	1242
06:20:11	37	1337	36653	186468	25016	44533	24049	148393	1278	1298	1243	1266	1247	1329	19034	104138	68879	60947	52278	67508	1288	1262	1250	1296	1247	1336	36008	25398	29519	19623	25302	87489	1313	1291	1276	1216	1209	1328	45334	80556	63765	78508	101292	154407	1303	1297	1325	1291	1266
06:25:11	37	1307	23307	248430	67509	29403	28844	39564	1283	1237	1238	1240	1252	1290	18838	103228	68576	60135	52685	67351	1319	1281	1240	1282	1218	1310	36546	25428	29274	19361	25231	85380	1305	1300	1284	1260	1226	1302	45229	81270	64351	77925	99896	116639	1246	1299	1282	1307	1250
[truncated: 48 more columns]
