# Supplementary material for: Release of frustration drives corneal amyloid disaggregation by brain chaperone
Source: Commun Biol. 2023 Mar 30;6:348. doi: 10.1038/s42003-023-04725-1 (PMC10063603; doi:10.1038/s42003-023-04725-1)
Supplement: Supplementary file 4 — Supplementary Data 2 [file 42003_2023_4725_MOESM4_ESM.txt]

REMARK    File generated by Swiss-PdbViewer  4.00b0
REMARK    http://www.expasy.org/spdbv/
ATOM      1  N   SER Z 500      56.289   7.621  15.422  1.00 10.00
ATOM      2  CA  SER Z 500      57.213   8.402  16.233  1.00 10.00
ATOM      3  C   SER Z 500      57.374   7.794  17.628  1.00 10.00
ATOM      4  O   SER Z 500      56.409   7.685  18.385  1.00 10.00
ATOM      5  CB  SER Z 500      56.725   9.848  16.319  1.00 10.00
ATOM      6  OG  SER Z 500      56.392  10.326  15.024  1.00 10.00
ATOM      7  N   VAL Z 501      58.593   7.381  17.946  1.00 10.00
ATOM      8  CA  VAL Z 501      58.886   6.774  19.236  1.00 10.00
ATOM      9  C   VAL Z 501      59.891   7.624  20.009  1.00 10.00
ATOM     10  O   VAL Z 501      60.754   8.267  19.409  1.00 10.00
ATOM     11  CB  VAL Z 501      59.447   5.342  19.073  1.00 10.00
ATOM     12  CG1 VAL Z 501      59.432   4.603  20.400  1.00 10.00
ATOM     13  CG2 VAL Z 501      58.665   4.566  18.024  1.00 10.00
ATOM     14  N   GLN Z 502      59.762   7.638  21.331  1.00 10.00
ATOM     15  CA  GLN Z 502      60.663   8.401  22.200  1.00 10.00
ATOM     16  C   GLN Z 502      62.126   8.022  21.948  1.00 10.00
ATOM     17  O   GLN Z 502      62.492   6.849  22.033  1.00 10.00
ATOM     18  CB  GLN Z 502      60.299   8.162  23.676  1.00 10.00
ATOM     19  CG  GLN Z 502      61.253   8.795  24.685  1.00 10.00
ATOM     20  CD  GLN Z 502      61.047  10.290  24.849  1.00 10.00
ATOM     21  OE1 GLN Z 502      59.942  10.799  24.677  1.00 10.00
ATOM     22  NE2 GLN Z 502      62.109  11.002  25.188  1.00 10.00
ATOM     23  N   PRO Z 503      62.974   9.014  21.623  1.00 10.00
ATOM     24  CA  PRO Z 503      64.401   8.791  21.362  1.00 10.00
ATOM     25  C   PRO Z 503      65.123   8.286  22.606  1.00 10.00
ATOM     26  O   PRO Z 503      64.918   8.809  23.703  1.00 10.00
ATOM     27  CB  PRO Z 503      64.928  10.183  20.978  1.00 10.00
ATOM     28  CG  PRO Z 503      63.714  10.977  20.633  1.00 10.00
ATOM     29  CD  PRO Z 503      62.608  10.430  21.483  1.00 10.00
ATOM     30  N   ASN Z 504      65.963   7.268  22.421  1.00 10.00
ATOM     31  CA  ASN Z 504      66.726   6.672  23.520  1.00 10.00
ATOM     32  C   ASN Z 504      65.788   6.287  24.659  1.00 10.00
ATOM     33  O   ASN Z 504      66.009   6.642  25.817  1.00 10.00
ATOM     34  CB  ASN Z 504      67.823   7.630  24.012  1.00 10.00
ATOM     35  CG  ASN Z 504      68.884   6.939  24.846  1.00 10.00
ATOM     36  OD1 ASN Z 504      69.212   5.775  24.615  1.00 10.00
ATOM     37  ND2 ASN Z 504      69.422   7.646  25.829  1.00 10.00
ATOM     38  N   PHE Z 505      64.731   5.567  24.305  1.00 10.00
ATOM     39  CA  PHE Z 505      63.728   5.135  25.267  1.00 10.00
ATOM     40  C   PHE Z 505      64.337   4.345  26.424  1.00 10.00
ATOM     41  O   PHE Z 505      65.134   3.433  26.212  1.00 10.00
ATOM     42  CB  PHE Z 505      62.640   4.312  24.570  1.00 10.00
ATOM     43  CG  PHE Z 505      61.460   3.991  25.443  1.00 10.00
ATOM     44  CD1 PHE Z 505      60.436   4.907  25.610  1.00 10.00
ATOM     45  CD2 PHE Z 505      61.383   2.777  26.108  1.00 10.00
ATOM     46  CE1 PHE Z 505      59.356   4.616  26.420  1.00 10.00
ATOM     47  CE2 PHE Z 505      60.305   2.480  26.917  1.00 10.00
ATOM     48  CZ  PHE Z 505      59.292   3.402  27.075  1.00 10.00
ATOM     49  N   GLN Z 506      63.967   4.719  27.640  1.00 10.00
ATOM     50  CA  GLN Z 506      64.452   4.049  28.840  1.00 10.00
ATOM     51  C   GLN Z 506      63.351   3.177  29.429  1.00 10.00
ATOM     52  O   GLN Z 506      62.404   3.682  30.032  1.00 10.00
ATOM     53  CB  GLN Z 506      64.913   5.078  29.873  1.00 10.00
ATOM     54  CG  GLN Z 506      66.098   5.919  29.433  1.00 10.00
ATOM     55  CD  GLN Z 506      67.293   5.075  29.041  1.00 10.00
ATOM     56  OE1 GLN Z 506      68.060   4.634  29.894  1.00 10.00
ATOM     57  NE2 GLN Z 506      67.475   4.864  27.747  1.00 10.00
ATOM     58  N   GLN Z 507      63.481   1.868  29.257  1.00 10.00
ATOM     59  CA  GLN Z 507      62.477   0.928  29.749  1.00 10.00
ATOM     60  C   GLN Z 507      62.400   0.901  31.275  1.00 10.00
ATOM     61  O   GLN Z 507      61.309   0.883  31.844  1.00 10.00
ATOM     62  CB  GLN Z 507      62.717  -0.477  29.193  1.00 10.00
ATOM     63  CG  GLN Z 507      62.179  -0.688  27.785  1.00 10.00
ATOM     64  CD  GLN Z 507      62.281  -2.132  27.328  1.00 10.00
ATOM     65  OE1 GLN Z 507      63.255  -2.529  26.687  1.00 10.00
ATOM     66  NE2 GLN Z 507      61.280  -2.932  27.657  1.00 10.00
ATOM     67  N   ASP Z 508      63.551   0.929  31.934  1.00 10.00
ATOM     68  CA  ASP Z 508      63.596   0.888  33.398  1.00 10.00
ATOM     69  C   ASP Z 508      62.927   2.109  34.027  1.00 10.00
ATOM     70  O   ASP Z 508      62.394   2.038  35.136  1.00 10.00
ATOM     71  CB  ASP Z 508      65.031   0.722  33.921  1.00 10.00
ATOM     72  CG  ASP Z 508      65.816   2.018  33.954  1.00 10.00
ATOM     73  OD1 ASP Z 508      66.204   2.503  32.871  1.00 10.00
ATOM     74  OD2 ASP Z 508      66.061   2.548  35.062  1.00 10.00
ATOM     75  N   LYS Z 509      62.936   3.219  33.305  1.00 10.00
ATOM     76  CA  LYS Z 509      62.334   4.450  33.796  1.00 10.00
ATOM     77  C   LYS Z 509      60.828   4.474  33.568  1.00 10.00
ATOM     78  O   LYS Z 509      60.093   5.155  34.284  1.00 10.00
ATOM     79  CB  LYS Z 509      62.992   5.668  33.155  1.00 10.00
ATOM     80  CG  LYS Z 509      64.310   6.061  33.798  1.00 10.00
ATOM     81  CD  LYS Z 509      64.719   7.461  33.386  1.00 10.00
ATOM     82  CE  LYS Z 509      65.750   8.031  34.342  1.00 10.00
ATOM     83  NZ  LYS Z 509      65.967   9.482  34.121  1.00 10.00
ATOM     84  N   PHE Z 510      60.370   3.719  32.579  1.00 10.00
ATOM     85  CA  PHE Z 510      58.951   3.660  32.254  1.00 10.00
ATOM     86  C   PHE Z 510      58.220   2.709  33.198  1.00 10.00
ATOM     87  O   PHE Z 510      56.991   2.658  33.230  1.00 10.00
ATOM     88  CB  PHE Z 510      58.758   3.226  30.795  1.00 10.00
ATOM     89  CG  PHE Z 510      57.364   3.432  30.267  1.00 10.00
ATOM     90  CD1 PHE Z 510      56.956   4.678  29.821  1.00 10.00
ATOM     91  CD2 PHE Z 510      56.465   2.378  30.212  1.00 10.00
ATOM     92  CE1 PHE Z 510      55.679   4.869  29.329  1.00 10.00
ATOM     93  CE2 PHE Z 510      55.187   2.563  29.722  1.00 10.00
ATOM     94  CZ  PHE Z 510      54.792   3.810  29.281  1.00 10.00
ATOM     95  N   LEU Z 511      58.984   1.956  33.971  1.00 10.00
ATOM     96  CA  LEU Z 511      58.416   1.010  34.921  1.00 10.00
ATOM     97  C   LEU Z 511      57.769   1.738  36.098  1.00 10.00
ATOM     98  O   LEU Z 511      58.055   2.912  36.350  1.00 10.00
ATOM     99  CB  LEU Z 511      59.492   0.050  35.431  1.00 10.00
ATOM    100  CG  LEU Z 511      60.149  -0.844  34.381  1.00 10.00
ATOM    101  CD1 LEU Z 511      61.302  -1.613  34.997  1.00 10.00
ATOM    102  CD2 LEU Z 511      59.132  -1.793  33.773  1.00 10.00
ATOM    103  N   GLY Z 512      56.879   1.049  36.797  1.00 10.00
ATOM    104  CA  GLY Z 512      56.224   1.640  37.940  1.00 10.00
ATOM    105  C   GLY Z 512      54.723   1.726  37.772  1.00 10.00
ATOM    106  O   GLY Z 512      54.132   0.982  36.986  1.00 10.00
ATOM    107  N   ARG Z 513      54.111   2.645  38.505  1.00 10.00
ATOM    108  CA  ARG Z 513      52.670   2.836  38.466  1.00 10.00
ATOM    109  C   ARG Z 513      52.287   4.014  37.575  1.00 10.00
ATOM    110  O   ARG Z 513      52.935   5.065  37.600  1.00 10.00
ATOM    111  CB  ARG Z 513      52.145   3.051  39.890  1.00 10.00
ATOM    112  CG  ARG Z 513      50.770   3.697  39.975  1.00 10.00
ATOM    113  CD  ARG Z 513      50.516   4.239  41.371  1.00 10.00
ATOM    114  NE  ARG Z 513      51.568   5.166  41.805  1.00 10.00
ATOM    115  CZ  ARG Z 513      52.059   5.205  43.043  1.00 10.00
ATOM    116  NH1 ARG Z 513      51.597   4.372  43.965  1.00 10.00
ATOM    117  NH2 ARG Z 513      53.013   6.076  43.360  1.00 10.00
ATOM    118  N   TRP Z 514      51.252   3.815  36.775  1.00 10.00
ATOM    119  CA  TRP Z 514      50.742   4.840  35.879  1.00 10.00
ATOM    120  C   TRP Z 514      49.226   4.911  36.007  1.00 10.00
ATOM    121  O   TRP Z 514      48.592   3.964  36.480  1.00 10.00
ATOM    122  CB  TRP Z 514      51.106   4.514  34.426  1.00 10.00
ATOM    123  CG  TRP Z 514      52.568   4.585  34.116  1.00 10.00
ATOM    124  CD1 TRP Z 514      53.441   3.540  34.064  1.00 10.00
ATOM    125  CD2 TRP Z 514      53.324   5.759  33.799  1.00 10.00
ATOM    126  NE1 TRP Z 514      54.693   3.988  33.738  1.00 10.00
ATOM    127  CE2 TRP Z 514      54.650   5.346  33.567  1.00 10.00
ATOM    128  CE3 TRP Z 514      53.009   7.116  33.687  1.00 10.00
ATOM    129  CZ2 TRP Z 514      55.661   6.243  33.229  1.00 10.00
ATOM    130  CZ3 TRP Z 514      54.014   8.004  33.353  1.00 10.00
ATOM    131  CH2 TRP Z 514      55.323   7.563  33.127  1.00 10.00
ATOM    132  N   PHE Z 515      48.654   6.032  35.610  1.00 10.00
ATOM    133  CA  PHE Z 515      47.213   6.219  35.670  1.00 10.00
ATOM    134  C   PHE Z 515      46.673   6.624  34.307  1.00 10.00
ATOM    135  O   PHE Z 515      47.322   7.374  33.570  1.00 10.00
ATOM    136  CB  PHE Z 515      46.849   7.285  36.706  1.00 10.00
ATOM    137  CG  PHE Z 515      47.115   6.878  38.128  1.00 10.00
ATOM    138  CD1 PHE Z 515      46.322   5.927  38.752  1.00 10.00
ATOM    139  CD2 PHE Z 515      48.156   7.447  38.838  1.00 10.00
ATOM    140  CE1 PHE Z 515      46.566   5.551  40.060  1.00 10.00
ATOM    141  CE2 PHE Z 515      48.406   7.078  40.146  1.00 10.00
ATOM    142  CZ  PHE Z 515      47.610   6.128  40.758  1.00 10.00
ATOM    143  N   SER Z 516      45.502   6.108  33.967  1.00 10.00
ATOM    144  CA  SER Z 516      44.866   6.425  32.699  1.00 10.00
ATOM    145  C   SER Z 516      44.169   7.781  32.797  1.00 10.00
ATOM    146  O   SER Z 516      43.032   7.878  33.261  1.00 10.00
ATOM    147  CB  SER Z 516      43.861   5.325  32.343  1.00 10.00
ATOM    148  OG  SER Z 516      44.088   4.163  33.131  1.00 10.00
ATOM    149  N   ALA Z 517      44.867   8.830  32.378  1.00 10.00
ATOM    150  CA  ALA Z 517      44.330  10.186  32.442  1.00 10.00
ATOM    151  C   ALA Z 517      43.307  10.459  31.346  1.00 10.00
ATOM    152  O   ALA Z 517      42.308  11.139  31.577  1.00 10.00
ATOM    153  CB  ALA Z 517      45.458  11.207  32.397  1.00 10.00
ATOM    154  N   GLY Z 518      43.559   9.939  30.156  1.00 10.00
ATOM    155  CA  GLY Z 518      42.643  10.152  29.051  1.00 10.00
ATOM    156  C   GLY Z 518      42.968   9.271  27.863  1.00 10.00
ATOM    157  O   GLY Z 518      44.061   8.697  27.786  1.00 10.00
ATOM    158  N   LEU Z 519      42.027   9.160  26.934  1.00 10.00
ATOM    159  CA  LEU Z 519      42.223   8.336  25.750  1.00 10.00
ATOM    160  C   LEU Z 519      41.374   8.820  24.579  1.00 10.00
ATOM    161  O   LEU Z 519      40.283   9.364  24.763  1.00 10.00
ATOM    162  CB  LEU Z 519      41.933   6.857  26.051  1.00 10.00
ATOM    163  CG  LEU Z 519      40.460   6.435  26.141  1.00 10.00
ATOM    164  CD1 LEU Z 519      40.336   4.923  26.031  1.00 10.00
ATOM    165  CD2 LEU Z 519      39.829   6.924  27.437  1.00 10.00
ATOM    166  N   ALA Z 520      41.897   8.638  23.380  1.00 10.00
ATOM    167  CA  ALA Z 520      41.204   9.024  22.162  1.00 10.00
ATOM    168  C   ALA Z 520      41.290   7.880  21.161  1.00 10.00
ATOM    169  O   ALA Z 520      42.370   7.336  20.931  1.00 10.00
ATOM    170  CB  ALA Z 520      41.818  10.289  21.575  1.00 10.00
ATOM    171  N   SER Z 521      40.163   7.515  20.569  1.00 10.00
ATOM    172  CA  SER Z 521      40.131   6.422  19.607  1.00 10.00
ATOM    173  C   SER Z 521      38.980   6.586  18.623  1.00 10.00
ATOM    174  O   SER Z 521      38.018   7.312  18.890  1.00 10.00
ATOM    175  CB  SER Z 521      40.002   5.081  20.340  1.00 10.00
ATOM    176  OG  SER Z 521      40.151   3.989  19.447  1.00 10.00
ATOM    177  N   ASN Z 522      39.078   5.895  17.493  1.00 10.00
ATOM    178  CA  ASN Z 522      38.045   5.953  16.464  1.00 10.00
ATOM    179  C   ASN Z 522      36.829   5.127  16.873  1.00 10.00
ATOM    180  O   ASN Z 522      35.696   5.476  16.545  1.00 10.00
ATOM    181  CB  ASN Z 522      38.582   5.488  15.103  1.00 10.00
ATOM    182  CG  ASN Z 522      39.019   4.033  15.086  1.00 10.00
ATOM    183  OD1 ASN Z 522      39.585   3.525  16.059  1.00 10.00
ATOM    184  ND2 ASN Z 522      38.760   3.347  13.984  1.00 10.00
ATOM    185  N   SER Z 523      37.068   4.047  17.613  1.00 10.00
ATOM    186  CA  SER Z 523      35.990   3.185  18.070  1.00 10.00
ATOM    187  C   SER Z 523      35.171   3.879  19.154  1.00 10.00
ATOM    188  O   SER Z 523      35.700   4.265  20.199  1.00 10.00
ATOM    189  CB  SER Z 523      36.548   1.854  18.570  1.00 10.00
ATOM    190  OG  SER Z 523      37.237   1.180  17.528  1.00 10.00
ATOM    191  N   SER Z 524      33.879   4.040  18.891  1.00 10.00
ATOM    192  CA  SER Z 524      32.977   4.704  19.821  1.00 10.00
ATOM    193  C   SER Z 524      32.824   3.933  21.130  1.00 10.00
ATOM    194  O   SER Z 524      32.988   4.501  22.210  1.00 10.00
ATOM    195  CB  SER Z 524      31.618   4.935  19.159  1.00 10.00
ATOM    196  OG  SER Z 524      31.784   5.518  17.874  1.00 10.00
ATOM    197  N   TRP Z 525      32.545   2.636  21.031  1.00 10.00
ATOM    198  CA  TRP Z 525      32.359   1.794  22.215  1.00 10.00
ATOM    199  C   TRP Z 525      33.590   1.803  23.125  1.00 10.00
ATOM    200  O   TRP Z 525      33.485   1.599  24.334  1.00 10.00
ATOM    201  CB  TRP Z 525      31.987   0.356  21.817  1.00 10.00
ATOM    202  CG  TRP Z 525      33.074  -0.387  21.090  1.00 10.00
ATOM    203  CD1 TRP Z 525      33.355  -0.337  19.754  1.00 10.00
ATOM    204  CD2 TRP Z 525      34.025  -1.295  21.663  1.00 10.00
ATOM    205  NE1 TRP Z 525      34.420  -1.157  19.461  1.00 10.00
ATOM    206  CE2 TRP Z 525      34.849  -1.754  20.617  1.00 10.00
ATOM    207  CE3 TRP Z 525      34.258  -1.763  22.959  1.00 10.00
ATOM    208  CZ2 TRP Z 525      35.888  -2.660  20.828  1.00 10.00
ATOM    209  CZ3 TRP Z 525      35.291  -2.659  23.167  1.00 10.00
ATOM    210  CH2 TRP Z 525      36.093  -3.098  22.108  1.00 10.00
ATOM    211  N   LEU Z 526      34.753   2.055  22.540  1.00 10.00
ATOM    212  CA  LEU Z 526      35.997   2.088  23.294  1.00 10.00
ATOM    213  C   LEU Z 526      36.069   3.330  24.186  1.00 10.00
ATOM    214  O   LEU Z 526      36.619   3.287  25.282  1.00 10.00
ATOM    215  CB  LEU Z 526      37.191   2.041  22.328  1.00 10.00
ATOM    216  CG  LEU Z 526      38.425   1.251  22.782  1.00 10.00
ATOM    217  CD1 LEU Z 526      39.239   2.032  23.800  1.00 10.00
ATOM    218  CD2 LEU Z 526      38.030  -0.107  23.336  1.00 10.00
ATOM    219  N   ARG Z 527      35.501   4.430  23.719  1.00 10.00
ATOM    220  CA  ARG Z 527      35.523   5.674  24.479  1.00 10.00
ATOM    221  C   ARG Z 527      34.325   5.760  25.413  1.00 10.00
ATOM    222  O   ARG Z 527      34.409   6.329  26.499  1.00 10.00
ATOM    223  CB  ARG Z 527      35.501   6.882  23.539  1.00 10.00
ATOM    224  CG  ARG Z 527      36.467   6.803  22.371  1.00 10.00
ATOM    225  CD  ARG Z 527      36.242   7.952  21.400  1.00 10.00
ATOM    226  NE  ARG Z 527      34.835   8.087  21.031  1.00 10.00
ATOM    227  CZ  ARG Z 527      34.353   7.878  19.805  1.00 10.00
ATOM    228  NH1 ARG Z 527      35.167   7.520  18.814  1.00 10.00
ATOM    229  NH2 ARG Z 527      33.056   8.025  19.573  1.00 10.00
ATOM    230  N   GLU Z 528      33.208   5.201  24.979  1.00 10.00
ATOM    231  CA  GLU Z 528      31.977   5.242  25.753  1.00 10.00
ATOM    232  C   GLU Z 528      32.025   4.397  27.024  1.00 10.00
ATOM    233  O   GLU Z 528      32.079   4.931  28.132  1.00 10.00
ATOM    234  CB  GLU Z 528      30.788   4.825  24.894  1.00 10.00
ATOM    235  CG  GLU Z 528      30.453   5.797  23.777  1.00 10.00
ATOM    236  CD  GLU Z 528      29.541   5.184  22.742  1.00 10.00
ATOM    237  OE1 GLU Z 528      28.827   4.212  23.074  1.00 10.00
ATOM    238  OE2 GLU Z 528      29.529   5.672  21.595  1.00 10.00
ATOM    239  N   LYS Z 529      32.016   3.080  26.862  1.00 10.00
ATOM    240  CA  LYS Z 529      32.009   2.175  28.005  1.00 10.00
ATOM    241  C   LYS Z 529      33.240   2.312  28.901  1.00 10.00
ATOM    242  O   LYS Z 529      33.137   2.195  30.122  1.00 10.00
ATOM    243  CB  LYS Z 529      31.812   0.726  27.563  1.00 10.00
ATOM    244  CG  LYS Z 529      31.294  -0.183  28.665  1.00 10.00
ATOM    245  CD  LYS Z 529      29.933   0.272  29.166  1.00 10.00
ATOM    246  CE  LYS Z 529      29.483  -0.562  30.349  1.00 10.00
ATOM    247  NZ  LYS Z 529      28.050  -0.341  30.680  1.00 10.00
ATOM    248  N   LYS Z 530      34.401   2.571  28.310  1.00 10.00
ATOM    249  CA  LYS Z 530      35.621   2.709  29.098  1.00 10.00
ATOM    250  C   LYS Z 530      35.634   3.988  29.927  1.00 10.00
ATOM    251  O   LYS Z 530      36.354   4.082  30.920  1.00 10.00
ATOM    252  CB  LYS Z 530      36.880   2.564  28.249  1.00 10.00
ATOM    253  CG  LYS Z 530      37.082   1.166  27.669  1.00 10.00
ATOM    254  CD  LYS Z 530      37.109   0.095  28.755  1.00 10.00
ATOM    255  CE  LYS Z 530      35.745  -0.556  28.940  1.00 10.00
ATOM    256  NZ  LYS Z 530      35.734  -1.534  30.060  1.00 10.00
ATOM    257  N   ALA Z 531      34.817   4.959  29.534  1.00 10.00
ATOM    258  CA  ALA Z 531      34.729   6.214  30.266  1.00 10.00
ATOM    259  C   ALA Z 531      33.993   5.982  31.580  1.00 10.00
ATOM    260  O   ALA Z 531      34.177   6.719  32.552  1.00 10.00
ATOM    261  CB  ALA Z 531      34.021   7.275  29.436  1.00 10.00
ATOM    262  N   ALA Z 532      33.176   4.934  31.598  1.00 10.00
ATOM    263  CA  ALA Z 532      32.404   4.573  32.780  1.00 10.00
ATOM    264  C   ALA Z 532      33.289   3.885  33.816  1.00 10.00
ATOM    265  O   ALA Z 532      32.911   3.733  34.975  1.00 10.00
ATOM    266  CB  ALA Z 532      31.226   3.689  32.400  1.00 10.00
ATOM    267  N   LEU Z 533      34.474   3.472  33.392  1.00 10.00
ATOM    268  CA  LEU Z 533      35.413   2.824  34.296  1.00 10.00
ATOM    269  C   LEU Z 533      36.300   3.863  34.961  1.00 10.00
ATOM    270  O   LEU Z 533      36.952   3.584  35.966  1.00 10.00
ATOM    271  CB  LEU Z 533      36.273   1.799  33.557  1.00 10.00
ATOM    272  CG  LEU Z 533      35.687   0.395  33.403  1.00 10.00
ATOM    273  CD1 LEU Z 533      36.765  -0.565  32.935  1.00 10.00
ATOM    274  CD2 LEU Z 533      35.080  -0.085  34.714  1.00 10.00
ATOM    275  N   SER Z 534      36.310   5.065  34.381  1.00 10.00
ATOM    276  CA  SER Z 534      37.107   6.179  34.890  1.00 10.00
ATOM    277  C   SER Z 534      38.605   5.862  34.856  1.00 10.00
ATOM    278  O   SER Z 534      39.037   4.898  34.217  1.00 10.00
ATOM    279  CB  SER Z 534      36.653   6.571  36.303  1.00 10.00
ATOM    280  OG  SER Z 534      35.240   6.701  36.364  1.00 10.00
ATOM    281  N   MET Z 535      39.396   6.695  35.516  1.00 10.00
ATOM    282  CA  MET Z 535      40.836   6.500  35.568  1.00 10.00
ATOM    283  C   MET Z 535      41.177   5.179  36.255  1.00 10.00
ATOM    284  O   MET Z 535      40.764   4.937  37.390  1.00 10.00
ATOM    285  CB  MET Z 535      41.493   7.664  36.311  1.00 10.00
ATOM    286  CG  MET Z 535      42.990   7.514  36.498  1.00 10.00
ATOM    287  SD  MET Z 535      43.720   8.908  37.372  1.00 10.00
ATOM    288  CE  MET Z 535      43.429  10.226  36.193  1.00 10.00
ATOM    289  N   CYS Z 536      41.915   4.324  35.561  1.00 10.00
ATOM    290  CA  CYS Z 536      42.295   3.035  36.109  1.00 10.00
ATOM    291  C   CYS Z 536      43.753   3.050  36.552  1.00 10.00
ATOM    292  O   CYS Z 536      44.524   3.923  36.149  1.00 10.00
ATOM    293  CB  CYS Z 536      42.082   1.938  35.063  1.00 10.00
ATOM    294  SG  CYS Z 536      40.599   2.148  34.047  1.00 10.00
ATOM    295  N   LYS Z 537      44.121   2.086  37.385  1.00 10.00
ATOM    296  CA  LYS Z 537      45.489   1.978  37.871  1.00 10.00
ATOM    297  C   LYS Z 537      46.258   1.001  36.995  1.00 10.00
ATOM    298  O   LYS Z 537      45.922  -0.182  36.921  1.00 10.00
ATOM    299  CB  LYS Z 537      45.517   1.525  39.335  1.00 10.00
ATOM    300  CG  LYS Z 537      46.896   1.580  39.979  1.00 10.00
ATOM    301  CD  LYS Z 537      46.829   1.274  41.469  1.00 10.00
ATOM    302  CE  LYS Z 537      46.604  -0.207  41.724  1.00 10.00
ATOM    303  NZ  LYS Z 537      46.543  -0.514  43.175  1.00 10.00
ATOM    304  N   SER Z 538      47.270   1.499  36.313  1.00 10.00
ATOM    305  CA  SER Z 538      48.061   0.669  35.427  1.00 10.00
ATOM    306  C   SER Z 538      49.469   0.450  35.972  1.00 10.00
ATOM    307  O   SER Z 538      50.234   1.396  36.149  1.00 10.00
ATOM    308  CB  SER Z 538      48.122   1.320  34.048  1.00 10.00
ATOM    309  OG  SER Z 538      46.903   1.991  33.762  1.00 10.00
ATOM    310  N   VAL Z 539      49.801  -0.800  36.247  1.00 10.00
ATOM    311  CA  VAL Z 539      51.123  -1.142  36.752  1.00 10.00
ATOM    312  C   VAL Z 539      51.965  -1.738  35.629  1.00 10.00
ATOM    313  O   VAL Z 539      51.579  -2.736  35.021  1.00 10.00
ATOM    314  CB  VAL Z 539      51.036  -2.148  37.921  1.00 10.00
ATOM    315  CG1 VAL Z 539      52.409  -2.384  38.534  1.00 10.00
ATOM    316  CG2 VAL Z 539      50.057  -1.655  38.978  1.00 10.00
ATOM    317  N   VAL Z 540      53.101  -1.121  35.346  1.00 10.00
ATOM    318  CA  VAL Z 540      53.979  -1.598  34.290  1.00 10.00
ATOM    319  C   VAL Z 540      55.169  -2.358  34.867  1.00 10.00
ATOM    320  O   VAL Z 540      56.044  -1.771  35.512  1.00 10.00
ATOM    321  CB  VAL Z 540      54.475  -0.445  33.388  1.00 10.00
ATOM    322  CG1 VAL Z 540      55.433  -0.963  32.324  1.00 10.00
ATOM    323  CG2 VAL Z 540      53.297   0.262  32.736  1.00 10.00
ATOM    324  N   ALA Z 541      55.182  -3.666  34.643  1.00 10.00
ATOM    325  CA  ALA Z 541      56.260  -4.526  35.119  1.00 10.00
ATOM    326  C   ALA Z 541      56.955  -5.186  33.932  1.00 10.00
ATOM    327  O   ALA Z 541      56.334  -5.409  32.892  1.00 10.00
ATOM    328  CB  ALA Z 541      55.709  -5.585  36.066  1.00 10.00
ATOM    329  N   PRO Z 542      58.254  -5.490  34.054  1.00 10.00
ATOM    330  CA  PRO Z 542      59.012  -6.134  32.978  1.00 10.00
ATOM    331  C   PRO Z 542      58.532  -7.562  32.738  1.00 10.00
ATOM    332  O   PRO Z 542      58.062  -8.232  33.662  1.00 10.00
ATOM    333  CB  PRO Z 542      60.456  -6.146  33.500  1.00 10.00
ATOM    334  CG  PRO Z 542      60.471  -5.201  34.655  1.00 10.00
ATOM    335  CD  PRO Z 542      59.089  -5.231  35.236  1.00 10.00
ATOM    336  N   ALA Z 543      58.636  -8.019  31.498  1.00 10.00
ATOM    337  CA  ALA Z 543      58.223  -9.366  31.144  1.00 10.00
ATOM    338  C   ALA Z 543      59.440 -10.277  31.016  1.00 10.00
ATOM    339  O   ALA Z 543      60.579  -9.802  30.965  1.00 10.00
ATOM    340  CB  ALA Z 543      57.420  -9.353  29.855  1.00 10.00
ATOM    341  N   THR Z 544      59.197 -11.577  30.955  1.00 10.00
ATOM    342  CA  THR Z 544      60.272 -12.553  30.848  1.00 10.00
ATOM    343  C   THR Z 544      60.875 -12.586  29.445  1.00 10.00
ATOM    344  O   THR Z 544      62.045 -12.920  29.274  1.00 10.00
ATOM    345  CB  THR Z 544      59.770 -13.959  31.220  1.00 10.00
ATOM    346  OG1 THR Z 544      58.694 -13.836  32.164  1.00 10.00
ATOM    347  CG2 THR Z 544      60.896 -14.772  31.844  1.00 10.00
ATOM    348  N   ASP Z 545      60.085 -12.210  28.447  1.00 10.00
ATOM    349  CA  ASP Z 545      60.549 -12.217  27.061  1.00 10.00
ATOM    350  C   ASP Z 545      61.261 -10.916  26.698  1.00 10.00
ATOM    351  O   ASP Z 545      61.731 -10.748  25.570  1.00 10.00
ATOM    352  CB  ASP Z 545      59.388 -12.484  26.093  1.00 10.00
ATOM    353  CG  ASP Z 545      58.535 -11.257  25.833  1.00 10.00
ATOM    354  OD1 ASP Z 545      58.144 -10.584  26.814  1.00 10.00
ATOM    355  OD2 ASP Z 545      58.247 -10.968  24.653  1.00 10.00
ATOM    356  N   GLY Z 546      61.340 -10.002  27.656  1.00 10.00
ATOM    357  CA  GLY Z 546      61.996  -8.735  27.410  1.00 10.00
ATOM    358  C   GLY Z 546      61.006  -7.609  27.217  1.00 10.00
ATOM    359  O   GLY Z 546      61.387  -6.436  27.173  1.00 10.00
ATOM    360  N   GLY Z 547      59.735  -7.969  27.088  1.00 10.00
ATOM    361  CA  GLY Z 547      58.695  -6.978  26.909  1.00 10.00
ATOM    362  C   GLY Z 547      58.203  -6.412  28.224  1.00 10.00
ATOM    363  O   GLY Z 547      58.923  -6.419  29.224  1.00 10.00
ATOM    364  N   LEU Z 548      56.973  -5.932  28.232  1.00 10.00
ATOM    365  CA  LEU Z 548      56.396  -5.357  29.433  1.00 10.00
ATOM    366  C   LEU Z 548      54.981  -5.871  29.650  1.00 10.00
ATOM    367  O   LEU Z 548      54.212  -6.018  28.699  1.00 10.00
ATOM    368  CB  LEU Z 548      56.384  -3.832  29.342  1.00 10.00
ATOM    369  CG  LEU Z 548      57.736  -3.155  29.142  1.00 10.00
ATOM    370  CD1 LEU Z 548      57.536  -1.698  28.774  1.00 10.00
ATOM    371  CD2 LEU Z 548      58.592  -3.276  30.394  1.00 10.00
ATOM    372  N   ASN Z 549      54.648  -6.142  30.899  1.00 10.00
ATOM    373  CA  ASN Z 549      53.325  -6.634  31.256  1.00 10.00
ATOM    374  C   ASN Z 549      52.502  -5.509  31.871  1.00 10.00
ATOM    375  O   ASN Z 549      52.805  -5.031  32.967  1.00 10.00
ATOM    376  CB  ASN Z 549      53.436  -7.798  32.242  1.00 10.00
ATOM    377  CG  ASN Z 549      52.392  -8.874  32.003  1.00 10.00
ATOM    378  OD1 ASN Z 549      51.312  -8.607  31.469  1.00 10.00
ATOM    379  ND2 ASN Z 549      52.701 -10.100  32.401  1.00 10.00
ATOM    380  N   LEU Z 550      51.476  -5.081  31.158  1.00 10.00
ATOM    381  CA  LEU Z 550      50.616  -4.009  31.628  1.00 10.00
ATOM    382  C   LEU Z 550      49.524  -4.565  32.532  1.00 10.00
ATOM    383  O   LEU Z 550      48.619  -5.258  32.068  1.00 10.00
ATOM    384  CB  LEU Z 550      49.984  -3.285  30.438  1.00 10.00
ATOM    385  CG  LEU Z 550      49.909  -1.758  30.523  1.00 10.00
ATOM    386  CD1 LEU Z 550      49.387  -1.178  29.220  1.00 10.00
ATOM    387  CD2 LEU Z 550      49.040  -1.319  31.689  1.00 10.00
ATOM    388  N   THR Z 551      49.620  -4.271  33.819  1.00 10.00
ATOM    389  CA  THR Z 551      48.637  -4.735  34.783  1.00 10.00
ATOM    390  C   THR Z 551      47.576  -3.657  35.019  1.00 10.00
ATOM    391  O   THR Z 551      47.766  -2.757  35.839  1.00 10.00
ATOM    392  CB  THR Z 551      49.305  -5.096  36.126  1.00 10.00
ATOM    393  OG1 THR Z 551      50.552  -5.769  35.878  1.00 10.00
ATOM    394  CG2 THR Z 551      48.399  -6.002  36.949  1.00 10.00
ATOM    395  N   SER Z 552      46.476  -3.734  34.279  1.00 10.00
ATOM    396  CA  SER Z 552      45.398  -2.767  34.414  1.00 10.00
ATOM    397  C   SER Z 552      44.418  -3.198  35.505  1.00 10.00
ATOM    398  O   SER Z 552      43.775  -4.248  35.400  1.00 10.00
ATOM    399  CB  SER Z 552      44.673  -2.597  33.074  1.00 10.00
ATOM    400  OG  SER Z 552      45.585  -2.242  32.043  1.00 10.00
ATOM    401  N   THR Z 553      44.326  -2.401  36.558  1.00 10.00
ATOM    402  CA  THR Z 553      43.434  -2.694  37.665  1.00 10.00
ATOM    403  C   THR Z 553      42.308  -1.660  37.722  1.00 10.00
ATOM    404  O   THR Z 553      42.562  -0.454  37.754  1.00 10.00
ATOM    405  CB  THR Z 553      44.213  -2.682  38.997  1.00 10.00
ATOM    406  OG1 THR Z 553      45.552  -3.144  38.761  1.00 10.00
ATOM    407  CG2 THR Z 553      43.548  -3.592  40.017  1.00 10.00
ATOM    408  N   PHE Z 554      41.072  -2.134  37.713  1.00 10.00
ATOM    409  CA  PHE Z 554      39.913  -1.256  37.769  1.00 10.00
ATOM    410  C   PHE Z 554      38.822  -1.865  38.638  1.00 10.00
ATOM    411  O   PHE Z 554      38.859  -3.058  38.950  1.00 10.00
ATOM    412  CB  PHE Z 554      39.386  -0.944  36.361  1.00 10.00
ATOM    413  CG  PHE Z 554      39.141  -2.149  35.493  1.00 10.00
ATOM    414  CD1 PHE Z 554      37.919  -2.801  35.512  1.00 10.00
ATOM    415  CD2 PHE Z 554      40.133  -2.621  34.648  1.00 10.00
ATOM    416  CE1 PHE Z 554      37.692  -3.902  34.709  1.00 10.00
ATOM    417  CE2 PHE Z 554      39.914  -3.722  33.842  1.00 10.00
ATOM    418  CZ  PHE Z 554      38.691  -4.364  33.872  1.00 10.00
ATOM    419  N   LEU Z 555      37.856  -1.047  39.027  1.00 10.00
ATOM    420  CA  LEU Z 555      36.769  -1.505  39.874  1.00 10.00
ATOM    421  C   LEU Z 555      35.556  -1.947  39.064  1.00 10.00
ATOM    422  O   LEU Z 555      34.905  -1.140  38.398  1.00 10.00
ATOM    423  CB  LEU Z 555      36.365  -0.426  40.883  1.00 10.00
ATOM    424  CG  LEU Z 555      35.302  -0.832  41.909  1.00 10.00
ATOM    425  CD1 LEU Z 555      35.870  -1.824  42.913  1.00 10.00
ATOM    426  CD2 LEU Z 555      34.729   0.387  42.613  1.00 10.00
ATOM    427  N   ARG Z 556      35.274  -3.235  39.128  1.00 10.00
ATOM    428  CA  ARG Z 556      34.130  -3.818  38.455  1.00 10.00
ATOM    429  C   ARG Z 556      33.025  -3.990  39.491  1.00 10.00
ATOM    430  O   ARG Z 556      32.913  -5.038  40.133  1.00 10.00
ATOM    431  CB  ARG Z 556      34.517  -5.163  37.825  1.00 10.00
ATOM    432  CG  ARG Z 556      33.382  -5.884  37.113  1.00 10.00
ATOM    433  CD  ARG Z 556      33.903  -6.809  36.026  1.00 10.00
ATOM    434  NE  ARG Z 556      34.251  -6.078  34.806  1.00 10.00
ATOM    435  CZ  ARG Z 556      34.933  -6.600  33.788  1.00 10.00
ATOM    436  NH1 ARG Z 556      35.351  -7.860  33.828  1.00 10.00
ATOM    437  NH2 ARG Z 556      35.189  -5.866  32.715  1.00 10.00
ATOM    438  N   LYS Z 557      32.242  -2.924  39.666  1.00 10.00
ATOM    439  CA  LYS Z 557      31.151  -2.878  40.639  1.00 10.00
ATOM    440  C   LYS Z 557      31.704  -2.834  42.061  1.00 10.00
ATOM    441  O   LYS Z 557      31.825  -1.762  42.655  1.00 10.00
ATOM    442  CB  LYS Z 557      30.146  -4.023  40.464  1.00 10.00
ATOM    443  CG  LYS Z 557      28.857  -3.822  41.245  1.00 10.00
ATOM    444  CD  LYS Z 557      28.034  -5.097  41.305  1.00 10.00
ATOM    445  CE  LYS Z 557      26.684  -4.850  41.957  1.00 10.00
ATOM    446  NZ  LYS Z 557      25.922  -3.789  41.256  1.00 10.00
ATOM    447  N   ASN Z 558      32.045  -3.997  42.601  1.00 10.00
ATOM    448  CA  ASN Z 558      32.603  -4.084  43.944  1.00 10.00
ATOM    449  C   ASN Z 558      33.842  -4.972  43.940  1.00 10.00
ATOM    450  O   ASN Z 558      34.472  -5.189  44.977  1.00 10.00
ATOM    451  CB  ASN Z 558      31.581  -4.644  44.944  1.00 10.00
ATOM    452  CG  ASN Z 558      30.268  -3.880  44.966  1.00 10.00
ATOM    453  OD1 ASN Z 558      29.268  -4.326  44.403  1.00 10.00
ATOM    454  ND2 ASN Z 558      30.260  -2.725  45.613  1.00 10.00
ATOM    455  N   GLN Z 559      34.192  -5.487  42.767  1.00 10.00
ATOM    456  CA  GLN Z 559      35.350  -6.365  42.628  1.00 10.00
ATOM    457  C   GLN Z 559      36.453  -5.674  41.840  1.00 10.00
ATOM    458  O   GLN Z 559      36.178  -4.850  40.977  1.00 10.00
ATOM    459  CB  GLN Z 559      34.964  -7.668  41.922  1.00 10.00
ATOM    460  CG  GLN Z 559      33.853  -8.460  42.595  1.00 10.00
ATOM    461  CD  GLN Z 559      32.468  -8.053  42.123  1.00 10.00
ATOM    462  OE1 GLN Z 559      31.811  -7.211  42.735  1.00 10.00
ATOM    463  NE2 GLN Z 559      32.020  -8.644  41.029  1.00 10.00
ATOM    464  N   CYS Z 560      37.698  -6.001  42.143  1.00 10.00
ATOM    465  CA  CYS Z 560      38.826  -5.409  41.444  1.00 10.00
ATOM    466  C   CYS Z 560      39.365  -6.376  40.395  1.00 10.00
ATOM    467  O   CYS Z 560      39.939  -7.415  40.730  1.00 10.00
ATOM    468  CB  CYS Z 560      39.924  -5.009  42.429  1.00 10.00
ATOM    469  SG  CYS Z 560      39.415  -3.760  43.634  1.00 10.00
ATOM    470  N   GLU Z 561      39.173  -6.033  39.130  1.00 10.00
ATOM    471  CA  GLU Z 561      39.627  -6.873  38.029  1.00 10.00
ATOM    472  C   GLU Z 561      41.120  -6.690  37.778  1.00 10.00
ATOM    473  O   GLU Z 561      41.731  -5.745  38.274  1.00 10.00
ATOM    474  CB  GLU Z 561      38.836  -6.567  36.758  1.00 10.00
ATOM    475  CG  GLU Z 561      37.859  -7.659  36.354  1.00 10.00
ATOM    476  CD  GLU Z 561      38.551  -8.927  35.888  1.00 10.00
ATOM    477  OE1 GLU Z 561      39.736  -8.859  35.495  1.00 10.00
ATOM    478  OE2 GLU Z 561      37.912  -9.999  35.913  1.00 10.00
ATOM    479  N   THR Z 562      41.702  -7.590  37.004  1.00 10.00
ATOM    480  CA  THR Z 562      43.123  -7.531  36.693  1.00 10.00
ATOM    481  C   THR Z 562      43.375  -7.962  35.254  1.00 10.00
ATOM    482  O   THR Z 562      43.509  -9.151  34.963  1.00 10.00
ATOM    483  CB  THR Z 562      43.942  -8.421  37.648  1.00 10.00
ATOM    484  OG1 THR Z 562      43.575  -8.130  39.004  1.00 10.00
ATOM    485  CG2 THR Z 562      45.433  -8.172  37.471  1.00 10.00
ATOM    486  N   ARG Z 563      43.427  -6.991  34.353  1.00 10.00
ATOM    487  CA  ARG Z 563      43.662  -7.271  32.945  1.00 10.00
ATOM    488  C   ARG Z 563      45.131  -7.071  32.609  1.00 10.00
ATOM    489  O   ARG Z 563      45.630  -5.944  32.617  1.00 10.00
ATOM    490  CB  ARG Z 563      42.791  -6.373  32.062  1.00 10.00
ATOM    491  CG  ARG Z 563      41.295  -6.618  32.197  1.00 10.00
ATOM    492  CD  ARG Z 563      40.920  -8.026  31.769  1.00 10.00
ATOM    493  NE  ARG Z 563      40.722  -8.920  32.907  1.00 10.00
ATOM    494  CZ  ARG Z 563      41.097 -10.199  32.923  1.00 10.00
ATOM    495  NH1 ARG Z 563      41.691 -10.746  31.865  1.00 10.00
ATOM    496  NH2 ARG Z 563      40.860 -10.931  34.001  1.00 10.00
ATOM    497  N   THR Z 564      45.823  -8.164  32.335  1.00 10.00
ATOM    498  CA  THR Z 564      47.234  -8.106  32.009  1.00 10.00
ATOM    499  C   THR Z 564      47.463  -8.112  30.504  1.00 10.00
ATOM    500  O   THR Z 564      47.116  -9.070  29.810  1.00 10.00
ATOM    501  CB  THR Z 564      47.999  -9.269  32.657  1.00 10.00
ATOM    502  OG1 THR Z 564      47.072 -10.294  33.050  1.00 10.00
ATOM    503  CG2 THR Z 564      48.762  -8.785  33.879  1.00 10.00
ATOM    504  N   MET Z 565      48.036  -7.028  30.008  1.00 10.00
ATOM    505  CA  MET Z 565      48.323  -6.886  28.589  1.00 10.00
ATOM    506  C   MET Z 565      49.820  -7.035  28.339  1.00 10.00
ATOM    507  O   MET Z 565      50.618  -6.177  28.719  1.00 10.00
ATOM    508  CB  MET Z 565      47.827  -5.533  28.070  1.00 10.00
ATOM    509  CG  MET Z 565      46.323  -5.340  28.174  1.00 10.00
ATOM    510  SD  MET Z 565      45.801  -3.673  27.720  1.00 10.00
ATOM    511  CE  MET Z 565      44.044  -3.775  28.051  1.00 10.00
ATOM    512  N   LEU Z 566      50.195  -8.131  27.703  1.00 10.00
ATOM    513  CA  LEU Z 566      51.590  -8.410  27.410  1.00 10.00
ATOM    514  C   LEU Z 566      52.054  -7.679  26.157  1.00 10.00
ATOM    515  O   LEU Z 566      51.643  -8.009  25.042  1.00 10.00
ATOM    516  CB  LEU Z 566      51.812  -9.921  27.260  1.00 10.00
ATOM    517  CG  LEU Z 566      53.254 -10.376  27.027  1.00 10.00
ATOM    518  CD1 LEU Z 566      54.131 -10.018  28.216  1.00 10.00
ATOM    519  CD2 LEU Z 566      53.311 -11.868  26.741  1.00 10.00
ATOM    520  N   LEU Z 567      52.909  -6.685  26.354  1.00 10.00
ATOM    521  CA  LEU Z 567      53.456  -5.908  25.258  1.00 10.00
ATOM    522  C   LEU Z 567      54.839  -6.437  24.910  1.00 10.00
ATOM    523  O   LEU Z 567      55.812  -6.171  25.620  1.00 10.00
ATOM    524  CB  LEU Z 567      53.535  -4.423  25.634  1.00 10.00
ATOM    525  CG  LEU Z 567      52.197  -3.701  25.853  1.00 10.00
ATOM    526  CD1 LEU Z 567      52.427  -2.240  26.217  1.00 10.00
ATOM    527  CD2 LEU Z 567      51.323  -3.808  24.613  1.00 10.00
ATOM    528  N   GLN Z 568      54.911  -7.212  23.839  1.00 10.00
ATOM    529  CA  GLN Z 568      56.170  -7.793  23.397  1.00 10.00
ATOM    530  C   GLN Z 568      56.939  -6.812  22.517  1.00 10.00
ATOM    531  O   GLN Z 568      56.341  -6.082  21.728  1.00 10.00
ATOM    532  CB  GLN Z 568      55.920  -9.111  22.660  1.00 10.00
ATOM    533  CG  GLN Z 568      55.151 -10.125  23.491  1.00 10.00
ATOM    534  CD  GLN Z 568      55.222 -11.532  22.934  1.00 10.00
ATOM    535  OE1 GLN Z 568      54.350 -11.965  22.178  1.00 10.00
ATOM    536  NE2 GLN Z 568      56.268 -12.252  23.298  1.00 10.00
ATOM    537  N   PRO Z 569      58.275  -6.775  22.654  1.00 10.00
ATOM    538  CA  PRO Z 569      59.132  -5.867  21.882  1.00 10.00
ATOM    539  C   PRO Z 569      58.985  -6.073  20.379  1.00 10.00
ATOM    540  O   PRO Z 569      59.122  -7.189  19.878  1.00 10.00
ATOM    541  CB  PRO Z 569      60.550  -6.240  22.323  1.00 10.00
ATOM    542  CG  PRO Z 569      60.377  -6.920  23.634  1.00 10.00
ATOM    543  CD  PRO Z 569      59.057  -7.628  23.562  1.00 10.00
ATOM    544  N   ALA Z 570      58.707  -4.994  19.663  1.00 10.00
ATOM    545  CA  ALA Z 570      58.541  -5.061  18.217  1.00 10.00
ATOM    546  C   ALA Z 570      59.891  -4.996  17.515  1.00 10.00
ATOM    547  O   ALA Z 570      60.088  -5.612  16.467  1.00 10.00
ATOM    548  CB  ALA Z 570      57.634  -3.942  17.733  1.00 10.00
ATOM    549  N   GLY Z 571      60.820  -4.257  18.105  1.00 10.00
ATOM    550  CA  GLY Z 571      62.139  -4.123  17.531  1.00 10.00
ATOM    551  C   GLY Z 571      62.844  -2.883  18.036  1.00 10.00
ATOM    552  O   GLY Z 571      63.965  -2.960  18.540  1.00 10.00
ATOM    553  N   SER Z 572      62.186  -1.741  17.903  1.00 10.00
ATOM    554  CA  SER Z 572      62.749  -0.477  18.358  1.00 10.00
ATOM    555  C   SER Z 572      62.357  -0.207  19.806  1.00 10.00
ATOM    556  O   SER Z 572      61.264  -0.590  20.242  1.00 10.00
ATOM    557  CB  SER Z 572      62.260   0.668  17.467  1.00 10.00
ATOM    558  OG  SER Z 572      62.206   0.263  16.110  1.00 10.00
ATOM    559  N   LEU Z 573      63.251   0.439  20.550  1.00 10.00
ATOM    560  CA  LEU Z 573      62.998   0.769  21.944  1.00 10.00
ATOM    561  C   LEU Z 573      61.790   1.684  22.059  1.00 10.00
ATOM    562  O   LEU Z 573      61.836   2.846  21.650  1.00 10.00
ATOM    563  CB  LEU Z 573      64.220   1.441  22.578  1.00 10.00
ATOM    564  CG  LEU Z 573      65.318   0.517  23.099  1.00 10.00
ATOM    565  CD1 LEU Z 573      66.501   1.333  23.595  1.00 10.00
ATOM    566  CD2 LEU Z 573      64.785  -0.375  24.211  1.00 10.00
ATOM    567  N   GLY Z 574      60.712   1.152  22.608  1.00 10.00
ATOM    568  CA  GLY Z 574      59.497   1.925  22.767  1.00 10.00
ATOM    569  C   GLY Z 574      58.382   1.406  21.882  1.00 10.00
ATOM    570  O   GLY Z 574      57.236   1.835  22.003  1.00 10.00
ATOM    571  N   SER Z 575      58.722   0.487  20.986  1.00 10.00
ATOM    572  CA  SER Z 575      57.749  -0.103  20.080  1.00 10.00
ATOM    573  C   SER Z 575      57.434  -1.533  20.508  1.00 10.00
ATOM    574  O   SER Z 575      58.327  -2.377  20.604  1.00 10.00
ATOM    575  CB  SER Z 575      58.291  -0.089  18.649  1.00 10.00
ATOM    576  OG  SER Z 575      58.808   1.186  18.319  1.00 10.00
ATOM    577  N   TYR Z 576      56.164  -1.797  20.772  1.00 10.00
ATOM    578  CA  TYR Z 576      55.732  -3.118  21.201  1.00 10.00
ATOM    579  C   TYR Z 576      54.543  -3.595  20.379  1.00 10.00
ATOM    580  O   TYR Z 576      53.883  -2.803  19.704  1.00 10.00
ATOM    581  CB  TYR Z 576      55.361  -3.107  22.688  1.00 10.00
ATOM    582  CG  TYR Z 576      56.421  -2.498  23.575  1.00 10.00
ATOM    583  CD1 TYR Z 576      57.476  -3.258  24.064  1.00 10.00
ATOM    584  CD2 TYR Z 576      56.374  -1.152  23.908  1.00 10.00
ATOM    585  CE1 TYR Z 576      58.456  -2.691  24.857  1.00 10.00
ATOM    586  CE2 TYR Z 576      57.344  -0.579  24.699  1.00 10.00
ATOM    587  CZ  TYR Z 576      58.383  -1.350  25.172  1.00 10.00
ATOM    588  OH  TYR Z 576      59.354  -0.775  25.953  1.00 10.00
ATOM    589  N   SER Z 577      54.274  -4.887  20.430  1.00 10.00
ATOM    590  CA  SER Z 577      53.163  -5.466  19.698  1.00 10.00
ATOM    591  C   SER Z 577      52.267  -6.279  20.627  1.00 10.00
ATOM    592  O   SER Z 577      52.751  -7.013  21.491  1.00 10.00
ATOM    593  CB  SER Z 577      53.685  -6.329  18.548  1.00 10.00
ATOM    594  OG  SER Z 577      54.559  -5.580  17.718  1.00 10.00
ATOM    595  N   TYR Z 578      50.965  -6.119  20.462  1.00 10.00
ATOM    596  CA  TYR Z 578      49.995  -6.830  21.274  1.00 10.00
ATOM    597  C   TYR Z 578      49.087  -7.667  20.381  1.00 10.00
ATOM    598  O   TYR Z 578      48.531  -7.165  19.399  1.00 10.00
ATOM    599  CB  TYR Z 578      49.167  -5.836  22.092  1.00 10.00
ATOM    600  CG  TYR Z 578      48.098  -6.481  22.945  1.00 10.00
ATOM    601  CD1 TYR Z 578      48.432  -7.207  24.082  1.00 10.00
ATOM    602  CD2 TYR Z 578      46.757  -6.360  22.617  1.00 10.00
ATOM    603  CE1 TYR Z 578      47.458  -7.795  24.865  1.00 10.00
ATOM    604  CE2 TYR Z 578      45.776  -6.943  23.394  1.00 10.00
ATOM    605  CZ  TYR Z 578      46.132  -7.661  24.517  1.00 10.00
ATOM    606  OH  TYR Z 578      45.156  -8.237  25.298  1.00 10.00
ATOM    607  N   ARG Z 579      48.950  -8.941  20.712  1.00 10.00
ATOM    608  CA  ARG Z 579      48.112  -9.837  19.936  1.00 10.00
ATOM    609  C   ARG Z 579      46.891 -10.263  20.741  1.00 10.00
ATOM    610  O   ARG Z 579      47.014 -10.903  21.787  1.00 10.00
ATOM    611  CB  ARG Z 579      48.911 -11.062  19.478  1.00 10.00
ATOM    612  CG  ARG Z 579      48.083 -12.135  18.782  1.00 10.00
ATOM    613  CD  ARG Z 579      47.503 -11.635  17.470  1.00 10.00
ATOM    614  NE  ARG Z 579      46.471 -12.530  16.949  1.00 10.00
ATOM    615  CZ  ARG Z 579      46.012 -12.490  15.698  1.00 10.00
ATOM    616  NH1 ARG Z 579      46.499 -11.602  14.836  1.00 10.00
ATOM    617  NH2 ARG Z 579      45.065 -13.342  15.312  1.00 10.00
ATOM    618  N   SER Z 580      45.715  -9.898  20.251  1.00 10.00
ATOM    619  CA  SER Z 580      44.472 -10.249  20.915  1.00 10.00
ATOM    620  C   SER Z 580      43.811 -11.413  20.193  1.00 10.00
ATOM    621  O   SER Z 580      43.414 -11.283  19.035  1.00 10.00
ATOM    622  CB  SER Z 580      43.523  -9.046  20.961  1.00 10.00
ATOM    623  OG  SER Z 580      42.279  -9.396  21.546  1.00 10.00
ATOM    624  N   PRO Z 581      43.707 -12.575  20.858  1.00 10.00
ATOM    625  CA  PRO Z 581      43.089 -13.772  20.277  1.00 10.00
ATOM    626  C   PRO Z 581      41.575 -13.624  20.168  1.00 10.00
ATOM    627  O   PRO Z 581      40.926 -14.299  19.370  1.00 10.00
ATOM    628  CB  PRO Z 581      43.428 -14.888  21.279  1.00 10.00
ATOM    629  CG  PRO Z 581      44.439 -14.301  22.210  1.00 10.00
ATOM    630  CD  PRO Z 581      44.189 -12.824  22.226  1.00 10.00
ATOM    631  N   HIS Z 582      41.025 -12.728  20.975  1.00 10.00
ATOM    632  CA  HIS Z 582      39.590 -12.476  20.991  1.00 10.00
ATOM    633  C   HIS Z 582      39.152 -11.705  19.755  1.00 10.00
ATOM    634  O   HIS Z 582      38.225 -12.110  19.053  1.00 10.00
ATOM    635  CB  HIS Z 582      39.209 -11.695  22.251  1.00 10.00
ATOM    636  CG  HIS Z 582      39.634 -12.364  23.518  1.00 10.00
ATOM    637  ND1 HIS Z 582      40.912 -12.227  24.007  1.00 10.00
ATOM    638  CD2 HIS Z 582      38.923 -13.163  24.347  1.00 10.00
ATOM    639  CE1 HIS Z 582      40.954 -12.943  25.116  1.00 10.00
ATOM    640  NE2 HIS Z 582      39.771 -13.525  25.360  1.00 10.00
ATOM    641  N   TRP Z 583      39.832 -10.597  19.492  1.00 10.00
ATOM    642  CA  TRP Z 583      39.510  -9.761  18.344  1.00 10.00
ATOM    643  C   TRP Z 583      40.214 -10.259  17.087  1.00 10.00
ATOM    644  O   TRP Z 583      39.906  -9.823  15.973  1.00 10.00
ATOM    645  CB  TRP Z 583      39.866  -8.298  18.628  1.00 10.00
ATOM    646  CG  TRP Z 583      39.230  -7.770  19.882  1.00 10.00
ATOM    647  CD1 TRP Z 583      39.865  -7.404  21.032  1.00 10.00
ATOM    648  CD2 TRP Z 583      37.830  -7.557  20.110  1.00 10.00
ATOM    649  NE1 TRP Z 583      38.950  -6.979  21.964  1.00 10.00
ATOM    650  CE2 TRP Z 583      37.692  -7.061  21.421  1.00 10.00
ATOM    651  CE3 TRP Z 583      36.680  -7.734  19.334  1.00 10.00
ATOM    652  CZ2 TRP Z 583      36.452  -6.744  21.973  1.00 10.00
ATOM    653  CZ3 TRP Z 583      35.452  -7.418  19.882  1.00 10.00
ATOM    654  CH2 TRP Z 583      35.347  -6.929  21.188  1.00 10.00
ATOM    655  N   GLY Z 584      41.168 -11.166  17.279  1.00 10.00
ATOM    656  CA  GLY Z 584      41.910 -11.730  16.167  1.00 10.00
ATOM    657  C   GLY Z 584      42.715 -10.688  15.420  1.00 10.00
ATOM    658  O   GLY Z 584      42.842 -10.747  14.198  1.00 10.00
ATOM    659  N   SER Z 585      43.268  -9.734  16.152  1.00 10.00
ATOM    660  CA  SER Z 585      44.050  -8.673  15.539  1.00 10.00
ATOM    661  C   SER Z 585      45.334  -8.397  16.310  1.00 10.00
ATOM    662  O   SER Z 585      45.420  -8.637  17.519  1.00 10.00
ATOM    663  CB  SER Z 585      43.216  -7.395  15.431  1.00 10.00
ATOM    664  OG  SER Z 585      42.010  -7.625  14.723  1.00 10.00
ATOM    665  N   THR Z 586      46.333  -7.923  15.587  1.00 10.00
ATOM    666  CA  THR Z 586      47.618  -7.571  16.161  1.00 10.00
ATOM    667  C   THR Z 586      47.775  -6.053  16.113  1.00 10.00
ATOM    668  O   THR Z 586      47.707  -5.446  15.036  1.00 10.00
ATOM    669  CB  THR Z 586      48.756  -8.231  15.367  1.00 10.00
ATOM    670  OG1 THR Z 586      48.270  -9.446  14.770  1.00 10.00
ATOM    671  CG2 THR Z 586      49.924  -8.559  16.285  1.00 10.00
ATOM    672  N   TYR Z 587      47.964  -5.447  17.274  1.00 10.00
ATOM    673  CA  TYR Z 587      48.100  -4.003  17.366  1.00 10.00
ATOM    674  C   TYR Z 587      49.510  -3.600  17.768  1.00 10.00
ATOM    675  O   TYR Z 587      50.168  -4.291  18.547  1.00 10.00
ATOM    676  CB  TYR Z 587      47.098  -3.439  18.379  1.00 10.00
ATOM    677  CG  TYR Z 587      45.665  -3.869  18.149  1.00 10.00
ATOM    678  CD1 TYR Z 587      44.883  -3.259  17.179  1.00 10.00
ATOM    679  CD2 TYR Z 587      45.092  -4.880  18.909  1.00 10.00
ATOM    680  CE1 TYR Z 587      43.571  -3.643  16.972  1.00 10.00
ATOM    681  CE2 TYR Z 587      43.782  -5.272  18.709  1.00 10.00
ATOM    682  CZ  TYR Z 587      43.025  -4.650  17.739  1.00 10.00
ATOM    683  OH  TYR Z 587      41.719  -5.039  17.539  1.00 10.00
ATOM    684  N   SER Z 588      49.969  -2.482  17.230  1.00 10.00
ATOM    685  CA  SER Z 588      51.289  -1.968  17.544  1.00 10.00
ATOM    686  C   SER Z 588      51.160  -0.795  18.510  1.00 10.00
ATOM    687  O   SER Z 588      50.454   0.176  18.230  1.00 10.00
ATOM    688  CB  SER Z 588      52.013  -1.528  16.269  1.00 10.00
ATOM    689  OG  SER Z 588      52.103  -2.597  15.337  1.00 10.00
ATOM    690  N   VAL Z 589      51.818  -0.905  19.655  1.00 10.00
ATOM    691  CA  VAL Z 589      51.784   0.142  20.666  1.00 10.00
ATOM    692  C   VAL Z 589      53.173   0.748  20.815  1.00 10.00
ATOM    693  O   VAL Z 589      54.161   0.024  20.931  1.00 10.00
ATOM    694  CB  VAL Z 589      51.322  -0.407  22.033  1.00 10.00
ATOM    695  CG1 VAL Z 589      51.119   0.723  23.031  1.00 10.00
ATOM    696  CG2 VAL Z 589      50.048  -1.228  21.881  1.00 10.00
ATOM    697  N   SER Z 590      53.257   2.065  20.775  1.00 10.00
ATOM    698  CA  SER Z 590      54.535   2.748  20.901  1.00 10.00
ATOM    699  C   SER Z 590      54.400   4.054  21.677  1.00 10.00
ATOM    700  O   SER Z 590      53.375   4.734  21.595  1.00 10.00
ATOM    701  CB  SER Z 590      55.142   2.990  19.518  1.00 10.00
ATOM    702  OG  SER Z 590      55.278   1.762  18.821  1.00 10.00
ATOM    703  N   VAL Z 591      55.430   4.386  22.444  1.00 10.00
ATOM    704  CA  VAL Z 591      55.434   5.612  23.235  1.00 10.00
ATOM    705  C   VAL Z 591      56.084   6.738  22.436  1.00 10.00
ATOM    706  O   VAL Z 591      57.235   6.622  22.015  1.00 10.00
ATOM    707  CB  VAL Z 591      56.182   5.425  24.573  1.00 10.00
ATOM    708  CG1 VAL Z 591      55.969   6.629  25.480  1.00 10.00
ATOM    709  CG2 VAL Z 591      55.735   4.148  25.271  1.00 10.00
ATOM    710  N   VAL Z 592      55.342   7.816  22.226  1.00 10.00
ATOM    711  CA  VAL Z 592      55.839   8.952  21.458  1.00 10.00
ATOM    712  C   VAL Z 592      56.662   9.904  22.325  1.00 10.00
ATOM    713  O   VAL Z 592      57.869  10.054  22.129  1.00 10.00
ATOM    714  CB  VAL Z 592      54.686   9.732  20.790  1.00 10.00
ATOM    715  CG1 VAL Z 592      55.230  10.782  19.829  1.00 10.00
ATOM    716  CG2 VAL Z 592      53.736   8.779  20.073  1.00 10.00
ATOM    717  N   GLU Z 593      56.005  10.542  23.285  1.00 10.00
ATOM    718  CA  GLU Z 593      56.673  11.484  24.173  1.00 10.00
ATOM    719  C   GLU Z 593      56.451  11.101  25.624  1.00 10.00
ATOM    720  O   GLU Z 593      55.335  10.759  26.018  1.00 10.00
ATOM    721  CB  GLU Z 593      56.142  12.904  23.951  1.00 10.00
ATOM    722  CG  GLU Z 593      56.713  13.619  22.744  1.00 10.00
ATOM    723  CD  GLU Z 593      56.419  15.101  22.779  1.00 10.00
ATOM    724  OE1 GLU Z 593      55.548  15.562  22.012  1.00 10.00
ATOM    725  OE2 GLU Z 593      57.052  15.817  23.586  1.00 10.00
ATOM    726  N   THR Z 594      57.508  11.153  26.414  1.00 10.00
ATOM    727  CA  THR Z 594      57.416  10.826  27.825  1.00 10.00
ATOM    728  C   THR Z 594      58.633  11.349  28.578  1.00 10.00
ATOM    729  O   THR Z 594      59.719  11.493  28.006  1.00 10.00
ATOM    730  CB  THR Z 594      57.264   9.305  28.060  1.00 10.00
ATOM    731  OG1 THR Z 594      57.180   9.029  29.466  1.00 10.00
ATOM    732  CG2 THR Z 594      58.440   8.545  27.464  1.00 10.00
ATOM    733  N   ASP Z 595      58.438  11.670  29.847  1.00 10.00
ATOM    734  CA  ASP Z 595      59.518  12.159  30.692  1.00 10.00
ATOM    735  C   ASP Z 595      59.829  11.125  31.764  1.00 10.00
ATOM    736  O   ASP Z 595      60.777  11.273  32.539  1.00 10.00
ATOM    737  CB  ASP Z 595      59.150  13.510  31.324  1.00 10.00
ATOM    738  CG  ASP Z 595      58.059  13.427  32.384  1.00 10.00
ATOM    739  OD1 ASP Z 595      57.269  12.456  32.372  1.00 10.00
ATOM    740  OD2 ASP Z 595      57.979  14.343  33.230  1.00 10.00
ATOM    741  N   TYR Z 596      59.013  10.064  31.782  1.00 10.00
ATOM    742  CA  TYR Z 596      59.141   8.960  32.737  1.00 10.00
ATOM    743  C   TYR Z 596      58.968   9.435  34.176  1.00 10.00
ATOM    744  O   TYR Z 596      59.184   8.668  35.116  1.00 10.00
ATOM    745  CB  TYR Z 596      60.494   8.250  32.607  1.00 10.00
ATOM    746  CG  TYR Z 596      60.930   7.927  31.197  1.00 10.00
ATOM    747  CD1 TYR Z 596      60.372   6.864  30.499  1.00 10.00
ATOM    748  CD2 TYR Z 596      61.922   8.671  30.574  1.00 10.00
ATOM    749  CE1 TYR Z 596      60.789   6.557  29.217  1.00 10.00
ATOM    750  CE2 TYR Z 596      62.344   8.374  29.294  1.00 10.00
ATOM    751  CZ  TYR Z 596      61.776   7.316  28.621  1.00 10.00
ATOM    752  OH  TYR Z 596      62.200   7.013  27.347  1.00 10.00
ATOM    753  N   ASP Z 597      58.548  10.677  34.353  1.00 10.00
ATOM    754  CA  ASP Z 597      58.401  11.242  35.686  1.00 10.00
ATOM    755  C   ASP Z 597      56.998  11.765  35.947  1.00 10.00
ATOM    756  O   ASP Z 597      56.473  11.620  37.052  1.00 10.00
ATOM    757  CB  ASP Z 597      59.433  12.356  35.900  1.00 10.00
ATOM    758  CG  ASP Z 597      59.333  13.016  37.265  1.00 10.00
ATOM    759  OD1 ASP Z 597      59.739  12.387  38.269  1.00 10.00
ATOM    760  OD2 ASP Z 597      58.871  14.177  37.340  1.00 10.00
ATOM    761  N   GLN Z 598      56.378  12.354  34.936  1.00 10.00
ATOM    762  CA  GLN Z 598      55.048  12.911  35.102  1.00 10.00
ATOM    763  C   GLN Z 598      54.029  12.324  34.139  1.00 10.00
ATOM    764  O   GLN Z 598      52.891  12.068  34.532  1.00 10.00
ATOM    765  CB  GLN Z 598      55.083  14.434  34.968  1.00 10.00
ATOM    766  CG  GLN Z 598      55.955  15.119  36.005  1.00 10.00
ATOM    767  CD  GLN Z 598      55.420  14.962  37.413  1.00 10.00
ATOM    768  OE1 GLN Z 598      54.210  15.026  37.644  1.00 10.00
ATOM    769  NE2 GLN Z 598      56.316  14.734  38.359  1.00 10.00
ATOM    770  N   TYR Z 599      54.424  12.091  32.894  1.00 10.00
ATOM    771  CA  TYR Z 599      53.482  11.574  31.909  1.00 10.00
ATOM    772  C   TYR Z 599      54.134  10.713  30.833  1.00 10.00
ATOM    773  O   TYR Z 599      55.361  10.578  30.766  1.00 10.00
ATOM    774  CB  TYR Z 599      52.742  12.734  31.241  1.00 10.00
ATOM    775  CG  TYR Z 599      53.621  13.580  30.346  1.00 10.00
ATOM    776  CD1 TYR Z 599      53.647  13.377  28.971  1.00 10.00
ATOM    777  CD2 TYR Z 599      54.429  14.574  30.876  1.00 10.00
ATOM    778  CE1 TYR Z 599      54.454  14.137  28.151  1.00 10.00
ATOM    779  CE2 TYR Z 599      55.237  15.343  30.063  1.00 10.00
ATOM    780  CZ  TYR Z 599      55.248  15.120  28.704  1.00 10.00
ATOM    781  OH  TYR Z 599      56.056  15.880  27.889  1.00 10.00
ATOM    782  N   ALA Z 600      53.281  10.137  29.991  1.00 10.00
ATOM    783  CA  ALA Z 600      53.701   9.295  28.883  1.00 10.00
ATOM    784  C   ALA Z 600      52.605   9.248  27.817  1.00 10.00
ATOM    785  O   ALA Z 600      51.458   8.897  28.108  1.00 10.00
ATOM    786  CB  ALA Z 600      54.001   7.888  29.384  1.00 10.00
ATOM    787  N   LEU Z 601      52.953   9.626  26.594  1.00 10.00
ATOM    788  CA  LEU Z 601      52.006   9.618  25.484  1.00 10.00
ATOM    789  C   LEU Z 601      52.160   8.333  24.682  1.00 10.00
ATOM    790  O   LEU Z 601      53.202   8.105  24.063  1.00 10.00
ATOM    791  CB  LEU Z 601      52.244  10.827  24.570  1.00 10.00
ATOM    792  CG  LEU Z 601      51.972  12.209  25.172  1.00 10.00
ATOM    793  CD1 LEU Z 601      52.450  13.304  24.232  1.00 10.00
ATOM    794  CD2 LEU Z 601      50.494  12.378  25.479  1.00 10.00
ATOM    795  N   LEU Z 602      51.133   7.500  24.693  1.00 10.00
ATOM    796  CA  LEU Z 602      51.177   6.237  23.974  1.00 10.00
ATOM    797  C   LEU Z 602      50.265   6.246  22.755  1.00 10.00
ATOM    798  O   LEU Z 602      49.174   6.817  22.782  1.00 10.00
ATOM    799  CB  LEU Z 602      50.805   5.072  24.897  1.00 10.00
ATOM    800  CG  LEU Z 602      51.933   4.474  25.741  1.00 10.00
ATOM    801  CD1 LEU Z 602      52.287   5.382  26.906  1.00 10.00
ATOM    802  CD2 LEU Z 602      51.556   3.088  26.233  1.00 10.00
ATOM    803  N   TYR Z 603      50.727   5.616  21.687  1.00 10.00
ATOM    804  CA  TYR Z 603      49.965   5.516  20.454  1.00 10.00
ATOM    805  C   TYR Z 603      49.843   4.052  20.051  1.00 10.00
ATOM    806  O   TYR Z 603      50.830   3.314  20.070  1.00 10.00
ATOM    807  CB  TYR Z 603      50.642   6.322  19.338  1.00 10.00
ATOM    808  CG  TYR Z 603      49.953   6.226  17.991  1.00 10.00
ATOM    809  CD1 TYR Z 603      48.700   6.792  17.782  1.00 10.00
ATOM    810  CD2 TYR Z 603      50.564   5.581  16.923  1.00 10.00
ATOM    811  CE1 TYR Z 603      48.074   6.710  16.551  1.00 10.00
ATOM    812  CE2 TYR Z 603      49.946   5.493  15.693  1.00 10.00
ATOM    813  CZ  TYR Z 603      48.703   6.063  15.509  1.00 10.00
ATOM    814  OH  TYR Z 603      48.089   5.983  14.275  1.00 10.00
ATOM    815  N   SER Z 604      48.635   3.635  19.710  1.00 10.00
ATOM    816  CA  SER Z 604      48.380   2.259  19.311  1.00 10.00
ATOM    817  C   SER Z 604      47.602   2.227  18.003  1.00 10.00
ATOM    818  O   SER Z 604      46.725   3.062  17.776  1.00 10.00
ATOM    819  CB  SER Z 604      47.577   1.534  20.396  1.00 10.00
ATOM    820  OG  SER Z 604      48.063   1.839  21.695  1.00 10.00
ATOM    821  N   GLN Z 605      47.934   1.280  17.140  1.00 10.00
ATOM    822  CA  GLN Z 605      47.248   1.140  15.864  1.00 10.00
ATOM    823  C   GLN Z 605      47.295  -0.299  15.372  1.00 10.00
ATOM    824  O   GLN Z 605      48.247  -1.032  15.654  1.00 10.00
ATOM    825  CB  GLN Z 605      47.839   2.085  14.809  1.00 10.00
ATOM    826  CG  GLN Z 605      49.314   1.864  14.505  1.00 10.00
ATOM    827  CD  GLN Z 605      49.784   2.641  13.288  1.00 10.00
ATOM    828  OE1 GLN Z 605      49.243   3.702  12.962  1.00 10.00
ATOM    829  NE2 GLN Z 605      50.794   2.121  12.605  1.00 10.00
ATOM    830  N   GLY Z 606      46.256  -0.700  14.649  1.00 10.00
ATOM    831  CA  GLY Z 606      46.197  -2.043  14.110  1.00 10.00
ATOM    832  C   GLY Z 606      47.207  -2.235  13.003  1.00 10.00
ATOM    833  O   GLY Z 606      47.503  -1.300  12.259  1.00 10.00
ATOM    834  N   SER Z 607      47.765  -3.429  12.904  1.00 10.00
ATOM    835  CA  SER Z 607      48.755  -3.707  11.876  1.00 10.00
ATOM    836  C   SER Z 607      48.465  -5.004  11.123  1.00 10.00
ATOM    837  O   SER Z 607      48.770  -5.118   9.933  1.00 10.00
ATOM    838  CB  SER Z 607      50.149  -3.730  12.495  1.00 10.00
ATOM    839  OG  SER Z 607      50.313  -2.615  13.355  1.00 10.00
ATOM    840  N   LYS Z 608      47.877  -5.975  11.813  1.00 10.00
ATOM    841  CA  LYS Z 608      47.549  -7.257  11.200  1.00 10.00
ATOM    842  C   LYS Z 608      46.238  -7.808  11.754  1.00 10.00
ATOM    843  O   LYS Z 608      46.179  -8.220  12.913  1.00 10.00
ATOM    844  CB  LYS Z 608      48.680  -8.266  11.438  1.00 10.00
ATOM    845  CG  LYS Z 608      49.949  -7.979  10.648  1.00 10.00
ATOM    846  CD  LYS Z 608      51.140  -8.730  11.216  1.00 10.00
ATOM    847  CE  LYS Z 608      52.414  -8.396  10.458  1.00 10.00
ATOM    848  NZ  LYS Z 608      53.603  -9.065  11.047  1.00 10.00
ATOM    849  N   GLY Z 609      45.188  -7.790  10.939  1.00 10.00
ATOM    850  CA  GLY Z 609      43.899  -8.306  11.370  1.00 10.00
ATOM    851  C   GLY Z 609      42.742  -7.407  10.973  1.00 10.00
ATOM    852  O   GLY Z 609      42.948  -6.368  10.352  1.00 10.00
ATOM    853  N   PRO Z 610      41.498  -7.794  11.308  1.00 10.00
ATOM    854  CA  PRO Z 610      40.304  -6.997  10.990  1.00 10.00
ATOM    855  C   PRO Z 610      40.330  -5.634  11.678  1.00 10.00
ATOM    856  O   PRO Z 610      39.725  -4.674  11.204  1.00 10.00
ATOM    857  CB  PRO Z 610      39.141  -7.843  11.523  1.00 10.00
ATOM    858  CG  PRO Z 610      39.759  -8.792  12.493  1.00 10.00
ATOM    859  CD  PRO Z 610      41.154  -9.047  11.999  1.00 10.00
ATOM    860  N   GLY Z 611      41.043  -5.550  12.796  1.00 10.00
ATOM    861  CA  GLY Z 611      41.142  -4.303  13.521  1.00 10.00
ATOM    862  C   GLY Z 611      42.378  -3.519  13.130  1.00 10.00
ATOM    863  O   GLY Z 611      43.026  -2.907  13.974  1.00 10.00
ATOM    864  N   GLU Z 612      42.704  -3.534  11.843  1.00 10.00
ATOM    865  CA  GLU Z 612      43.868  -2.824  11.338  1.00 10.00
ATOM    866  C   GLU Z 612      43.604  -1.326  11.274  1.00 10.00
ATOM    867  O   GLU Z 612      44.518  -0.513  11.399  1.00 10.00
ATOM    868  CB  GLU Z 612      44.260  -3.354   9.959  1.00 10.00
ATOM    869  CG  GLU Z 612      45.350  -4.408   9.991  1.00 10.00
ATOM    870  CD  GLU Z 612      45.541  -5.096   8.657  1.00 10.00
ATOM    871  OE1 GLU Z 612      45.618  -6.347   8.631  1.00 10.00
ATOM    872  OE2 GLU Z 612      45.609  -4.394   7.625  1.00 10.00
ATOM    873  N   ASP Z 613      42.342  -0.967  11.087  1.00 10.00
ATOM    874  CA  ASP Z 613      41.943   0.435  11.007  1.00 10.00
ATOM    875  C   ASP Z 613      41.769   1.049  12.392  1.00 10.00
ATOM    876  O   ASP Z 613      41.481   2.242  12.525  1.00 10.00
ATOM    877  CB  ASP Z 613      40.657   0.592  10.189  1.00 10.00
ATOM    878  CG  ASP Z 613      39.450  -0.064  10.835  1.00 10.00
ATOM    879  OD1 ASP Z 613      39.176  -1.247  10.531  1.00 10.00
ATOM    880  OD2 ASP Z 613      38.762   0.599  11.640  1.00 10.00
ATOM    881  N   PHE Z 614      41.963   0.234  13.417  1.00 10.00
ATOM    882  CA  PHE Z 614      41.826   0.689  14.794  1.00 10.00
ATOM    883  C   PHE Z 614      43.011   1.554  15.201  1.00 10.00
ATOM    884  O   PHE Z 614      44.165   1.144  15.071  1.00 10.00
ATOM    885  CB  PHE Z 614      41.710  -0.506  15.743  1.00 10.00
ATOM    886  CG  PHE Z 614      41.598  -0.132  17.195  1.00 10.00
ATOM    887  CD1 PHE Z 614      40.405   0.348  17.709  1.00 10.00
ATOM    888  CD2 PHE Z 614      42.683  -0.265  18.048  1.00 10.00
ATOM    889  CE1 PHE Z 614      40.297   0.688  19.043  1.00 10.00
ATOM    890  CE2 PHE Z 614      42.582   0.074  19.383  1.00 10.00
ATOM    891  CZ  PHE Z 614      41.386   0.551  19.882  1.00 10.00
ATOM    892  N   ARG Z 615      42.719   2.753  15.682  1.00 10.00
ATOM    893  CA  ARG Z 615      43.749   3.675  16.128  1.00 10.00
ATOM    894  C   ARG Z 615      43.364   4.245  17.483  1.00 10.00
ATOM    895  O   ARG Z 615      42.197   4.568  17.716  1.00 10.00
ATOM    896  CB  ARG Z 615      43.950   4.806  15.120  1.00 10.00
ATOM    897  CG  ARG Z 615      44.436   4.353  13.753  1.00 10.00
ATOM    898  CD  ARG Z 615      45.086   5.498  12.994  1.00 10.00
ATOM    899  NE  ARG Z 615      44.277   6.717  13.024  1.00 10.00
ATOM    900  CZ  ARG Z 615      44.773   7.935  13.239  1.00 10.00
ATOM    901  NH1 ARG Z 615      46.078   8.104  13.439  1.00 10.00
ATOM    902  NH2 ARG Z 615      43.963   8.987  13.271  1.00 10.00
ATOM    903  N   MET Z 616      44.333   4.367  18.377  1.00 10.00
ATOM    904  CA  MET Z 616      44.066   4.880  19.710  1.00 10.00
ATOM    905  C   MET Z 616      45.272   5.601  20.302  1.00 10.00
ATOM    906  O   MET Z 616      46.418   5.203  20.091  1.00 10.00
ATOM    907  CB  MET Z 616      43.647   3.731  20.637  1.00 10.00
ATOM    908  CG  MET Z 616      43.212   4.163  22.030  1.00 10.00
ATOM    909  SD  MET Z 616      42.944   2.765  23.139  1.00 10.00
ATOM    910  CE  MET Z 616      44.604   2.100  23.252  1.00 10.00
ATOM    911  N   ALA Z 617      44.997   6.669  21.029  1.00 10.00
ATOM    912  CA  ALA Z 617      46.021   7.447  21.700  1.00 10.00
ATOM    913  C   ALA Z 617      45.686   7.482  23.185  1.00 10.00
ATOM    914  O   ALA Z 617      44.550   7.780  23.555  1.00 10.00
ATOM    915  CB  ALA Z 617      46.061   8.856  21.131  1.00 10.00
ATOM    916  N   THR Z 618      46.652   7.162  24.031  1.00 10.00
ATOM    917  CA  THR Z 618      46.410   7.137  25.463  1.00 10.00
ATOM    918  C   THR Z 618      47.359   8.055  26.231  1.00 10.00
ATOM    919  O   THR Z 618      48.536   8.190  25.887  1.00 10.00
ATOM    920  CB  THR Z 618      46.515   5.705  26.025  1.00 10.00
ATOM    921  OG1 THR Z 618      46.050   4.773  25.039  1.00 10.00
ATOM    922  CG2 THR Z 618      45.667   5.564  27.278  1.00 10.00
ATOM    923  N   LEU Z 619      46.828   8.688  27.269  1.00 10.00
ATOM    924  CA  LEU Z 619      47.606   9.578  28.109  1.00 10.00
ATOM    925  C   LEU Z 619      47.817   8.951  29.482  1.00 10.00
ATOM    926  O   LEU Z 619      46.856   8.681  30.209  1.00 10.00
ATOM    927  CB  LEU Z 619      46.895  10.924  28.260  1.00 10.00
ATOM    928  CG  LEU Z 619      47.543  11.925  29.216  1.00 10.00
ATOM    929  CD1 LEU Z 619      48.924  12.324  28.721  1.00 10.00
ATOM    930  CD2 LEU Z 619      46.655  13.147  29.400  1.00 10.00
ATOM    931  N   TYR Z 620      49.071   8.704  29.823  1.00 10.00
ATOM    932  CA  TYR Z 620      49.407   8.117  31.110  1.00 10.00
ATOM    933  C   TYR Z 620      50.077   9.152  32.006  1.00 10.00
ATOM    934  O   TYR Z 620      50.957   9.885  31.561  1.00 10.00
ATOM    935  CB  TYR Z 620      50.334   6.914  30.920  1.00 10.00
ATOM    936  CG  TYR Z 620      49.620   5.604  30.675  1.00 10.00
ATOM    937  CD1 TYR Z 620      49.000   4.929  31.717  1.00 10.00
ATOM    938  CD2 TYR Z 620      49.571   5.037  29.409  1.00 10.00
ATOM    939  CE1 TYR Z 620      48.357   3.728  31.511  1.00 10.00
ATOM    940  CE2 TYR Z 620      48.925   3.834  29.191  1.00 10.00
ATOM    941  CZ  TYR Z 620      48.319   3.183  30.249  1.00 10.00
ATOM    942  OH  TYR Z 620      47.681   1.980  30.044  1.00 10.00
ATOM    943  N   SER Z 621      49.647   9.218  33.256  1.00 10.00
ATOM    944  CA  SER Z 621      50.214  10.153  34.214  1.00 10.00
ATOM    945  C   SER Z 621      50.632   9.417  35.485  1.00 10.00
ATOM    946  O   SER Z 621      50.154   8.314  35.753  1.00 10.00
ATOM    947  CB  SER Z 621      49.195  11.243  34.548  1.00 10.00
ATOM    948  OG  SER Z 621      47.920  10.681  34.825  1.00 10.00
ATOM    949  N   ARG Z 622      51.529  10.015  36.258  1.00 10.00
ATOM    950  CA  ARG Z 622      51.989   9.406  37.501  1.00 10.00
ATOM    951  C   ARG Z 622      51.069   9.790  38.659  1.00 10.00
ATOM    952  O   ARG Z 622      51.116   9.187  39.732  1.00 10.00
ATOM    953  CB  ARG Z 622      53.433   9.818  37.803  1.00 10.00
ATOM    954  CG  ARG Z 622      54.478   9.168  36.904  1.00 10.00
ATOM    955  CD  ARG Z 622      54.826   7.757  37.364  1.00 10.00
ATOM    956  NE  ARG Z 622      56.164   7.348  36.925  1.00 10.00
ATOM    957  CZ  ARG Z 622      56.538   6.080  36.722  1.00 10.00
ATOM    958  NH1 ARG Z 622      55.681   5.085  36.918  1.00 10.00
ATOM    959  NH2 ARG Z 622      57.774   5.808  36.321  1.00 10.00
ATOM    960  N   THR Z 623      50.230  10.793  38.429  1.00 10.00
ATOM    961  CA  THR Z 623      49.292  11.265  39.438  1.00 10.00
ATOM    962  C   THR Z 623      47.863  11.183  38.894  1.00 10.00
ATOM    963  O   THR Z 623      47.662  11.088  37.680  1.00 10.00
ATOM    964  CB  THR Z 623      49.602  12.726  39.836  1.00 10.00
ATOM    965  OG1 THR Z 623      50.989  13.004  39.593  1.00 10.00
ATOM    966  CG2 THR Z 623      49.300  12.954  41.311  1.00 10.00
ATOM    967  N   GLN Z 624      46.877  11.221  39.787  1.00 10.00
ATOM    968  CA  GLN Z 624      45.476  11.140  39.380  1.00 10.00
ATOM    969  C   GLN Z 624      44.893  12.517  39.067  1.00 10.00
ATOM    970  O   GLN Z 624      43.705  12.651  38.764  1.00 10.00
ATOM    971  CB  GLN Z 624      44.641  10.433  40.449  1.00 10.00
ATOM    972  CG  GLN Z 624      45.138   9.040  40.795  1.00 10.00
ATOM    973  CD  GLN Z 624      44.105   8.210  41.528  1.00 10.00
ATOM    974  OE1 GLN Z 624      43.993   8.277  42.751  1.00 10.00
ATOM    975  NE2 GLN Z 624      43.345   7.419  40.786  1.00 10.00
ATOM    976  N   THR Z 625      45.729  13.538  39.154  1.00 10.00
ATOM    977  CA  THR Z 625      45.307  14.898  38.868  1.00 10.00
ATOM    978  C   THR Z 625      46.014  15.425  37.625  1.00 10.00
ATOM    979  O   THR Z 625      47.154  15.888  37.698  1.00 10.00
ATOM    980  CB  THR Z 625      45.592  15.831  40.057  1.00 10.00
ATOM    981  OG1 THR Z 625      46.813  15.430  40.702  1.00 10.00
ATOM    982  CG2 THR Z 625      44.451  15.772  41.059  1.00 10.00
ATOM    983  N   PRO Z 626      45.357  15.334  36.458  1.00 10.00
ATOM    984  CA  PRO Z 626      45.924  15.802  35.193  1.00 10.00
ATOM    985  C   PRO Z 626      46.016  17.322  35.153  1.00 10.00
ATOM    986  O   PRO Z 626      45.000  18.018  35.174  1.00 10.00
ATOM    987  CB  PRO Z 626      44.928  15.308  34.133  1.00 10.00
ATOM    988  CG  PRO Z 626      44.053  14.327  34.839  1.00 10.00
ATOM    989  CD  PRO Z 626      44.017  14.766  36.273  1.00 10.00
ATOM    990  N   ARG Z 627      47.239  17.828  35.110  1.00 10.00
ATOM    991  CA  ARG Z 627      47.470  19.265  35.061  1.00 10.00
ATOM    992  C   ARG Z 627      47.076  19.841  33.704  1.00 10.00
ATOM    993  O   ARG Z 627      46.956  19.104  32.720  1.00 10.00
ATOM    994  CB  ARG Z 627      48.927  19.591  35.397  1.00 10.00
ATOM    995  CG  ARG Z 627      49.944  18.858  34.539  1.00 10.00
ATOM    996  CD  ARG Z 627      51.343  18.991  35.109  1.00 10.00
ATOM    997  NE  ARG Z 627      51.778  20.384  35.181  1.00 10.00
ATOM    998  CZ  ARG Z 627      52.741  20.825  35.989  1.00 10.00
ATOM    999  NH1 ARG Z 627      53.373  19.986  36.798  1.00 10.00
ATOM   1000  NH2 ARG Z 627      53.091  22.103  35.957  1.00 10.00
ATOM   1001  N   ALA Z 628      46.893  21.153  33.659  1.00 10.00
ATOM   1002  CA  ALA Z 628      46.492  21.841  32.438  1.00 10.00
ATOM   1003  C   ALA Z 628      47.478  21.618  31.297  1.00 10.00
ATOM   1004  O   ALA Z 628      47.073  21.282  30.184  1.00 10.00
ATOM   1005  CB  ALA Z 628      46.306  23.323  32.700  1.00 10.00
ATOM   1006  N   GLU Z 629      48.770  21.772  31.581  1.00 10.00
ATOM   1007  CA  GLU Z 629      49.799  21.594  30.559  1.00 10.00
ATOM   1008  C   GLU Z 629      49.757  20.186  29.979  1.00 10.00
ATOM   1009  O   GLU Z 629      50.077  19.976  28.808  1.00 10.00
ATOM   1010  CB  GLU Z 629      51.192  21.894  31.117  1.00 10.00
ATOM   1011  CG  GLU Z 629      51.295  23.225  31.847  1.00 10.00
ATOM   1012  CD  GLU Z 629      51.196  23.062  33.347  1.00 10.00
ATOM   1013  OE1 GLU Z 629      50.376  22.239  33.808  1.00 10.00
ATOM   1014  OE2 GLU Z 629      51.946  23.746  34.076  1.00 10.00
ATOM   1015  N   LEU Z 630      49.347  19.232  30.804  1.00 10.00
ATOM   1016  CA  LEU Z 630      49.256  17.842  30.384  1.00 10.00
ATOM   1017  C   LEU Z 630      48.055  17.645  29.466  1.00 10.00
ATOM   1018  O   LEU Z 630      48.156  17.010  28.413  1.00 10.00
ATOM   1019  CB  LEU Z 630      49.119  16.938  31.611  1.00 10.00
ATOM   1020  CG  LEU Z 630      49.009  15.443  31.332  1.00 10.00
ATOM   1021  CD1 LEU Z 630      50.255  14.953  30.618  1.00 10.00
ATOM   1022  CD2 LEU Z 630      48.792  14.673  32.624  1.00 10.00
ATOM   1023  N   LYS Z 631      46.926  18.202  29.873  1.00 10.00
ATOM   1024  CA  LYS Z 631      45.691  18.094  29.110  1.00 10.00
ATOM   1025  C   LYS Z 631      45.814  18.783  27.752  1.00 10.00
ATOM   1026  O   LYS Z 631      45.361  18.255  26.732  1.00 10.00
ATOM   1027  CB  LYS Z 631      44.523  18.675  29.908  1.00 10.00
ATOM   1028  CG  LYS Z 631      44.176  17.874  31.156  1.00 10.00
ATOM   1029  CD  LYS Z 631      43.245  18.644  32.079  1.00 10.00
ATOM   1030  CE  LYS Z 631      41.906  18.923  31.420  1.00 10.00
ATOM   1031  NZ  LYS Z 631      40.991  19.654  32.329  1.00 10.00
ATOM   1032  N   GLU Z 632      46.441  19.952  27.742  1.00 10.00
ATOM   1033  CA  GLU Z 632      46.632  20.701  26.507  1.00 10.00
ATOM   1034  C   GLU Z 632      47.606  19.988  25.570  1.00 10.00
ATOM   1035  O   GLU Z 632      47.482  20.072  24.347  1.00 10.00
ATOM   1036  CB  GLU Z 632      47.100  22.128  26.789  1.00 10.00
ATOM   1037  CG  GLU Z 632      45.974  23.152  26.855  1.00 10.00
ATOM   1038  CD  GLU Z 632      45.245  23.155  28.184  1.00 10.00
ATOM   1039  OE1 GLU Z 632      45.772  23.744  29.151  1.00 10.00
ATOM   1040  OE2 GLU Z 632      44.134  22.588  28.262  1.00 10.00
ATOM   1041  N   LYS Z 633      48.572  19.282  26.144  1.00 10.00
ATOM   1042  CA  LYS Z 633      49.546  18.554  25.342  1.00 10.00
ATOM   1043  C   LYS Z 633      48.901  17.330  24.698  1.00 10.00
ATOM   1044  O   LYS Z 633      49.164  17.016  23.534  1.00 10.00
ATOM   1045  CB  LYS Z 633      50.763  18.147  26.175  1.00 10.00
ATOM   1046  CG  LYS Z 633      51.784  17.323  25.407  1.00 10.00
ATOM   1047  CD  LYS Z 633      53.175  17.458  25.998  1.00 10.00
ATOM   1048  CE  LYS Z 633      54.183  16.687  25.160  1.00 10.00
ATOM   1049  NZ  LYS Z 633      55.586  17.042  25.494  1.00 10.00
ATOM   1050  N   PHE Z 634      48.045  16.654  25.456  1.00 10.00
ATOM   1051  CA  PHE Z 634      47.364  15.467  24.962  1.00 10.00
ATOM   1052  C   PHE Z 634      46.403  15.816  23.831  1.00 10.00
ATOM   1053  O   PHE Z 634      46.318  15.098  22.833  1.00 10.00
ATOM   1054  CB  PHE Z 634      46.622  14.745  26.092  1.00 10.00
ATOM   1055  CG  PHE Z 634      45.996  13.443  25.666  1.00 10.00
ATOM   1056  CD1 PHE Z 634      46.759  12.452  25.067  1.00 10.00
ATOM   1057  CD2 PHE Z 634      44.643  13.210  25.863  1.00 10.00
ATOM   1058  CE1 PHE Z 634      46.189  11.257  24.673  1.00 10.00
ATOM   1059  CE2 PHE Z 634      44.067  12.016  25.470  1.00 10.00
ATOM   1060  CZ  PHE Z 634      44.840  11.038  24.875  1.00 10.00
ATOM   1061  N   THR Z 635      45.688  16.924  23.983  1.00 10.00
ATOM   1062  CA  THR Z 635      44.739  17.354  22.962  1.00 10.00
ATOM   1063  C   THR Z 635      45.455  17.669  21.650  1.00 10.00
ATOM   1064  O   THR Z 635      45.016  17.251  20.581  1.00 10.00
ATOM   1065  CB  THR Z 635      43.914  18.569  23.418  1.00 10.00
ATOM   1066  OG1 THR Z 635      44.674  19.330  24.360  1.00 10.00
ATOM   1067  CG2 THR Z 635      42.621  18.111  24.073  1.00 10.00
ATOM   1068  N   ALA Z 636      46.571  18.386  21.742  1.00 10.00
ATOM   1069  CA  ALA Z 636      47.353  18.737  20.562  1.00 10.00
ATOM   1070  C   ALA Z 636      47.912  17.478  19.918  1.00 10.00
ATOM   1071  O   ALA Z 636      47.910  17.337  18.695  1.00 10.00
ATOM   1072  CB  ALA Z 636      48.481  19.683  20.937  1.00 10.00
ATOM   1073  N   PHE Z 637      48.380  16.563  20.763  1.00 10.00
ATOM   1074  CA  PHE Z 637      48.934  15.296  20.310  1.00 10.00
ATOM   1075  C   PHE Z 637      47.906  14.529  19.485  1.00 10.00
ATOM   1076  O   PHE Z 637      48.213  14.033  18.401  1.00 10.00
ATOM   1077  CB  PHE Z 637      49.387  14.463  21.519  1.00 10.00
ATOM   1078  CG  PHE Z 637      49.710  13.026  21.215  1.00 10.00
ATOM   1079  CD1 PHE Z 637      50.814  12.692  20.450  1.00 10.00
ATOM   1080  CD2 PHE Z 637      48.906  12.008  21.702  1.00 10.00
ATOM   1081  CE1 PHE Z 637      51.112  11.371  20.175  1.00 10.00
ATOM   1082  CE2 PHE Z 637      49.196  10.685  21.430  1.00 10.00
ATOM   1083  CZ  PHE Z 637      50.301  10.367  20.666  1.00 10.00
ATOM   1084  N   CYS Z 638      46.681  14.460  19.992  1.00 10.00
ATOM   1085  CA  CYS Z 638      45.607  13.755  19.303  1.00 10.00
ATOM   1086  C   CYS Z 638      45.253  14.437  17.986  1.00 10.00
ATOM   1087  O   CYS Z 638      45.102  13.774  16.959  1.00 10.00
ATOM   1088  CB  CYS Z 638      44.372  13.650  20.198  1.00 10.00
ATOM   1089  SG  CYS Z 638      44.683  12.861  21.793  1.00 10.00
ATOM   1090  N   LYS Z 639      45.140  15.761  18.018  1.00 10.00
ATOM   1091  CA  LYS Z 639      44.810  16.533  16.822  1.00 10.00
ATOM   1092  C   LYS Z 639      45.860  16.330  15.736  1.00 10.00
ATOM   1093  O   LYS Z 639      45.541  16.268  14.547  1.00 10.00
ATOM   1094  CB  LYS Z 639      44.661  18.023  17.149  1.00 10.00
ATOM   1095  CG  LYS Z 639      43.458  18.349  18.019  1.00 10.00
ATOM   1096  CD  LYS Z 639      43.372  19.838  18.326  1.00 10.00
ATOM   1097  CE  LYS Z 639      43.007  20.646  17.093  1.00 10.00
ATOM   1098  NZ  LYS Z 639      42.476  21.986  17.454  1.00 10.00
ATOM   1099  N   ALA Z 640      47.112  16.213  16.150  1.00 10.00
ATOM   1100  CA  ALA Z 640      48.210  15.997  15.212  1.00 10.00
ATOM   1101  C   ALA Z 640      48.179  14.568  14.675  1.00 10.00
ATOM   1102  O   ALA Z 640      48.723  14.282  13.613  1.00 10.00
ATOM   1103  CB  ALA Z 640      49.548  16.288  15.877  1.00 10.00
ATOM   1104  N   GLN Z 641      47.528  13.680  15.413  1.00 10.00
ATOM   1105  CA  GLN Z 641      47.420  12.287  15.013  1.00 10.00
ATOM   1106  C   GLN Z 641      46.161  12.042  14.189  1.00 10.00
ATOM   1107  O   GLN Z 641      45.907  10.925  13.746  1.00 10.00
ATOM   1108  CB  GLN Z 641      47.445  11.368  16.234  1.00 10.00
ATOM   1109  CG  GLN Z 641      48.839  11.110  16.774  1.00 10.00
ATOM   1110  CD  GLN Z 641      49.716  10.393  15.770  1.00 10.00
ATOM   1111  OE1 GLN Z 641      49.247   9.550  15.001  1.00 10.00
ATOM   1112  NE2 GLN Z 641      50.994  10.729  15.757  1.00 10.00
ATOM   1113  N   GLY Z 642      45.367  13.084  14.000  1.00 10.00
ATOM   1114  CA  GLY Z 642      44.155  12.956  13.214  1.00 10.00
ATOM   1115  C   GLY Z 642      42.941  12.629  14.056  1.00 10.00
ATOM   1116  O   GLY Z 642      41.888  12.279  13.525  1.00 10.00
ATOM   1117  N   PHE Z 643      43.083  12.723  15.368  1.00 10.00
ATOM   1118  CA  PHE Z 643      41.977  12.453  16.268  1.00 10.00
ATOM   1119  C   PHE Z 643      41.215  13.738  16.530  1.00 10.00
ATOM   1120  O   PHE Z 643      41.766  14.696  17.078  1.00 10.00
ATOM   1121  CB  PHE Z 643      42.476  11.859  17.589  1.00 10.00
ATOM   1122  CG  PHE Z 643      43.004  10.460  17.465  1.00 10.00
ATOM   1123  CD1 PHE Z 643      42.137   9.392  17.313  1.00 10.00
ATOM   1124  CD2 PHE Z 643      44.367  10.213  17.501  1.00 10.00
ATOM   1125  CE1 PHE Z 643      42.618   8.103  17.196  1.00 10.00
ATOM   1126  CE2 PHE Z 643      44.856   8.926  17.386  1.00 10.00
ATOM   1127  CZ  PHE Z 643      43.980   7.870  17.233  1.00 10.00
ATOM   1128  N   THR Z 644      39.955  13.755  16.134  1.00 10.00
ATOM   1129  CA  THR Z 644      39.120  14.926  16.309  1.00 10.00
ATOM   1130  C   THR Z 644      38.877  15.211  17.789  1.00 10.00
ATOM   1131  O   THR Z 644      38.792  14.289  18.605  1.00 10.00
ATOM   1132  CB  THR Z 644      37.786  14.770  15.559  1.00 10.00
ATOM   1133  OG1 THR Z 644      37.247  13.461  15.796  1.00 10.00
ATOM   1134  CG2 THR Z 644      38.003  14.947  14.065  1.00 10.00
ATOM   1135  N   GLU Z 645      38.763  16.490  18.127  1.00 10.00
ATOM   1136  CA  GLU Z 645      38.550  16.915  19.507  1.00 10.00
ATOM   1137  C   GLU Z 645      37.313  16.271  20.129  1.00 10.00
ATOM   1138  O   GLU Z 645      37.234  16.108  21.344  1.00 10.00
ATOM   1139  CB  GLU Z 645      38.476  18.440  19.603  1.00 10.00
ATOM   1140  CG  GLU Z 645      39.804  19.137  19.350  1.00 10.00
ATOM   1141  CD  GLU Z 645      39.723  20.644  19.506  1.00 10.00
ATOM   1142  OE1 GLU Z 645      39.326  21.116  20.594  1.00 10.00
ATOM   1143  OE2 GLU Z 645      40.073  21.365  18.545  1.00 10.00
ATOM   1144  N   ASP Z 646      36.358  15.880  19.293  1.00 10.00
ATOM   1145  CA  ASP Z 646      35.132  15.255  19.779  1.00 10.00
ATOM   1146  C   ASP Z 646      35.346  13.787  20.158  1.00 10.00
ATOM   1147  O   ASP Z 646      34.504  13.180  20.820  1.00 10.00
ATOM   1148  CB  ASP Z 646      33.987  15.403  18.772  1.00 10.00
ATOM   1149  CG  ASP Z 646      34.012  14.358  17.673  1.00 10.00
ATOM   1150  OD1 ASP Z 646      33.055  13.560  17.583  1.00 10.00
ATOM   1151  OD2 ASP Z 646      34.988  14.333  16.893  1.00 10.00
ATOM   1152  N   THR Z 647      36.476  13.221  19.748  1.00 10.00
ATOM   1153  CA  THR Z 647      36.776  11.829  20.069  1.00 10.00
ATOM   1154  C   THR Z 647      37.780  11.715  21.214  1.00 10.00
ATOM   1155  O   THR Z 647      38.148  10.612  21.627  1.00 10.00
ATOM   1156  CB  THR Z 647      37.254  11.017  18.844  1.00 10.00
ATOM   1157  OG1 THR Z 647      38.304  11.707  18.153  1.00 10.00
ATOM   1158  CG2 THR Z 647      36.101  10.765  17.889  1.00 10.00
ATOM   1159  N   ILE Z 648      38.213  12.861  21.725  1.00 10.00
ATOM   1160  CA  ILE Z 648      39.160  12.899  22.832  1.00 10.00
ATOM   1161  C   ILE Z 648      38.398  12.909  24.155  1.00 10.00
ATOM   1162  O   ILE Z 648      37.721  13.886  24.487  1.00 10.00
ATOM   1163  CB  ILE Z 648      40.068  14.146  22.757  1.00 10.00
ATOM   1164  CG1 ILE Z 648      40.718  14.253  21.374  1.00 10.00
ATOM   1165  CG2 ILE Z 648      41.134  14.100  23.846  1.00 10.00
ATOM   1166  CD1 ILE Z 648      41.456  15.555  21.141  1.00 10.00
ATOM   1167  N   VAL Z 649      38.500  11.818  24.901  1.00 10.00
ATOM   1168  CA  VAL Z 649      37.802  11.695  26.172  1.00 10.00
ATOM   1169  C   VAL Z 649      38.774  11.615  27.345  1.00 10.00
ATOM   1170  O   VAL Z 649      39.688  10.788  27.355  1.00 10.00
ATOM   1171  CB  VAL Z 649      36.885  10.452  26.181  1.00 10.00
ATOM   1172  CG1 VAL Z 649      36.160  10.307  27.511  1.00 10.00
ATOM   1173  CG2 VAL Z 649      35.888  10.517  25.033  1.00 10.00
ATOM   1174  N   PHE Z 650      38.578  12.486  28.323  1.00 10.00
ATOM   1175  CA  PHE Z 650      39.415  12.498  29.514  1.00 10.00
ATOM   1176  C   PHE Z 650      38.752  11.662  30.605  1.00 10.00
ATOM   1177  O   PHE Z 650      37.548  11.790  30.846  1.00 10.00
ATOM   1178  CB  PHE Z 650      39.670  13.929  30.001  1.00 10.00
ATOM   1179  CG  PHE Z 650      40.666  14.681  29.166  1.00 10.00
ATOM   1180  CD1 PHE Z 650      42.025  14.446  29.305  1.00 10.00
ATOM   1181  CD2 PHE Z 650      40.245  15.623  28.244  1.00 10.00
ATOM   1182  CE1 PHE Z 650      42.947  15.138  28.541  1.00 10.00
ATOM   1183  CE2 PHE Z 650      41.159  16.318  27.474  1.00 10.00
ATOM   1184  CZ  PHE Z 650      42.511  16.074  27.623  1.00 10.00
ATOM   1185  N   LEU Z 651      39.535  10.813  31.254  1.00 10.00
ATOM   1186  CA  LEU Z 651      39.016   9.940  32.297  1.00 10.00
ATOM   1187  C   LEU Z 651      39.079  10.596  33.667  1.00 10.00
ATOM   1188  O   LEU Z 651      40.144  11.021  34.112  1.00 10.00
ATOM   1189  CB  LEU Z 651      39.772   8.609  32.317  1.00 10.00
ATOM   1190  CG  LEU Z 651      39.534   7.682  31.125  1.00 10.00
ATOM   1191  CD1 LEU Z 651      40.401   6.436  31.230  1.00 10.00
ATOM   1192  CD2 LEU Z 651      38.063   7.309  31.020  1.00 10.00
ATOM   1193  N   PRO Z 652      37.926  10.694  34.345  1.00 10.00
ATOM   1194  CA  PRO Z 652      37.841  11.283  35.683  1.00 10.00
ATOM   1195  C   PRO Z 652      38.353  10.304  36.737  1.00 10.00
ATOM   1196  O   PRO Z 652      38.436   9.100  36.487  1.00 10.00
ATOM   1197  CB  PRO Z 652      36.338  11.509  35.863  1.00 10.00
ATOM   1198  CG  PRO Z 652      35.697  10.457  35.026  1.00 10.00
ATOM   1199  CD  PRO Z 652      36.611  10.241  33.853  1.00 10.00
ATOM   1200  N   GLN Z 653      38.688  10.812  37.915  1.00 10.00
ATOM   1201  CA  GLN Z 653      39.195   9.965  38.987  1.00 10.00
ATOM   1202  C   GLN Z 653      38.049   9.234  39.680  1.00 10.00
ATOM   1203  O   GLN Z 653      36.883   9.615  39.537  1.00 10.00
ATOM   1204  CB  GLN Z 653      39.984  10.794  40.001  1.00 10.00
ATOM   1205  CG  GLN Z 653      40.454  10.012  41.217  1.00 10.00
ATOM   1206  CD  GLN Z 653      40.985  10.906  42.318  1.00 10.00
ATOM   1207  OE1 GLN Z 653      40.629  12.082  42.409  1.00 10.00
ATOM   1208  NE2 GLN Z 653      41.831  10.356  43.171  1.00 10.00
ATOM   1209  N   GLU A   1      20.837 -14.892  38.678  1.00  0.00
ATOM   1210  CA  GLU A   1      19.816 -14.259  37.863  1.00  0.00
ATOM   1211  C   GLU A   1      18.805 -15.404  37.539  1.00  0.00
ATOM   1212  O   GLU A   1      19.141 -16.554  37.699  1.00  0.00
ATOM   1213  CB  GLU A   1      20.683 -13.410  36.867  1.00  0.00
ATOM   1214  CG  GLU A   1      20.113 -12.771  35.556  1.00  0.00
ATOM   1215  CD  GLU A   1      21.157 -12.134  34.648  1.00  0.00
ATOM   1216  OE1 GLU A   1      20.814 -11.978  33.470  1.00  0.00
ATOM   1217  OE2 GLU A   1      22.274 -11.857  35.128  1.00  0.00
ATOM   1218  N   PRO A   2      17.555 -15.139  37.343  1.00  0.00
ATOM   1219  CA  PRO A   2      16.776 -16.042  36.504  1.00  0.00
ATOM   1220  C   PRO A   2      16.010 -15.248  35.454  1.00  0.00
ATOM   1221  O   PRO A   2      14.962 -14.644  35.750  1.00  0.00
ATOM   1222  CB  PRO A   2      15.856 -16.704  37.450  1.00  0.00
ATOM   1223  CG  PRO A   2      15.497 -15.583  38.482  1.00  0.00
ATOM   1224  CD  PRO A   2      16.794 -14.786  38.535  1.00  0.00
ATOM   1225  N   VAL A   3      16.361 -15.363  34.172  1.00  0.00
ATOM   1226  CA  VAL A   3      15.755 -14.584  33.114  1.00  0.00
ATOM   1227  C   VAL A   3      14.817 -15.428  32.289  1.00  0.00
ATOM   1228  O   VAL A   3      15.011 -16.608  32.102  1.00  0.00
ATOM   1229  CB  VAL A   3      16.763 -13.989  32.136  1.00  0.00
ATOM   1230  CG1 VAL A   3      16.110 -12.926  31.236  1.00  0.00
ATOM   1231  CG2 VAL A   3      17.899 -13.484  32.960  1.00  0.00
ATOM   1232  N   ALA A   4      13.899 -14.806  31.539  1.00  0.00
ATOM   1233  CA  ALA A   4      13.408 -15.427  30.325  1.00  0.00
ATOM   1234  C   ALA A   4      12.869 -14.371  29.387  1.00  0.00
ATOM   1235  O   ALA A   4      11.976 -13.639  29.768  1.00  0.00
ATOM   1236  CB  ALA A   4      12.330 -16.419  30.670  1.00  0.00
ATOM   1237  N   GLU A   5      13.220 -14.441  28.162  1.00  0.00
ATOM   1238  CA  GLU A   5      12.477 -13.773  27.204  1.00  0.00
ATOM   1239  C   GLU A   5      11.031 -14.238  27.215  1.00  0.00
ATOM   1240  O   GLU A   5      10.793 -15.340  27.695  1.00  0.00
ATOM   1241  CB  GLU A   5      13.194 -13.948  25.837  1.00  0.00
ATOM   1242  CG  GLU A   5      14.426 -12.966  25.811  1.00  0.00
ATOM   1243  CD  GLU A   5      14.048 -11.567  25.212  1.00  0.00
ATOM   1244  OE1 GLU A   5      12.926 -11.420  24.639  1.00  0.00
ATOM   1245  OE2 GLU A   5      14.923 -10.685  25.271  1.00  0.00
ATOM   1246  N   PRO A   6      10.120 -13.483  26.618  1.00  0.00
ATOM   1247  CA  PRO A   6       8.737 -13.830  26.289  1.00  0.00
ATOM   1248  C   PRO A   6       8.541 -14.057  24.824  1.00  0.00
ATOM   1249  O   PRO A   6       9.355 -13.651  23.990  1.00  0.00
ATOM   1250  CB  PRO A   6       7.971 -12.522  26.669  1.00  0.00
ATOM   1251  CG  PRO A   6       8.916 -11.599  26.022  1.00  0.00
ATOM   1252  CD  PRO A   6      10.267 -12.067  26.424  1.00  0.00
ATOM   1253  N   ASP A   7       7.335 -14.484  24.442  1.00  0.00
ATOM   1254  CA  ASP A   7       6.942 -14.521  23.078  1.00  0.00
ATOM   1255  C   ASP A   7       5.631 -14.065  22.636  1.00  0.00
ATOM   1256  O   ASP A   7       4.551 -14.230  23.266  1.00  0.00
ATOM   1257  CB  ASP A   7       7.293 -15.770  22.300  1.00  0.00
ATOM   1258  CG  ASP A   7       8.396 -15.504  21.281  1.00  0.00
ATOM   1259  OD1 ASP A   7       8.304 -14.556  20.462  1.00  0.00
ATOM   1260  OD2 ASP A   7       9.417 -16.155  21.459  1.00  0.00
ATOM   1261  N   ILE A   8       5.706 -13.487  21.436  1.00  0.00
ATOM   1262  CA  ILE A   8       4.686 -12.958  20.648  1.00  0.00
ATOM   1263  C   ILE A   8       3.862 -14.128  20.130  1.00  0.00
ATOM   1264  O   ILE A   8       4.105 -15.322  20.304  1.00  0.00
ATOM   1265  CB  ILE A   8       5.284 -12.007  19.601  1.00  0.00
ATOM   1266  CG1 ILE A   8       4.452 -11.572  18.354  1.00  0.00
ATOM   1267  CG2 ILE A   8       6.690 -12.141  19.174  1.00  0.00
ATOM   1268  CD1 ILE A   8       3.361 -10.722  18.870  1.00  0.00
ATOM   1269  N   MET A   9       2.765 -13.722  19.521  1.00  0.00
ATOM   1270  CA  MET A   9       2.068 -14.467  18.506  1.00  0.00
ATOM   1271  C   MET A   9       1.427 -13.602  17.511  1.00  0.00
ATOM   1272  O   MET A   9       1.193 -12.423  17.795  1.00  0.00
ATOM   1273  CB  MET A   9       1.098 -15.471  19.128  1.00  0.00
ATOM   1274  CG  MET A   9       1.100 -16.794  18.255  1.00  0.00
ATOM   1275  SD  MET A   9      -0.261 -17.872  18.618  1.00  0.00
ATOM   1276  CE  MET A   9      -1.407 -17.164  17.393  1.00  0.00
ATOM   1277  N   ALA A  10       0.912 -14.184  16.450  1.00  0.00
ATOM   1278  CA  ALA A  10      -0.197 -13.573  15.841  1.00  0.00
ATOM   1279  C   ALA A  10      -1.156 -14.551  15.242  1.00  0.00
ATOM   1280  O   ALA A  10      -0.719 -15.338  14.419  1.00  0.00
ATOM   1281  CB  ALA A  10       0.301 -12.529  14.864  1.00  0.00
ATOM   1282  N   THR A  11      -2.412 -14.532  15.696  1.00  0.00
ATOM   1283  CA  THR A  11      -3.441 -15.338  15.223  1.00  0.00
ATOM   1284  C   THR A  11      -3.874 -14.586  14.017  1.00  0.00
ATOM   1285  O   THR A  11      -3.876 -13.337  13.906  1.00  0.00
ATOM   1286  CB  THR A  11      -4.622 -15.475  16.197  1.00  0.00
ATOM   1287  OG1 THR A  11      -4.231 -16.190  17.390  1.00  0.00
ATOM   1288  CG2 THR A  11      -5.707 -16.315  15.465  1.00  0.00
ATOM   1289  N   ASN A  12      -4.224 -15.326  13.013  1.00  0.00
ATOM   1290  CA  ASN A  12      -4.912 -14.900  11.889  1.00  0.00
ATOM   1291  C   ASN A  12      -6.030 -15.816  11.689  1.00  0.00
ATOM   1292  O   ASN A  12      -5.857 -17.017  11.714  1.00  0.00
ATOM   1293  CB  ASN A  12      -3.965 -14.948  10.678  1.00  0.00
ATOM   1294  CG  ASN A  12      -3.667 -13.582  10.392  1.00  0.00
ATOM   1295  OD1 ASN A  12      -4.412 -12.941   9.728  1.00  0.00
ATOM   1296  ND2 ASN A  12      -2.589 -13.074  11.002  1.00  0.00
ATOM   1297  N   ARG A  13      -7.172 -15.222  11.349  1.00  0.00
ATOM   1298  CA  ARG A  13      -8.371 -15.993  11.012  1.00  0.00
ATOM   1299  C   ARG A  13      -9.236 -15.136  10.072  1.00  0.00
ATOM   1300  O   ARG A  13      -9.592 -14.029  10.406  1.00  0.00
ATOM   1301  CB  ARG A  13      -9.107 -16.490  12.223  1.00  0.00
ATOM   1302  CG  ARG A  13     -10.170 -17.565  11.933  1.00  0.00
ATOM   1303  CD  ARG A  13     -11.527 -16.901  11.609  1.00  0.00
ATOM   1304  NE  ARG A  13     -12.514 -17.898  11.263  1.00  0.00
ATOM   1305  CZ  ARG A  13     -12.377 -18.715  10.239  1.00  0.00
ATOM   1306  NH1 ARG A  13     -11.602 -18.491   9.153  1.00  0.00
ATOM   1307  NH2 ARG A  13     -13.128 -19.816  10.311  1.00  0.00
ATOM   1308  N   VAL A  14      -9.581 -15.759   8.993  1.00  0.00
ATOM   1309  CA  VAL A  14     -10.391 -14.994   8.072  1.00  0.00
ATOM   1310  C   VAL A  14     -11.442 -15.956   7.617  1.00  0.00
ATOM   1311  O   VAL A  14     -11.146 -16.927   7.001  1.00  0.00
ATOM   1312  CB  VAL A  14      -9.730 -14.481   6.864  1.00  0.00
ATOM   1313  CG1 VAL A  14     -10.768 -13.724   5.964  1.00  0.00
ATOM   1314  CG2 VAL A  14      -8.578 -13.671   7.332  1.00  0.00
ATOM   1315  N   VAL A  15     -12.673 -15.524   7.743  1.00  0.00
ATOM   1316  CA  VAL A  15     -13.868 -16.097   7.097  1.00  0.00
ATOM   1317  C   VAL A  15     -14.750 -14.993   6.839  1.00  0.00
ATOM   1318  O   VAL A  15     -14.898 -14.144   7.625  1.00  0.00
ATOM   1319  CB  VAL A  15     -14.478 -17.180   7.957  1.00  0.00
ATOM   1320  CG1 VAL A  15     -14.613 -16.629   9.394  1.00  0.00
ATOM   1321  CG2 VAL A  15     -15.728 -17.742   7.396  1.00  0.00
ATOM   1322  N   HIS A  16     -15.461 -15.117   5.752  1.00  0.00
ATOM   1323  CA  HIS A  16     -16.648 -14.419   5.531  1.00  0.00
ATOM   1324  C   HIS A  16     -17.523 -15.247   4.671  1.00  0.00
ATOM   1325  O   HIS A  16     -17.125 -16.331   4.219  1.00  0.00
ATOM   1326  CB  HIS A  16     -16.238 -13.091   4.857  1.00  0.00
ATOM   1327  CG  HIS A  16     -15.634 -13.296   3.482  1.00  0.00
ATOM   1328  ND1 HIS A  16     -16.413 -13.094   2.335  1.00  0.00
ATOM   1329  CD2 HIS A  16     -14.522 -13.966   3.157  1.00  0.00
ATOM   1330  CE1 HIS A  16     -15.753 -13.627   1.327  1.00  0.00
ATOM   1331  NE2 HIS A  16     -14.644 -14.217   1.784  1.00  0.00
ATOM   1332  N   VAL A  17     -18.650 -14.688   4.242  1.00  0.00
ATOM   1333  CA  VAL A  17     -19.489 -15.268   3.253  1.00  0.00
ATOM   1334  C   VAL A  17     -20.208 -14.295   2.364  1.00  0.00
ATOM   1335  O   VAL A  17     -20.475 -13.179   2.811  1.00  0.00
ATOM   1336  CB  VAL A  17     -20.397 -16.367   3.805  1.00  0.00
ATOM   1337  CG1 VAL A  17     -21.411 -16.876   2.760  1.00  0.00
ATOM   1338  CG2 VAL A  17     -19.618 -17.518   4.311  1.00  0.00
ATOM   1339  N   ILE A  18     -20.496 -14.707   1.099  1.00  0.00
ATOM   1340  CA  ILE A  18     -21.509 -14.039   0.370  1.00  0.00
ATOM   1341  C   ILE A  18     -22.459 -15.078  -0.031  1.00  0.00
ATOM   1342  O   ILE A  18     -22.051 -16.136  -0.508  1.00  0.00
ATOM   1343  CB  ILE A  18     -20.980 -13.140  -0.751  1.00  0.00
ATOM   1344  CG1 ILE A  18     -22.148 -12.764  -1.669  1.00  0.00
ATOM   1345  CG2 ILE A  18     -19.853 -13.868  -1.480  1.00  0.00
ATOM   1346  CD1 ILE A  18     -21.717 -11.615  -2.523  1.00  0.00
ATOM   1347  N   THR A  19     -23.746 -14.806   0.038  1.00  0.00
ATOM   1348  CA  THR A  19     -24.702 -15.584  -0.691  1.00  0.00
ATOM   1349  C   THR A  19     -25.550 -14.688  -1.550  1.00  0.00
ATOM   1350  O   THR A  19     -25.965 -13.672  -1.089  1.00  0.00
ATOM   1351  CB  THR A  19     -25.463 -16.566   0.224  1.00  0.00
ATOM   1352  OG1 THR A  19     -26.552 -16.057   0.957  1.00  0.00
ATOM   1353  CG2 THR A  19     -24.541 -17.359   1.177  1.00  0.00
ATOM   1354  N   ASN A  20     -25.897 -15.162  -2.754  1.00  0.00
ATOM   1355  CA  ASN A  20     -26.830 -14.432  -3.629  1.00  0.00
ATOM   1356  C   ASN A  20     -28.281 -14.753  -3.372  1.00  0.00
ATOM   1357  O   ASN A  20     -28.582 -15.474  -2.418  1.00  0.00
ATOM   1358  CB  ASN A  20     -26.348 -14.553  -5.066  1.00  0.00
ATOM   1359  CG  ASN A  20     -26.151 -13.088  -5.533  1.00  0.00
ATOM   1360  OD1 ASN A  20     -26.991 -12.490  -6.133  1.00  0.00
ATOM   1361  ND2 ASN A  20     -25.004 -12.448  -5.262  1.00  0.00
ATOM   1362  N   VAL A  21     -29.068 -14.413  -4.391  1.00  0.00
ATOM   1363  CA  VAL A  21     -30.424 -14.782  -4.644  1.00  0.00
ATOM   1364  C   VAL A  21     -30.854 -13.801  -5.736  1.00  0.00
ATOM   1365  O   VAL A  21     -31.027 -12.627  -5.491  1.00  0.00
ATOM   1366  CB  VAL A  21     -31.338 -14.849  -3.382  1.00  0.00
ATOM   1367  CG1 VAL A  21     -31.114 -13.644  -2.434  1.00  0.00
ATOM   1368  CG2 VAL A  21     -32.760 -14.849  -3.868  1.00  0.00
ATOM   1369  N   LEU A  22     -31.110 -14.438  -6.886  1.00  0.00
ATOM   1370  CA  LEU A  22     -31.624 -13.824  -8.093  1.00  0.00
ATOM   1371  C   LEU A  22     -33.120 -13.641  -8.115  1.00  0.00
ATOM   1372  O   LEU A  22     -33.621 -12.842  -8.863  1.00  0.00
ATOM   1373  CB  LEU A  22     -31.177 -14.765  -9.264  1.00  0.00
ATOM   1374  CG  LEU A  22     -30.829 -13.986 -10.487  1.00  0.00
ATOM   1375  CD1 LEU A  22     -29.579 -14.562 -11.239  1.00  0.00
ATOM   1376  CD2 LEU A  22     -32.023 -14.034 -11.472  1.00  0.00
ATOM   1377  N   GLN A  23     -33.779 -14.305  -7.141  1.00  0.00
ATOM   1378  CA  GLN A  23     -35.230 -14.261  -6.787  1.00  0.00
ATOM   1379  C   GLN A  23     -36.090 -14.263  -8.044  1.00  0.00
ATOM   1380  O   GLN A  23     -37.024 -15.054  -8.157  1.00 99.99
ATOM   1381  CB  GLN A  23     -35.466 -13.174  -5.803  1.00  0.00
ATOM   1382  CG  GLN A  23     -36.266 -13.739  -4.602  1.00  0.00
ATOM   1383  CD  GLN A  23     -37.609 -14.182  -5.046  1.00  0.00
ATOM   1384  OE1 GLN A  23     -37.802 -15.369  -5.197  1.00  0.00
ATOM   1385  NE2 GLN A  23     -38.564 -13.239  -5.243  1.00  0.00
ATOM   1386  OXT GLN A  23     -37.052 -13.482  -8.173  1.00  0.00
TER    1387      GLN A  23                                        
ATOM   1388  N   GLU A 139     -32.821   6.425 -24.561  1.00  0.00
ATOM   1389  CA  GLU A 139     -33.958   6.934 -23.845  1.00  0.00
ATOM   1390  C   GLU A 139     -34.948   5.868 -23.569  1.00  0.00
ATOM   1391  O   GLU A 139     -35.173   5.007 -24.400  1.00  0.00
ATOM   1392  CB  GLU A 139     -34.683   7.954 -24.637  1.00  0.00
ATOM   1393  CG  GLU A 139     -33.756   9.124 -24.782  1.00  0.00
ATOM   1394  CD  GLU A 139     -34.443  10.042 -25.701  1.00  0.00
ATOM   1395  OE1 GLU A 139     -35.421  10.639 -25.223  1.00  0.00
ATOM   1396  OE2 GLU A 139     -34.038  10.088 -26.877  1.00  0.00
ATOM   1397  N   PRO A 140     -35.655   6.008 -22.430  1.00  0.00
ATOM   1398  CA  PRO A 140     -36.941   5.469 -22.319  1.00  0.00
ATOM   1399  C   PRO A 140     -37.859   6.209 -23.333  1.00  0.00
ATOM   1400  O   PRO A 140     -38.481   7.158 -22.960  1.00  0.00
ATOM   1401  CB  PRO A 140     -37.333   5.606 -20.863  1.00  0.00
ATOM   1402  CG  PRO A 140     -36.282   6.479 -20.235  1.00  0.00
ATOM   1403  CD  PRO A 140     -35.120   6.540 -21.212  1.00  0.00
ATOM   1404  N   VAL A 141     -37.939   5.677 -24.536  1.00  0.00
ATOM   1405  CA  VAL A 141     -38.861   6.143 -25.565  1.00  0.00
ATOM   1406  C   VAL A 141     -39.915   5.139 -25.799  1.00  0.00
ATOM   1407  O   VAL A 141     -39.582   3.936 -26.018  1.00  0.00
ATOM   1408  CB  VAL A 141     -38.085   6.284 -26.907  1.00  0.00
ATOM   1409  CG1 VAL A 141     -37.868   7.758 -27.170  1.00  0.00
ATOM   1410  CG2 VAL A 141     -36.707   5.715 -26.936  1.00  0.00
ATOM   1411  N   ALA A 142     -41.188   5.600 -25.749  1.00  0.00
ATOM   1412  CA  ALA A 142     -42.233   4.844 -25.018  1.00  0.00
ATOM   1413  C   ALA A 142     -43.600   5.580 -24.964  1.00  0.00
ATOM   1414  O   ALA A 142     -43.684   6.743 -25.398  1.00  0.00
ATOM   1415  CB  ALA A 142     -41.613   4.464 -23.640  1.00  0.00
ATOM   1416  N   GLU A 143     -44.582   4.893 -24.330  1.00  0.00
ATOM   1417  CA  GLU A 143     -45.749   5.552 -23.769  1.00  0.00
ATOM   1418  C   GLU A 143     -45.445   5.871 -22.306  1.00  0.00
ATOM   1419  O   GLU A 143     -44.301   6.102 -21.935  1.00  0.00
ATOM   1420  CB  GLU A 143     -47.070   4.873 -24.131  1.00  0.00
ATOM   1421  CG  GLU A 143     -47.285   4.859 -25.649  1.00  0.00
ATOM   1422  CD  GLU A 143     -47.140   3.499 -26.284  1.00  0.00
ATOM   1423  OE1 GLU A 143     -46.152   3.351 -27.002  1.00  0.00
ATOM   1424  OE2 GLU A 143     -48.002   2.644 -25.950  1.00  0.00
ATOM   1425  N   PRO A 144     -46.459   5.925 -21.351  1.00  0.00
ATOM   1426  CA  PRO A 144     -46.172   6.485 -20.081  1.00  0.00
ATOM   1427  C   PRO A 144     -45.303   5.507 -19.334  1.00  0.00
ATOM   1428  O   PRO A 144     -45.689   4.370 -19.091  1.00  0.00
ATOM   1429  CB  PRO A 144     -47.432   6.738 -19.267  1.00  0.00
ATOM   1430  CG  PRO A 144     -48.353   5.674 -19.847  1.00  0.00
ATOM   1431  CD  PRO A 144     -47.709   5.225 -21.163  1.00  0.00
ATOM   1432  N   ASP A 145     -44.116   5.985 -18.953  1.00  0.00
ATOM   1433  CA  ASP A 145     -43.193   5.130 -18.276  1.00  0.00
ATOM   1434  C   ASP A 145     -42.398   6.007 -17.261  1.00  0.00
ATOM   1435  O   ASP A 145     -41.700   6.930 -17.633  1.00  0.00
ATOM   1436  CB  ASP A 145     -42.413   4.289 -19.325  1.00  0.00
ATOM   1437  CG  ASP A 145     -41.190   5.108 -19.724  1.00  0.00
ATOM   1438  OD1 ASP A 145     -41.323   5.852 -20.725  1.00  0.00
ATOM   1439  OD2 ASP A 145     -40.158   4.947 -18.965  1.00  0.00
ATOM   1440  N   ILE A 146     -42.754   5.707 -16.021  1.00  0.00
ATOM   1441  CA  ILE A 146     -42.810   6.565 -14.836  1.00  0.00
ATOM   1442  C   ILE A 146     -41.441   6.457 -14.206  1.00  0.00
ATOM   1443  O   ILE A 146     -41.311   6.057 -13.040  1.00  0.00
ATOM   1444  CB  ILE A 146     -44.047   6.111 -13.985  1.00  0.00
ATOM   1445  CG1 ILE A 146     -44.120   6.426 -12.514  1.00  0.00
ATOM   1446  CG2 ILE A 146     -44.317   4.599 -14.104  1.00  0.00
ATOM   1447  CD1 ILE A 146     -43.619   7.789 -12.271  1.00  0.00
ATOM   1448  N   MET A 147     -40.433   6.741 -14.959  1.00  0.00
ATOM   1449  CA  MET A 147     -39.129   6.199 -14.590  1.00  0.00
ATOM   1450  C   MET A 147     -38.434   7.116 -13.647  1.00  0.00
ATOM   1451  O   MET A 147     -38.051   8.201 -14.090  1.00  0.00
ATOM   1452  CB  MET A 147     -38.234   5.960 -15.759  1.00  0.00
ATOM   1453  CG  MET A 147     -38.019   7.089 -16.710  1.00  0.00
ATOM   1454  SD  MET A 147     -36.307   7.591 -17.166  1.00  0.00
ATOM   1455  CE  MET A 147     -35.755   8.498 -15.729  1.00  0.00
ATOM   1456  N   ALA A 148     -38.208   6.655 -12.493  1.00  0.00
ATOM   1457  CA  ALA A 148     -37.655   7.462 -11.459  1.00  0.00
ATOM   1458  C   ALA A 148     -36.200   7.055 -11.337  1.00  0.00
ATOM   1459  O   ALA A 148     -35.765   5.959 -11.730  1.00  0.00
ATOM   1460  CB  ALA A 148     -38.552   7.175 -10.262  1.00  0.00
ATOM   1461  N   THR A 149     -35.423   8.039 -10.862  1.00  0.00
ATOM   1462  CA  THR A 149     -34.026   7.757 -10.523  1.00  0.00
ATOM   1463  C   THR A 149     -33.724   8.373  -9.180  1.00  0.00
ATOM   1464  O   THR A 149     -34.581   8.946  -8.542  1.00  0.00
ATOM   1465  CB  THR A 149     -33.089   8.248 -11.645  1.00  0.00
ATOM   1466  OG1 THR A 149     -33.320   7.483 -12.800  1.00  0.00
ATOM   1467  CG2 THR A 149     -31.579   8.241 -11.299  1.00  0.00
ATOM   1468  N   ASN A 150     -32.574   8.076  -8.558  1.00  0.00
ATOM   1469  CA  ASN A 150     -32.306   8.621  -7.219  1.00  0.00
ATOM   1470  C   ASN A 150     -30.931   8.435  -6.775  1.00  0.00
ATOM   1471  O   ASN A 150     -30.705   8.369  -5.591  1.00  0.00
ATOM   1472  CB  ASN A 150     -33.250   7.826  -6.284  1.00  0.00
ATOM   1473  CG  ASN A 150     -33.877   8.810  -5.315  1.00  0.00
ATOM   1474  OD1 ASN A 150     -34.965   9.342  -5.546  1.00  0.00
ATOM   1475  ND2 ASN A 150     -33.164   9.053  -4.205  1.00  0.00
ATOM   1476  N   ARG A 151     -29.980   8.395  -7.688  1.00  0.00
ATOM   1477  CA  ARG A 151     -28.554   8.101  -7.609  1.00  0.00
ATOM   1478  C   ARG A 151     -27.969   8.357  -6.226  1.00  0.00
ATOM   1479  O   ARG A 151     -28.103   9.423  -5.680  1.00  0.00
ATOM   1480  CB  ARG A 151     -27.806   9.101  -8.501  1.00  0.00
ATOM   1481  CG  ARG A 151     -26.286   9.030  -8.496  1.00  0.00
ATOM   1482  CD  ARG A 151     -25.869   7.966  -9.421  1.00  0.00
ATOM   1483  NE  ARG A 151     -25.419   8.607 -10.688  1.00  0.00
ATOM   1484  CZ  ARG A 151     -24.197   9.033 -10.889  1.00  0.00
ATOM   1485  NH1 ARG A 151     -23.247   8.922  -9.950  1.00  0.00
ATOM   1486  NH2 ARG A 151     -23.892   9.648 -12.045  1.00  0.00
ATOM   1487  N   VAL A 152     -27.295   7.330  -5.727  1.00  0.00
ATOM   1488  CA  VAL A 152     -26.875   7.246  -4.356  1.00  0.00
ATOM   1489  C   VAL A 152     -25.408   7.006  -4.256  1.00  0.00
ATOM   1490  O   VAL A 152     -24.835   6.249  -5.051  1.00  0.00
ATOM   1491  CB  VAL A 152     -27.702   6.225  -3.646  1.00  0.00
ATOM   1492  CG1 VAL A 152     -27.500   6.213  -2.161  1.00  0.00
ATOM   1493  CG2 VAL A 152     -29.189   6.583  -3.818  1.00  0.00
ATOM   1494  N   VAL A 153     -24.832   7.545  -3.254  1.00  0.00
ATOM   1495  CA  VAL A 153     -23.611   7.054  -2.631  1.00  0.00
ATOM   1496  C   VAL A 153     -23.661   7.057  -1.117  1.00  0.00
ATOM   1497  O   VAL A 153     -24.142   8.013  -0.531  1.00  0.00
ATOM   1498  CB  VAL A 153     -22.421   7.867  -3.154  1.00  0.00
ATOM   1499  CG1 VAL A 153     -22.687   9.383  -2.999  1.00  0.00
ATOM   1500  CG2 VAL A 153     -21.137   7.647  -2.374  1.00  0.00
ATOM   1501  N   HIS A 154     -23.105   6.031  -0.543  1.00  0.00
ATOM   1502  CA  HIS A 154     -22.585   5.899   0.815  1.00  0.00
ATOM   1503  C   HIS A 154     -21.115   5.813   0.753  1.00  0.00
ATOM   1504  O   HIS A 154     -20.569   5.058   0.011  1.00  0.00
ATOM   1505  CB  HIS A 154     -23.278   4.887   1.598  1.00  0.00
ATOM   1506  CG  HIS A 154     -23.037   4.854   3.008  1.00  0.00
ATOM   1507  ND1 HIS A 154     -23.092   3.672   3.752  1.00  0.00
ATOM   1508  CD2 HIS A 154     -22.590   5.874   3.839  1.00  0.00
ATOM   1509  CE1 HIS A 154     -22.687   3.971   4.982  1.00  0.00
ATOM   1510  NE2 HIS A 154     -22.380   5.277   5.072  1.00  0.00
ATOM   1511  N   VAL A 155     -20.432   6.607   1.595  1.00  0.00
ATOM   1512  CA  VAL A 155     -19.083   6.422   1.935  1.00  0.00
ATOM   1513  C   VAL A 155     -19.114   6.084   3.394  1.00  0.00
ATOM   1514  O   VAL A 155     -19.712   6.781   4.169  1.00  0.00
ATOM   1515  CB  VAL A 155     -18.230   7.607   1.637  1.00  0.00
ATOM   1516  CG1 VAL A 155     -16.909   7.418   2.352  1.00  0.00
ATOM   1517  CG2 VAL A 155     -18.026   7.651   0.131  1.00  0.00
ATOM   1518  N   ILE A 156     -18.304   5.062   3.690  1.00  0.00
ATOM   1519  CA  ILE A 156     -18.087   4.516   5.001  1.00  0.00
ATOM   1520  C   ILE A 156     -16.670   4.025   5.250  1.00  0.00
ATOM   1521  O   ILE A 156     -15.899   3.627   4.378  1.00  0.00
ATOM   1522  CB  ILE A 156     -19.121   3.442   5.410  1.00  0.00
ATOM   1523  CG1 ILE A 156     -19.795   3.611   6.726  1.00  0.00
ATOM   1524  CG2 ILE A 156     -18.500   2.103   5.570  1.00  0.00
ATOM   1525  CD1 ILE A 156     -18.888   3.924   7.955  1.00  0.00
ATOM   1526  N   THR A 157     -16.383   3.992   6.546  1.00  0.00
ATOM   1527  CA  THR A 157     -15.116   3.960   7.016  1.00  0.00
ATOM   1528  C   THR A 157     -15.056   3.637   8.445  1.00  0.00
ATOM   1529  O   THR A 157     -15.871   4.041   9.238  1.00  0.00
ATOM   1530  CB  THR A 157     -14.563   5.318   6.820  1.00  0.00
ATOM   1531  OG1 THR A 157     -13.521   5.638   7.738  1.00  0.00
ATOM   1532  CG2 THR A 157     -15.532   6.484   7.154  1.00  0.00
ATOM   1533  N   ASN A 158     -14.063   2.846   8.780  1.00  0.00
ATOM   1534  CA  ASN A 158     -13.244   3.084   9.942  1.00  0.00
ATOM   1535  C   ASN A 158     -12.035   3.997   9.606  1.00  0.00
ATOM   1536  O   ASN A 158     -11.424   3.814   8.554  1.00  0.00
ATOM   1537  CB  ASN A 158     -12.821   1.729  10.377  1.00  0.00
ATOM   1538  CG  ASN A 158     -12.957   1.671  11.898  1.00  0.00
ATOM   1539  OD1 ASN A 158     -12.046   1.668  12.691  1.00  0.00
ATOM   1540  ND2 ASN A 158     -14.253   1.650  12.249  1.00  0.00
ATOM   1541  N   VAL A 159     -11.656   4.861  10.592  1.00  0.00
ATOM   1542  CA  VAL A 159     -10.384   5.608  10.866  1.00  0.00
ATOM   1543  C   VAL A 159      -9.614   5.111  12.116  1.00  0.00
ATOM   1544  O   VAL A 159     -10.281   4.396  12.833  1.00  0.00
ATOM   1545  CB  VAL A 159     -10.844   7.024  11.147  1.00  0.00
ATOM   1546  CG1 VAL A 159     -11.482   6.950  12.463  1.00  0.00
ATOM   1547  CG2 VAL A 159      -9.818   8.162  11.185  1.00  0.00
ATOM   1548  N   LEU A 160      -8.337   5.462  12.392  1.00  0.00
ATOM   1549  CA  LEU A 160      -7.848   5.058  13.680  1.00  0.00
ATOM   1550  C   LEU A 160      -7.132   5.820  14.830  1.00  0.00
ATOM   1551  O   LEU A 160      -7.516   5.342  15.896  1.00  0.00
ATOM   1552  CB  LEU A 160      -7.469   3.536  13.823  1.00  0.00
ATOM   1553  CG  LEU A 160      -8.479   2.770  14.661  1.00  0.00
ATOM   1554  CD1 LEU A 160      -9.088   1.478  14.165  1.00  0.00
ATOM   1555  CD2 LEU A 160      -7.884   2.361  16.002  1.00  0.00
ATOM   1556  N   GLN A 161      -6.241   6.831  14.773  1.00  0.00
ATOM   1557  CA  GLN A 161      -5.775   7.667  15.926  1.00  0.00
ATOM   1558  C   GLN A 161      -4.278   7.893  15.896  1.00  0.00
ATOM   1559  O   GLN A 161      -3.817   9.026  16.012  1.00 99.99
ATOM   1560  CB  GLN A 161      -5.979   7.222  17.340  1.00  0.00
ATOM   1561  CG  GLN A 161      -6.202   8.379  18.307  1.00  0.00
ATOM   1562  CD  GLN A 161      -7.190   7.994  19.434  1.00  0.00
ATOM   1563  OE1 GLN A 161      -7.389   6.826  19.781  1.00  0.00
ATOM   1564  NE2 GLN A 161      -7.975   8.974  19.903  1.00  0.00
ATOM   1565  OXT GLN A 161      -3.935   9.069  16.154  1.00  0.00
TER    1566      GLN A 161                                        
ATOM   1567  N   GLU B  24     -26.472  -2.661 -34.762  1.00  0.00
ATOM   1568  CA  GLU B  24     -26.002  -2.665 -33.395  1.00  0.00
ATOM   1569  C   GLU B  24     -24.542  -3.015 -33.396  1.00  0.00
ATOM   1570  O   GLU B  24     -24.232  -4.174 -33.759  1.00  0.00
ATOM   1571  CB  GLU B  24     -26.796  -3.629 -32.575  1.00  0.00
ATOM   1572  CG  GLU B  24     -26.627  -3.682 -31.053  1.00  0.00
ATOM   1573  CD  GLU B  24     -25.518  -4.643 -30.574  1.00  0.00
ATOM   1574  OE1 GLU B  24     -24.473  -4.646 -31.251  1.00  0.00
ATOM   1575  OE2 GLU B  24     -25.739  -5.376 -29.576  1.00  0.00
ATOM   1576  N   PRO B  25     -23.663  -2.080 -33.138  1.00  0.00
ATOM   1577  CA  PRO B  25     -22.231  -2.360 -32.929  1.00  0.00
ATOM   1578  C   PRO B  25     -21.954  -2.092 -31.482  1.00  0.00
ATOM   1579  O   PRO B  25     -21.275  -1.159 -31.112  1.00  0.00
ATOM   1580  CB  PRO B  25     -21.608  -1.350 -33.979  1.00  0.00
ATOM   1581  CG  PRO B  25     -22.465  -0.109 -33.688  1.00  0.00
ATOM   1582  CD  PRO B  25     -23.842  -0.686 -33.575  1.00  0.00
ATOM   1583  N   VAL B  26     -22.376  -2.969 -30.603  1.00  0.00
ATOM   1584  CA  VAL B  26     -22.159  -2.815 -29.214  1.00  0.00
ATOM   1585  C   VAL B  26     -20.820  -3.436 -28.822  1.00  0.00
ATOM   1586  O   VAL B  26     -20.282  -4.299 -29.461  1.00  0.00
ATOM   1587  CB  VAL B  26     -23.317  -3.348 -28.404  1.00  0.00
ATOM   1588  CG1 VAL B  26     -23.078  -3.245 -26.883  1.00  0.00
ATOM   1589  CG2 VAL B  26     -24.557  -2.551 -28.739  1.00  0.00
ATOM   1590  N   ALA B  27     -20.285  -2.972 -27.714  1.00  0.00
ATOM   1591  CA  ALA B  27     -19.336  -3.723 -26.960  1.00  0.00
ATOM   1592  C   ALA B  27     -19.548  -3.660 -25.465  1.00  0.00
ATOM   1593  O   ALA B  27     -19.797  -2.556 -24.923  1.00  0.00
ATOM   1594  CB  ALA B  27     -17.924  -3.219 -27.348  1.00  0.00
ATOM   1595  N   GLU B  28     -19.290  -4.766 -24.769  1.00  0.00
ATOM   1596  CA  GLU B  28     -19.075  -4.672 -23.354  1.00  0.00
ATOM   1597  C   GLU B  28     -17.704  -4.039 -23.129  1.00  0.00
ATOM   1598  O   GLU B  28     -16.867  -4.124 -24.016  1.00  0.00
ATOM   1599  CB  GLU B  28     -19.326  -6.059 -22.718  1.00  0.00
ATOM   1600  CG  GLU B  28     -20.691  -6.071 -22.059  1.00  0.00
ATOM   1601  CD  GLU B  28     -20.506  -5.892 -20.549  1.00  0.00
ATOM   1602  OE1 GLU B  28     -19.917  -6.832 -19.979  1.00  0.00
ATOM   1603  OE2 GLU B  28     -21.137  -4.939 -20.061  1.00  0.00
ATOM   1604  N   PRO B  29     -17.507  -3.398 -21.989  1.00  0.00
ATOM   1605  CA  PRO B  29     -16.237  -2.969 -21.502  1.00  0.00
ATOM   1606  C   PRO B  29     -15.679  -3.910 -20.411  1.00  0.00
ATOM   1607  O   PRO B  29     -16.449  -4.697 -19.834  1.00  0.00
ATOM   1608  CB  PRO B  29     -16.601  -1.670 -20.742  1.00  0.00
ATOM   1609  CG  PRO B  29     -17.821  -2.175 -19.972  1.00  0.00
ATOM   1610  CD  PRO B  29     -18.522  -3.046 -21.022  1.00  0.00
ATOM   1611  N   ASP B  30     -14.388  -3.875 -20.015  1.00  0.00
ATOM   1612  CA  ASP B  30     -13.928  -4.726 -18.928  1.00  0.00
ATOM   1613  C   ASP B  30     -13.171  -4.022 -17.923  1.00  0.00
ATOM   1614  O   ASP B  30     -12.555  -2.968 -18.219  1.00  0.00
ATOM   1615  CB  ASP B  30     -13.287  -6.068 -19.344  1.00  0.00
ATOM   1616  CG  ASP B  30     -13.981  -7.213 -18.706  1.00  0.00
ATOM   1617  OD1 ASP B  30     -13.921  -7.286 -17.526  1.00  0.00
ATOM   1618  OD2 ASP B  30     -14.649  -8.019 -19.404  1.00  0.00
ATOM   1619  N   ILE B  31     -13.182  -4.651 -16.761  1.00  0.00
ATOM   1620  CA  ILE B  31     -12.471  -4.311 -15.584  1.00  0.00
ATOM   1621  C   ILE B  31     -11.011  -4.573 -15.782  1.00  0.00
ATOM   1622  O   ILE B  31     -10.510  -5.143 -16.770  1.00  0.00
ATOM   1623  CB  ILE B  31     -13.134  -4.875 -14.289  1.00  0.00
ATOM   1624  CG1 ILE B  31     -12.420  -4.862 -12.951  1.00  0.00
ATOM   1625  CG2 ILE B  31     -14.009  -6.102 -14.595  1.00  0.00
ATOM   1626  CD1 ILE B  31     -12.302  -3.411 -12.546  1.00  0.00
ATOM   1627  N   MET B  32     -10.216  -3.986 -14.872  1.00  0.00
ATOM   1628  CA  MET B  32      -8.943  -4.421 -14.510  1.00  0.00
ATOM   1629  C   MET B  32      -8.750  -4.201 -13.033  1.00  0.00
ATOM   1630  O   MET B  32      -9.497  -3.455 -12.394  1.00  0.00
ATOM   1631  CB  MET B  32      -7.822  -3.818 -15.354  1.00  0.00
ATOM   1632  CG  MET B  32      -6.912  -5.017 -15.694  1.00  0.00
ATOM   1633  SD  MET B  32      -5.388  -4.447 -16.390  1.00  0.00
ATOM   1634  CE  MET B  32      -4.626  -4.381 -14.737  1.00  0.00
ATOM   1635  N   ALA B  33      -7.751  -4.895 -12.491  1.00  0.00
ATOM   1636  CA  ALA B  33      -7.112  -4.457 -11.285  1.00  0.00
ATOM   1637  C   ALA B  33      -5.670  -4.572 -11.540  1.00  0.00
ATOM   1638  O   ALA B  33      -5.067  -5.669 -11.703  1.00  0.00
ATOM   1639  CB  ALA B  33      -7.688  -5.251 -10.126  1.00  0.00
ATOM   1640  N   THR B  34      -5.044  -3.392 -11.482  1.00  0.00
ATOM   1641  CA  THR B  34      -3.657  -3.399 -11.584  1.00  0.00
ATOM   1642  C   THR B  34      -3.317  -3.479 -10.163  1.00  0.00
ATOM   1643  O   THR B  34      -3.902  -2.844  -9.289  1.00  0.00
ATOM   1644  CB  THR B  34      -3.026  -2.143 -12.136  1.00  0.00
ATOM   1645  OG1 THR B  34      -3.317  -1.982 -13.537  1.00  0.00
ATOM   1646  CG2 THR B  34      -1.518  -2.113 -11.925  1.00  0.00
ATOM   1647  N   ASN B  35      -2.171  -4.172  -9.964  1.00  0.00
ATOM   1648  CA  ASN B  35      -1.517  -4.258  -8.692  1.00  0.00
ATOM   1649  C   ASN B  35      -0.104  -4.318  -8.809  1.00  0.00
ATOM   1650  O   ASN B  35       0.494  -4.861  -9.721  1.00  0.00
ATOM   1651  CB  ASN B  35      -2.006  -5.433  -7.806  1.00  0.00
ATOM   1652  CG  ASN B  35      -2.894  -4.817  -6.794  1.00  0.00
ATOM   1653  OD1 ASN B  35      -2.370  -4.091  -6.021  1.00  0.00
ATOM   1654  ND2 ASN B  35      -4.149  -5.210  -6.722  1.00  0.00
ATOM   1655  N   ARG B  36       0.455  -3.788  -7.750  1.00  0.00
ATOM   1656  CA  ARG B  36       1.857  -3.546  -7.718  1.00  0.00
ATOM   1657  C   ARG B  36       2.122  -3.133  -6.319  1.00  0.00
ATOM   1658  O   ARG B  36       1.866  -2.028  -5.916  1.00  0.00
ATOM   1659  CB  ARG B  36       2.351  -2.501  -8.728  1.00  0.00
ATOM   1660  CG  ARG B  36       3.857  -2.740  -8.856  1.00  0.00
ATOM   1661  CD  ARG B  36       4.611  -2.034  -7.728  1.00  0.00
ATOM   1662  NE  ARG B  36       6.038  -2.174  -7.966  1.00  0.00
ATOM   1663  CZ  ARG B  36       6.748  -3.192  -7.535  1.00  0.00
ATOM   1664  NH1 ARG B  36       6.226  -4.170  -6.829  1.00  0.00
ATOM   1665  NH2 ARG B  36       8.007  -3.314  -7.832  1.00  0.00
ATOM   1666  N   VAL B  37       2.769  -4.009  -5.581  1.00  0.00
ATOM   1667  CA  VAL B  37       3.237  -3.507  -4.280  1.00  0.00
ATOM   1668  C   VAL B  37       4.665  -3.749  -4.132  1.00  0.00
ATOM   1669  O   VAL B  37       5.141  -4.828  -4.475  1.00  0.00
ATOM   1670  CB  VAL B  37       2.537  -4.105  -3.124  1.00  0.00
ATOM   1671  CG1 VAL B  37       3.047  -3.653  -1.751  1.00  0.00
ATOM   1672  CG2 VAL B  37       1.091  -3.828  -3.313  1.00  0.00
ATOM   1673  N   VAL B  38       5.401  -2.869  -3.461  1.00  0.00
ATOM   1674  CA  VAL B  38       6.703  -3.127  -2.975  1.00  0.00
ATOM   1675  C   VAL B  38       6.897  -2.462  -1.709  1.00  0.00
ATOM   1676  O   VAL B  38       6.124  -1.620  -1.334  1.00  0.00
ATOM   1677  CB  VAL B  38       7.787  -2.885  -4.035  1.00  0.00
ATOM   1678  CG1 VAL B  38       7.436  -1.607  -4.782  1.00  0.00
ATOM   1679  CG2 VAL B  38       9.254  -2.877  -3.551  1.00  0.00
ATOM   1680  N   HIS B  39       7.872  -2.946  -0.955  1.00  0.00
ATOM   1681  CA  HIS B  39       8.351  -2.152   0.146  1.00  0.00
ATOM   1682  C   HIS B  39       9.760  -2.662   0.432  1.00  0.00
ATOM   1683  O   HIS B  39      10.164  -3.777   0.055  1.00  0.00
ATOM   1684  CB  HIS B  39       7.411  -2.395   1.391  1.00  0.00
ATOM   1685  CG  HIS B  39       7.548  -3.731   2.022  1.00  0.00
ATOM   1686  ND1 HIS B  39       8.504  -4.156   2.966  1.00  0.00
ATOM   1687  CD2 HIS B  39       6.965  -4.845   1.543  1.00  0.00
ATOM   1688  CE1 HIS B  39       8.368  -5.472   3.101  1.00  0.00
ATOM   1689  NE2 HIS B  39       7.471  -5.921   2.210  1.00  0.00
ATOM   1690  N   VAL B  40      10.449  -1.892   1.230  1.00  0.00
ATOM   1691  CA  VAL B  40      11.638  -2.448   1.812  1.00  0.00
ATOM   1692  C   VAL B  40      11.782  -2.033   3.203  1.00  0.00
ATOM   1693  O   VAL B  40      11.542  -0.933   3.631  1.00  0.00
ATOM   1694  CB  VAL B  40      12.886  -1.975   0.982  1.00  0.00
ATOM   1695  CG1 VAL B  40      14.246  -2.251   1.692  1.00  0.00
ATOM   1696  CG2 VAL B  40      12.876  -2.575  -0.397  1.00  0.00
ATOM   1697  N   ILE B  41      12.490  -2.929   3.935  1.00  0.00
ATOM   1698  CA  ILE B  41      13.108  -2.588   5.182  1.00  0.00
ATOM   1699  C   ILE B  41      14.586  -2.743   5.077  1.00  0.00
ATOM   1700  O   ILE B  41      15.004  -3.805   4.617  1.00  0.00
ATOM   1701  CB  ILE B  41      12.466  -3.361   6.339  1.00  0.00
ATOM   1702  CG1 ILE B  41      13.183  -3.126   7.600  1.00  0.00
ATOM   1703  CG2 ILE B  41      12.568  -4.816   6.035  1.00  0.00
ATOM   1704  CD1 ILE B  41      12.232  -3.434   8.743  1.00  0.00
ATOM   1705  N   THR B  42      15.296  -1.826   5.640  1.00  0.00
ATOM   1706  CA  THR B  42      16.655  -2.045   5.883  1.00  0.00
ATOM   1707  C   THR B  42      17.086  -1.738   7.276  1.00  0.00
ATOM   1708  O   THR B  42      16.408  -0.956   7.867  1.00  0.00
ATOM   1709  CB  THR B  42      17.580  -1.475   4.808  1.00  0.00
ATOM   1710  OG1 THR B  42      17.614  -0.117   5.008  1.00  0.00
ATOM   1711  CG2 THR B  42      17.118  -1.764   3.401  1.00  0.00
ATOM   1712  N   ASN B  43      18.248  -2.263   7.714  1.00  0.00
ATOM   1713  CA  ASN B  43      18.916  -1.813   8.892  1.00  0.00
ATOM   1714  C   ASN B  43      20.191  -1.041   8.487  1.00  0.00
ATOM   1715  O   ASN B  43      20.351  -0.631   7.297  1.00  0.00
ATOM   1716  CB  ASN B  43      19.178  -2.957   9.781  1.00  0.00
ATOM   1717  CG  ASN B  43      18.579  -2.589  11.137  1.00  0.00
ATOM   1718  OD1 ASN B  43      19.320  -2.068  11.961  1.00  0.00
ATOM   1719  ND2 ASN B  43      17.293  -2.816  11.382  1.00  0.00
ATOM   1720  N   VAL B  44      20.958  -0.801   9.574  1.00  0.00
ATOM   1721  CA  VAL B  44      22.271  -0.262   9.721  1.00  0.00
ATOM   1722  C   VAL B  44      22.637  -0.179  11.219  1.00  0.00
ATOM   1723  O   VAL B  44      22.008   0.552  11.996  1.00  0.00
ATOM   1724  CB  VAL B  44      22.404   1.089   8.985  1.00  0.00
ATOM   1725  CG1 VAL B  44      21.211   1.919   9.297  1.00  0.00
ATOM   1726  CG2 VAL B  44      23.705   1.745   9.354  1.00  0.00
ATOM   1727  N   LEU B  45      23.618  -1.010  11.554  1.00  0.00
ATOM   1728  CA  LEU B  45      24.168  -0.958  12.894  1.00  0.00
ATOM   1729  C   LEU B  45      25.303  -0.004  12.972  1.00  0.00
ATOM   1730  O   LEU B  45      25.926   0.066  13.995  1.00  0.00
ATOM   1731  CB  LEU B  45      24.800  -2.286  13.193  1.00  0.00
ATOM   1732  CG  LEU B  45      24.375  -2.965  14.567  1.00  0.00
ATOM   1733  CD1 LEU B  45      24.134  -4.457  14.351  1.00  0.00
ATOM   1734  CD2 LEU B  45      25.586  -2.856  15.482  1.00  0.00
ATOM   1735  N   GLN B  46      25.618   0.690  11.884  1.00  0.00
ATOM   1736  CA  GLN B  46      26.625   1.826  11.754  1.00  0.00
ATOM   1737  C   GLN B  46      27.701   1.920  12.894  1.00  0.00
ATOM   1738  O   GLN B  46      28.895   2.017  12.616  1.00 99.99
ATOM   1739  CB  GLN B  46      25.929   3.146  11.649  1.00  0.00
ATOM   1740  CG  GLN B  46      26.482   3.925  10.478  1.00  0.00
ATOM   1741  CD  GLN B  46      27.938   4.337  10.701  1.00  0.00
ATOM   1742  OE1 GLN B  46      28.812   3.750  10.003  1.00  0.00
ATOM   1743  NE2 GLN B  46      28.168   5.190  11.683  1.00  0.00
ATOM   1744  OXT GLN B  46      28.787   1.319  12.575  1.00  0.00
TER    1745      GLN B  46                                        
ATOM   1746  N   GLU B 162      17.790  -4.442  37.879  1.00  0.00
ATOM   1747  CA  GLU B 162      18.028  -4.021  39.261  1.00  0.00
ATOM   1748  C   GLU B 162      19.372  -3.440  39.265  1.00  0.00
ATOM   1749  O   GLU B 162      20.243  -4.175  39.628  1.00  0.00
ATOM   1750  CB  GLU B 162      17.893  -5.221  40.207  1.00  0.00
ATOM   1751  CG  GLU B 162      16.486  -5.789  40.065  1.00  0.00
ATOM   1752  CD  GLU B 162      15.834  -6.327  41.287  1.00  0.00
ATOM   1753  OE1 GLU B 162      14.654  -6.560  41.225  1.00  0.00
ATOM   1754  OE2 GLU B 162      16.478  -6.539  42.361  1.00  0.00
ATOM   1755  N   PRO B 163      19.616  -2.258  38.796  1.00  0.00
ATOM   1756  CA  PRO B 163      20.931  -1.788  38.606  1.00  0.00
ATOM   1757  C   PRO B 163      21.527  -1.498  40.001  1.00  0.00
ATOM   1758  O   PRO B 163      21.514  -0.353  40.427  1.00  0.00
ATOM   1759  CB  PRO B 163      20.787  -0.556  37.756  1.00  0.00
ATOM   1760  CG  PRO B 163      19.311  -0.140  37.959  1.00  0.00
ATOM   1761  CD  PRO B 163      18.699  -1.517  37.938  1.00  0.00
ATOM   1762  N   VAL B 164      22.143  -2.521  40.597  1.00  0.00
ATOM   1763  CA  VAL B 164      22.634  -2.480  41.984  1.00  0.00
ATOM   1764  C   VAL B 164      24.085  -2.240  41.830  1.00  0.00
ATOM   1765  O   VAL B 164      24.727  -3.182  41.302  1.00  0.00
ATOM   1766  CB  VAL B 164      22.337  -3.761  42.837  1.00  0.00
ATOM   1767  CG1 VAL B 164      22.095  -3.257  44.259  1.00  0.00
ATOM   1768  CG2 VAL B 164      21.185  -4.527  42.245  1.00  0.00
ATOM   1769  N   ALA B 165      24.499  -1.049  42.118  1.00  0.00
ATOM   1770  CA  ALA B 165      25.395  -0.537  41.146  1.00  0.00
ATOM   1771  C   ALA B 165      26.369   0.612  41.375  1.00  0.00
ATOM   1772  O   ALA B 165      26.656   0.860  42.536  1.00  0.00
ATOM   1773  CB  ALA B 165      24.623  -0.300  39.798  1.00  0.00
ATOM   1774  N   GLU B 166      27.004   1.150  40.271  1.00  0.00
ATOM   1775  CA  GLU B 166      27.967   2.294  40.422  1.00  0.00
ATOM   1776  C   GLU B 166      27.022   3.202  41.120  1.00  0.00
ATOM   1777  O   GLU B 166      25.837   3.259  40.796  1.00  0.00
ATOM   1778  CB  GLU B 166      28.561   3.045  39.195  1.00  0.00
ATOM   1779  CG  GLU B 166      29.859   3.844  39.558  1.00  0.00
ATOM   1780  CD  GLU B 166      31.146   3.391  38.904  1.00  0.00
ATOM   1781  OE1 GLU B 166      31.070   3.044  37.734  1.00  0.00
ATOM   1782  OE2 GLU B 166      32.172   3.514  39.674  1.00  0.00
ATOM   1783  N   PRO B 167      27.695   4.146  41.747  1.00  0.00
ATOM   1784  CA  PRO B 167      27.955   5.427  41.253  1.00  0.00
ATOM   1785  C   PRO B 167      27.213   5.855  39.947  1.00  0.00
ATOM   1786  O   PRO B 167      27.838   6.382  39.040  1.00  0.00
ATOM   1787  CB  PRO B 167      28.285   6.049  42.556  1.00  0.00
ATOM   1788  CG  PRO B 167      29.367   5.096  43.043  1.00  0.00
ATOM   1789  CD  PRO B 167      28.601   3.842  42.819  1.00  0.00
ATOM   1790  N   ASP B 168      25.940   5.629  39.682  1.00  0.00
ATOM   1791  CA  ASP B 168      25.277   5.644  38.378  1.00  0.00
ATOM   1792  C   ASP B 168      24.652   6.992  38.066  1.00  0.00
ATOM   1793  O   ASP B 168      24.520   7.843  38.963  1.00  0.00
ATOM   1794  CB  ASP B 168      24.416   4.362  38.183  1.00  0.00
ATOM   1795  CG  ASP B 168      22.912   4.251  38.444  1.00  0.00
ATOM   1796  OD1 ASP B 168      22.311   5.320  38.803  1.00  0.00
ATOM   1797  OD2 ASP B 168      22.350   3.133  38.358  1.00  0.00
ATOM   1798  N   ILE B 169      24.096   7.084  36.842  1.00  0.00
ATOM   1799  CA  ILE B 169      22.934   7.893  36.604  1.00  0.00
ATOM   1800  C   ILE B 169      22.057   7.495  35.459  1.00  0.00
ATOM   1801  O   ILE B 169      22.462   7.691  34.288  1.00  0.00
ATOM   1802  CB  ILE B 169      23.361   9.412  36.482  1.00  0.00
ATOM   1803  CG1 ILE B 169      22.109  10.280  36.240  1.00  0.00
ATOM   1804  CG2 ILE B 169      24.319   9.665  35.336  1.00  0.00
ATOM   1805  CD1 ILE B 169      20.864   9.939  37.011  1.00  0.00
ATOM   1806  N   MET B 170      20.775   7.105  35.788  1.00  0.00
ATOM   1807  CA  MET B 170      19.751   6.823  34.722  1.00  0.00
ATOM   1808  C   MET B 170      18.399   7.384  34.973  1.00  0.00
ATOM   1809  O   MET B 170      17.867   7.237  36.077  1.00  0.00
ATOM   1810  CB  MET B 170      19.369   5.348  34.681  1.00  0.00
ATOM   1811  CG  MET B 170      19.037   4.713  36.066  1.00  0.00
ATOM   1812  SD  MET B 170      17.472   3.751  36.064  1.00  0.00
ATOM   1813  CE  MET B 170      16.147   4.921  36.359  1.00  0.00
ATOM   1814  N   ALA B 171      17.752   7.790  33.879  1.00  0.00
ATOM   1815  CA  ALA B 171      16.354   8.127  33.911  1.00  0.00
ATOM   1816  C   ALA B 171      15.583   7.197  32.929  1.00  0.00
ATOM   1817  O   ALA B 171      15.618   7.364  31.649  1.00  0.00
ATOM   1818  CB  ALA B 171      16.231   9.585  33.487  1.00  0.00
ATOM   1819  N   THR B 172      14.696   6.397  33.588  1.00  0.00
ATOM   1820  CA  THR B 172      13.442   5.999  32.942  1.00  0.00
ATOM   1821  C   THR B 172      12.708   7.277  32.506  1.00  0.00
ATOM   1822  O   THR B 172      12.764   8.275  33.194  1.00  0.00
ATOM   1823  CB  THR B 172      12.629   5.244  33.958  1.00  0.00
ATOM   1824  OG1 THR B 172      13.401   4.139  34.405  1.00  0.00
ATOM   1825  CG2 THR B 172      11.284   4.786  33.261  1.00  0.00
ATOM   1826  N   ASN B 173      11.982   7.269  31.355  1.00  0.00
ATOM   1827  CA  ASN B 173      11.269   8.481  30.929  1.00  0.00
ATOM   1828  C   ASN B 173      10.236   8.098  29.873  1.00  0.00
ATOM   1829  O   ASN B 173      10.283   8.716  28.794  1.00  0.00
ATOM   1830  CB  ASN B 173      12.253   9.578  30.423  1.00  0.00
ATOM   1831  CG  ASN B 173      11.630  10.993  30.352  1.00  0.00
ATOM   1832  OD1 ASN B 173      12.181  11.896  30.963  1.00  0.00
ATOM   1833  ND2 ASN B 173      10.543  11.261  29.565  1.00  0.00
ATOM   1834  N   ARG B 174       9.394   7.117  30.168  1.00  0.00
ATOM   1835  CA  ARG B 174       8.621   6.434  29.129  1.00  0.00
ATOM   1836  C   ARG B 174       7.960   7.290  28.110  1.00  0.00
ATOM   1837  O   ARG B 174       7.525   8.393  28.384  1.00  0.00
ATOM   1838  CB  ARG B 174       7.575   5.566  29.719  1.00  0.00
ATOM   1839  CG  ARG B 174       6.409   5.019  28.808  1.00  0.00
ATOM   1840  CD  ARG B 174       6.683   3.625  28.362  1.00  0.00
ATOM   1841  NE  ARG B 174       6.260   2.623  29.312  1.00  0.00
ATOM   1842  CZ  ARG B 174       5.343   1.716  29.012  1.00  0.00
ATOM   1843  NH1 ARG B 174       4.471   1.927  27.996  1.00  0.00
ATOM   1844  NH2 ARG B 174       5.415   0.565  29.589  1.00  0.00
ATOM   1845  N   VAL B 175       7.963   6.895  26.834  1.00  0.00
ATOM   1846  CA  VAL B 175       7.423   7.608  25.722  1.00  0.00
ATOM   1847  C   VAL B 175       6.414   6.742  24.985  1.00  0.00
ATOM   1848  O   VAL B 175       6.602   5.572  24.876  1.00  0.00
ATOM   1849  CB  VAL B 175       8.516   8.325  24.990  1.00  0.00
ATOM   1850  CG1 VAL B 175       7.903   9.233  23.950  1.00  0.00
ATOM   1851  CG2 VAL B 175       9.405   9.149  25.948  1.00  0.00
ATOM   1852  N   VAL B 176       5.356   7.389  24.471  1.00  0.00
ATOM   1853  CA  VAL B 176       4.661   6.798  23.294  1.00  0.00
ATOM   1854  C   VAL B 176       4.364   7.901  22.311  1.00  0.00
ATOM   1855  O   VAL B 176       4.342   9.077  22.581  1.00  0.00
ATOM   1856  CB  VAL B 176       3.561   5.903  23.768  1.00  0.00
ATOM   1857  CG1 VAL B 176       2.674   6.519  24.911  1.00  0.00
ATOM   1858  CG2 VAL B 176       2.719   5.568  22.566  1.00  0.00
ATOM   1859  N   HIS B 177       4.112   7.493  21.096  1.00  0.00
ATOM   1860  CA  HIS B 177       3.398   8.307  20.149  1.00  0.00
ATOM   1861  C   HIS B 177       2.440   7.425  19.390  1.00  0.00
ATOM   1862  O   HIS B 177       2.559   6.211  19.422  1.00  0.00
ATOM   1863  CB  HIS B 177       4.363   8.999  19.205  1.00  0.00
ATOM   1864  CG  HIS B 177       3.726   9.697  17.960  1.00  0.00
ATOM   1865  ND1 HIS B 177       4.146   9.590  16.672  1.00  0.00
ATOM   1866  CD2 HIS B 177       2.712  10.624  18.060  1.00  0.00
ATOM   1867  CE1 HIS B 177       3.400  10.491  16.025  1.00  0.00
ATOM   1868  NE2 HIS B 177       2.536  11.120  16.845  1.00  0.00
ATOM   1869  N   VAL B 178       1.376   8.045  18.933  1.00  0.00
ATOM   1870  CA  VAL B 178       0.329   7.393  18.179  1.00  0.00
ATOM   1871  C   VAL B 178      -0.032   8.330  17.144  1.00  0.00
ATOM   1872  O   VAL B 178      -0.056   9.581  17.323  1.00  0.00
ATOM   1873  CB  VAL B 178      -0.799   7.097  19.137  1.00  0.00
ATOM   1874  CG1 VAL B 178      -2.250   7.143  18.498  1.00  0.00
ATOM   1875  CG2 VAL B 178      -0.536   5.758  19.759  1.00  0.00
ATOM   1876  N   ILE B 179      -0.215   7.691  15.984  1.00  0.00
ATOM   1877  CA  ILE B 179      -0.348   8.471  14.799  1.00  0.00
ATOM   1878  C   ILE B 179      -1.225   7.725  13.860  1.00  0.00
ATOM   1879  O   ILE B 179      -0.976   6.527  13.658  1.00  0.00
ATOM   1880  CB  ILE B 179       1.045   8.773  14.299  1.00  0.00
ATOM   1881  CG1 ILE B 179       1.178  10.153  13.651  1.00  0.00
ATOM   1882  CG2 ILE B 179       1.511   7.848  13.263  1.00  0.00
ATOM   1883  CD1 ILE B 179       0.014  10.595  12.721  1.00  0.00
ATOM   1884  N   THR B 180      -2.211   8.378  13.266  1.00  0.00
ATOM   1885  CA  THR B 180      -2.867   7.834  12.074  1.00  0.00
ATOM   1886  C   THR B 180      -2.919   8.871  10.960  1.00  0.00
ATOM   1887  O   THR B 180      -2.197   9.892  10.938  1.00  0.00
ATOM   1888  CB  THR B 180      -4.264   7.504  12.606  1.00  0.00
ATOM   1889  OG1 THR B 180      -5.125   6.680  11.857  1.00  0.00
ATOM   1890  CG2 THR B 180      -5.008   8.835  12.904  1.00  0.00
ATOM   1891  N   ASN B 181      -3.743   8.457  10.054  1.00  0.00
ATOM   1892  CA  ASN B 181      -4.328   9.155   9.015  1.00  0.00
ATOM   1893  C   ASN B 181      -5.834   9.157   9.180  1.00  0.00
ATOM   1894  O   ASN B 181      -6.405   8.493  10.051  1.00  0.00
ATOM   1895  CB  ASN B 181      -3.705   8.573   7.745  1.00  0.00
ATOM   1896  CG  ASN B 181      -3.286   9.688   6.903  1.00  0.00
ATOM   1897  OD1 ASN B 181      -4.040   9.995   6.012  1.00  0.00
ATOM   1898  ND2 ASN B 181      -2.136  10.296   7.142  1.00  0.00
ATOM   1899  N   VAL B 182      -6.499   9.926   8.300  1.00  0.00
ATOM   1900  CA  VAL B 182      -7.967  10.092   8.235  1.00  0.00
ATOM   1901  C   VAL B 182      -8.397  10.268   6.780  1.00  0.00
ATOM   1902  O   VAL B 182      -7.563  10.766   6.047  1.00  0.00
ATOM   1903  CB  VAL B 182      -8.348  11.174   9.153  1.00  0.00
ATOM   1904  CG1 VAL B 182      -7.971  12.422   8.339  1.00  0.00
ATOM   1905  CG2 VAL B 182      -9.830  10.975   9.370  1.00  0.00
ATOM   1906  N   LEU B 183      -9.668  10.034   6.404  1.00  0.00
ATOM   1907  CA  LEU B 183     -10.037  10.101   4.986  1.00  0.00
ATOM   1908  C   LEU B 183     -11.510  10.147   4.481  1.00  0.00
ATOM   1909  O   LEU B 183     -11.748   9.898   3.289  1.00  0.00
ATOM   1910  CB  LEU B 183      -9.165   9.076   4.226  1.00  0.00
ATOM   1911  CG  LEU B 183      -8.721   9.473   2.820  1.00  0.00
ATOM   1912  CD1 LEU B 183      -7.216   9.458   2.738  1.00  0.00
ATOM   1913  CD2 LEU B 183      -9.380   8.544   1.756  1.00  0.00
ATOM   1914  N   GLN B 184     -12.503  10.551   5.301  1.00  0.00
ATOM   1915  CA  GLN B 184     -13.888  11.113   5.153  1.00  0.00
ATOM   1916  C   GLN B 184     -14.738  10.225   4.218  1.00  0.00
ATOM   1917  O   GLN B 184     -15.856   9.849   4.563  1.00 99.99
ATOM   1918  CB  GLN B 184     -13.979  12.613   4.718  1.00  0.00
ATOM   1919  CG  GLN B 184     -15.298  13.267   4.763  1.00  0.00
ATOM   1920  CD  GLN B 184     -15.064  14.796   4.525  1.00  0.00
ATOM   1921  OE1 GLN B 184     -15.188  15.216   3.370  1.00  0.00
ATOM   1922  NE2 GLN B 184     -14.700  15.523   5.517  1.00  0.00
ATOM   1923  OXT GLN B 184     -14.497  10.347   3.039  1.00  0.00
TER    1924      GLN B 184                                        
ATOM   1925  N   GLU C  47     -26.103 -10.043 -31.301  1.00  0.00
ATOM   1926  CA  GLU C  47     -27.336  -9.511 -30.724  1.00  0.00
ATOM   1927  C   GLU C  47     -28.332 -10.598 -30.615  1.00  0.00
ATOM   1928  O   GLU C  47     -28.339 -11.553 -31.458  1.00  0.00
ATOM   1929  CB  GLU C  47     -27.869  -8.532 -31.668  1.00  0.00
ATOM   1930  CG  GLU C  47     -26.933  -7.433 -32.011  1.00  0.00
ATOM   1931  CD  GLU C  47     -27.593  -6.637 -33.103  1.00  0.00
ATOM   1932  OE1 GLU C  47     -28.607  -5.984 -32.782  1.00  0.00
ATOM   1933  OE2 GLU C  47     -27.105  -6.706 -34.234  1.00  0.00
ATOM   1934  N   PRO C  48     -29.173 -10.489 -29.602  1.00  0.00
ATOM   1935  CA  PRO C  48     -30.362 -11.291 -29.651  1.00  0.00
ATOM   1936  C   PRO C  48     -31.462 -10.626 -30.530  1.00  0.00
ATOM   1937  O   PRO C  48     -32.231  -9.747 -30.079  1.00  0.00
ATOM   1938  CB  PRO C  48     -30.697 -11.478 -28.176  1.00  0.00
ATOM   1939  CG  PRO C  48     -29.995 -10.357 -27.424  1.00  0.00
ATOM   1940  CD  PRO C  48     -28.812 -10.056 -28.319  1.00  0.00
ATOM   1941  N   VAL C  49     -31.533 -11.064 -31.804  1.00  0.00
ATOM   1942  CA  VAL C  49     -32.303 -10.492 -32.884  1.00  0.00
ATOM   1943  C   VAL C  49     -33.397 -11.467 -33.086  1.00  0.00
ATOM   1944  O   VAL C  49     -33.137 -12.691 -33.324  1.00  0.00
ATOM   1945  CB  VAL C  49     -31.485 -10.275 -34.177  1.00  0.00
ATOM   1946  CG1 VAL C  49     -31.344  -8.858 -34.534  1.00  0.00
ATOM   1947  CG2 VAL C  49     -30.047 -10.803 -34.032  1.00  0.00
ATOM   1948  N   ALA C  50     -34.575 -10.925 -32.769  1.00  0.00
ATOM   1949  CA  ALA C  50     -35.588 -11.654 -32.018  1.00  0.00
ATOM   1950  C   ALA C  50     -36.898 -10.951 -32.124  1.00  0.00
ATOM   1951  O   ALA C  50     -36.981  -9.849 -32.655  1.00  0.00
ATOM   1952  CB  ALA C  50     -35.160 -11.777 -30.552  1.00  0.00
ATOM   1953  N   GLU C  51     -37.917 -11.650 -31.602  1.00  0.00
ATOM   1954  CA  GLU C  51     -39.214 -11.239 -31.200  1.00  0.00
ATOM   1955  C   GLU C  51     -39.036 -10.753 -29.756  1.00  0.00
ATOM   1956  O   GLU C  51     -37.911 -10.656 -29.256  1.00  0.00
ATOM   1957  CB  GLU C  51     -40.149 -12.409 -31.505  1.00  0.00
ATOM   1958  CG  GLU C  51     -41.405 -12.168 -32.382  1.00  0.00
ATOM   1959  CD  GLU C  51     -41.757 -13.477 -32.924  1.00  0.00
ATOM   1960  OE1 GLU C  51     -41.503 -13.582 -34.156  1.00  0.00
ATOM   1961  OE2 GLU C  51     -42.191 -14.350 -32.167  1.00  0.00
ATOM   1962  N   PRO C  52     -40.114 -10.435 -29.032  1.00  0.00
ATOM   1963  CA  PRO C  52     -40.041  -9.729 -27.754  1.00  0.00
ATOM   1964  C   PRO C  52     -39.321 -10.598 -26.786  1.00  0.00
ATOM   1965  O   PRO C  52     -39.984 -11.569 -26.276  1.00  0.00
ATOM   1966  CB  PRO C  52     -41.441  -9.352 -27.319  1.00  0.00
ATOM   1967  CG  PRO C  52     -42.357 -10.344 -28.055  1.00  0.00
ATOM   1968  CD  PRO C  52     -41.525 -10.957 -29.150  1.00  0.00
ATOM   1969  N   ASP C  53     -38.037 -10.316 -26.480  1.00  0.00
ATOM   1970  CA  ASP C  53     -37.255 -11.109 -25.547  1.00  0.00
ATOM   1971  C   ASP C  53     -36.645 -10.112 -24.548  1.00  0.00
ATOM   1972  O   ASP C  53     -36.101  -9.087 -24.972  1.00  0.00
ATOM   1973  CB  ASP C  53     -36.218 -11.912 -26.318  1.00  0.00
ATOM   1974  CG  ASP C  53     -34.924 -11.124 -26.588  1.00  0.00
ATOM   1975  OD1 ASP C  53     -34.788 -10.468 -27.620  1.00  0.00
ATOM   1976  OD2 ASP C  53     -34.065 -11.198 -25.681  1.00  0.00
ATOM   1977  N   ILE C  54     -36.850 -10.394 -23.291  1.00  0.00
ATOM   1978  CA  ILE C  54     -36.742  -9.538 -22.137  1.00  0.00
ATOM   1979  C   ILE C  54     -35.434  -9.841 -21.413  1.00  0.00
ATOM   1980  O   ILE C  54     -35.331 -10.016 -20.148  1.00  0.00
ATOM   1981  CB  ILE C  54     -38.000  -9.851 -21.282  1.00  0.00
ATOM   1982  CG1 ILE C  54     -38.084  -9.220 -19.849  1.00  0.00
ATOM   1983  CG2 ILE C  54     -38.382 -11.392 -21.253  1.00  0.00
ATOM   1984  CD1 ILE C  54     -37.497  -7.835 -19.894  1.00  0.00
ATOM   1985  N   MET C  55     -34.405  -9.966 -22.224  1.00  0.00
ATOM   1986  CA  MET C  55     -33.098 -10.337 -21.739  1.00  0.00
ATOM   1987  C   MET C  55     -32.569  -9.299 -20.824  1.00  0.00
ATOM   1988  O   MET C  55     -32.980  -8.139 -20.840  1.00  0.00
ATOM   1989  CB  MET C  55     -32.114 -10.768 -22.738  1.00  0.00
ATOM   1990  CG  MET C  55     -31.563  -9.652 -23.674  1.00  0.00
ATOM   1991  SD  MET C  55     -29.842  -9.275 -23.528  1.00  0.00
ATOM   1992  CE  MET C  55     -29.990  -7.719 -22.553  1.00  0.00
ATOM   1993  N   ALA C  56     -31.621  -9.782 -19.993  1.00  0.00
ATOM   1994  CA  ALA C  56     -30.942  -8.942 -19.103  1.00  0.00
ATOM   1995  C   ALA C  56     -29.524  -9.478 -18.959  1.00  0.00
ATOM   1996  O   ALA C  56     -29.252 -10.705 -18.894  1.00  0.00
ATOM   1997  CB  ALA C  56     -31.728  -8.923 -17.760  1.00  0.00
ATOM   1998  N   THR C  57     -28.706  -8.502 -18.692  1.00  0.00
ATOM   1999  CA  THR C  57     -27.358  -8.783 -18.346  1.00  0.00
ATOM   2000  C   THR C  57     -27.119  -8.236 -17.036  1.00  0.00
ATOM   2001  O   THR C  57     -27.859  -7.367 -16.641  1.00  0.00
ATOM   2002  CB  THR C  57     -26.426  -8.343 -19.463  1.00  0.00
ATOM   2003  OG1 THR C  57     -26.709  -9.157 -20.607  1.00  0.00
ATOM   2004  CG2 THR C  57     -24.949  -8.651 -19.072  1.00  0.00
ATOM   2005  N   ASN C  58     -26.135  -8.694 -16.307  1.00  0.00
ATOM   2006  CA  ASN C  58     -25.751  -8.120 -15.058  1.00  0.00
ATOM   2007  C   ASN C  58     -24.402  -8.542 -14.502  1.00  0.00
ATOM   2008  O   ASN C  58     -24.323  -8.895 -13.354  1.00  0.00
ATOM   2009  CB  ASN C  58     -26.900  -8.342 -14.049  1.00  0.00
ATOM   2010  CG  ASN C  58     -27.103  -7.176 -13.082  1.00  0.00
ATOM   2011  OD1 ASN C  58     -28.233  -6.606 -12.968  1.00  0.00
ATOM   2012  ND2 ASN C  58     -26.001  -6.766 -12.470  1.00  0.00
ATOM   2013  N   ARG C  59     -23.399  -8.510 -15.398  1.00  0.00
ATOM   2014  CA  ARG C  59     -21.982  -8.621 -15.085  1.00  0.00
ATOM   2015  C   ARG C  59     -21.677  -8.288 -13.655  1.00  0.00
ATOM   2016  O   ARG C  59     -21.912  -7.182 -13.182  1.00  0.00
ATOM   2017  CB  ARG C  59     -21.199  -7.595 -16.029  1.00  0.00
ATOM   2018  CG  ARG C  59     -19.737  -7.400 -15.552  1.00  0.00
ATOM   2019  CD  ARG C  59     -18.864  -8.380 -16.256  1.00  0.00
ATOM   2020  NE  ARG C  59     -18.624  -7.894 -17.650  1.00  0.00
ATOM   2021  CZ  ARG C  59     -17.460  -7.346 -17.993  1.00  0.00
ATOM   2022  NH1 ARG C  59     -16.510  -7.048 -17.081  1.00  0.00
ATOM   2023  NH2 ARG C  59     -17.218  -7.217 -19.291  1.00  0.00
ATOM   2024  N   VAL C  60     -21.073  -9.321 -12.970  1.00  0.00
ATOM   2025  CA  VAL C  60     -20.686  -9.343 -11.637  1.00  0.00
ATOM   2026  C   VAL C  60     -19.167  -9.586 -11.667  1.00  0.00
ATOM   2027  O   VAL C  60     -18.591 -10.270 -12.544  1.00  0.00
ATOM   2028  CB  VAL C  60     -21.367 -10.448 -10.869  1.00  0.00
ATOM   2029  CG1 VAL C  60     -21.031 -10.348  -9.385  1.00  0.00
ATOM   2030  CG2 VAL C  60     -22.915 -10.189 -11.082  1.00  0.00
ATOM   2031  N   VAL C  61     -18.605  -9.101 -10.582  1.00  0.00
ATOM   2032  CA  VAL C  61     -17.280  -9.583 -10.251  1.00  0.00
ATOM   2033  C   VAL C  61     -17.329  -9.573  -8.675  1.00  0.00
ATOM   2034  O   VAL C  61     -17.921  -8.706  -8.038  1.00  0.00
ATOM   2035  CB  VAL C  61     -16.170  -8.736 -10.789  1.00  0.00
ATOM   2036  CG1 VAL C  61     -16.565  -7.283 -10.768  1.00  0.00
ATOM   2037  CG2 VAL C  61     -14.810  -8.863 -10.049  1.00  0.00
ATOM   2038  N   HIS C  62     -16.676 -10.541  -8.091  1.00  0.00
ATOM   2039  CA  HIS C  62     -16.168 -10.565  -6.751  1.00  0.00
ATOM   2040  C   HIS C  62     -14.681 -10.782  -6.815  1.00  0.00
ATOM   2041  O   HIS C  62     -14.202 -11.775  -7.323  1.00  0.00
ATOM   2042  CB  HIS C  62     -16.774 -11.716  -5.943  1.00  0.00
ATOM   2043  CG  HIS C  62     -16.390 -11.825  -4.471  1.00  0.00
ATOM   2044  ND1 HIS C  62     -16.228 -13.064  -3.849  1.00  0.00
ATOM   2045  CD2 HIS C  62     -16.245 -10.848  -3.579  1.00  0.00
ATOM   2046  CE1 HIS C  62     -15.991 -12.784  -2.543  1.00  0.00
ATOM   2047  NE2 HIS C  62     -15.908 -11.472  -2.406  1.00  0.00
ATOM   2048  N   VAL C  63     -13.937  -9.810  -6.370  1.00  0.00
ATOM   2049  CA  VAL C  63     -12.662 -10.126  -5.854  1.00  0.00
ATOM   2050  C   VAL C  63     -12.889 -10.415  -4.394  1.00  0.00
ATOM   2051  O   VAL C  63     -13.649  -9.776  -3.686  1.00  0.00
ATOM   2052  CB  VAL C  63     -11.620  -9.099  -6.075  1.00  0.00
ATOM   2053  CG1 VAL C  63     -10.311  -9.231  -5.341  1.00  0.00
ATOM   2054  CG2 VAL C  63     -11.434  -9.154  -7.637  1.00  0.00
ATOM   2055  N   ILE C  64     -12.082 -11.353  -3.924  1.00  0.00
ATOM   2056  CA  ILE C  64     -11.989 -11.576  -2.509  1.00  0.00
ATOM   2057  C   ILE C  64     -10.502 -11.673  -2.321  1.00  0.00
ATOM   2058  O   ILE C  64      -9.746 -12.274  -3.092  1.00  0.00
ATOM   2059  CB  ILE C  64     -12.759 -12.839  -2.014  1.00  0.00
ATOM   2060  CG1 ILE C  64     -13.405 -12.724  -0.631  1.00  0.00
ATOM   2061  CG2 ILE C  64     -11.880 -13.994  -1.800  1.00  0.00
ATOM   2062  CD1 ILE C  64     -12.467 -12.235   0.494  1.00  0.00
ATOM   2063  N   THR C  65     -10.069 -11.220  -1.175  1.00  0.00
ATOM   2064  CA  THR C  65      -8.780 -11.488  -0.623  1.00  0.00
ATOM   2065  C   THR C  65      -8.679 -11.609   0.857  1.00  0.00
ATOM   2066  O   THR C  65      -9.296 -10.949   1.648  1.00  0.00
ATOM   2067  CB  THR C  65      -7.675 -10.565  -1.154  1.00  0.00
ATOM   2068  OG1 THR C  65      -6.554 -10.473  -0.413  1.00  0.00
ATOM   2069  CG2 THR C  65      -8.265  -9.220  -1.272  1.00  0.00
ATOM   2070  N   ASN C  66      -7.726 -12.506   1.184  1.00  0.00
ATOM   2071  CA  ASN C  66      -6.900 -12.597   2.360  1.00  0.00
ATOM   2072  C   ASN C  66      -5.660 -11.701   2.193  1.00  0.00
ATOM   2073  O   ASN C  66      -4.955 -11.773   1.211  1.00  0.00
ATOM   2074  CB  ASN C  66      -6.591 -14.028   2.577  1.00  0.00
ATOM   2075  CG  ASN C  66      -6.818 -14.354   4.017  1.00  0.00
ATOM   2076  OD1 ASN C  66      -5.938 -14.131   4.875  1.00  0.00
ATOM   2077  ND2 ASN C  66      -8.021 -14.845   4.301  1.00  0.00
ATOM   2078  N   VAL C  67      -5.288 -10.909   3.229  1.00  0.00
ATOM   2079  CA  VAL C  67      -3.998 -10.257   3.497  1.00  0.00
ATOM   2080  C   VAL C  67      -3.250 -10.985   4.594  1.00  0.00
ATOM   2081  O   VAL C  67      -3.851 -11.819   5.296  1.00  0.00
ATOM   2082  CB  VAL C  67      -4.330  -8.910   4.126  1.00  0.00
ATOM   2083  CG1 VAL C  67      -5.063  -9.236   5.476  1.00  0.00
ATOM   2084  CG2 VAL C  67      -3.099  -8.068   4.384  1.00  0.00
ATOM   2085  N   LEU C  68      -1.963 -10.779   4.812  1.00  0.00
ATOM   2086  CA  LEU C  68      -1.449 -11.140   6.129  1.00  0.00
ATOM   2087  C   LEU C  68      -0.699 -10.307   7.152  1.00  0.00
ATOM   2088  O   LEU C  68      -0.607 -10.896   8.186  1.00  0.00
ATOM   2089  CB  LEU C  68      -1.126 -12.673   6.221  1.00  0.00
ATOM   2090  CG  LEU C  68      -2.089 -13.439   7.102  1.00  0.00
ATOM   2091  CD1 LEU C  68      -2.756 -14.742   6.604  1.00  0.00
ATOM   2092  CD2 LEU C  68      -1.385 -13.780   8.388  1.00  0.00
ATOM   2093  N   GLN C  69      -0.144  -9.121   7.028  1.00  0.00
ATOM   2094  CA  GLN C  69       0.447  -8.273   8.058  1.00  0.00
ATOM   2095  C   GLN C  69       1.948  -8.338   8.291  1.00  0.00
ATOM   2096  O   GLN C  69       2.617  -7.307   8.331  1.00 99.99
ATOM   2097  CB  GLN C  69      -0.099  -8.406   9.485  1.00  0.00
ATOM   2098  CG  GLN C  69      -0.266  -7.091  10.149  1.00  0.00
ATOM   2099  CD  GLN C  69      -1.038  -7.144  11.481  1.00  0.00
ATOM   2100  OE1 GLN C  69      -0.463  -7.578  12.471  1.00  0.00
ATOM   2101  NE2 GLN C  69      -2.326  -6.798  11.410  1.00  0.00
ATOM   2102  OXT GLN C  69       2.552  -7.423   8.896  1.00  0.00
TER    2103      GLN C  69                                        
ATOM   2104  N   GLU C 185      16.050  -4.328  44.178  1.00  0.00
ATOM   2105  CA  GLU C 185      15.023  -3.730  43.384  1.00  0.00
ATOM   2106  C   GLU C 185      13.858  -4.666  43.448  1.00  0.00
ATOM   2107  O   GLU C 185      14.025  -5.879  43.677  1.00  0.00
ATOM   2108  CB  GLU C 185      15.518  -3.356  42.001  1.00  0.00
ATOM   2109  CG  GLU C 185      14.578  -3.295  40.842  1.00  0.00
ATOM   2110  CD  GLU C 185      14.977  -2.495  39.592  1.00  0.00
ATOM   2111  OE1 GLU C 185      15.508  -3.098  38.651  1.00  0.00
ATOM   2112  OE2 GLU C 185      14.787  -1.289  39.411  1.00  0.00
ATOM   2113  N   PRO C 186      12.685  -4.045  43.515  1.00  0.00
ATOM   2114  CA  PRO C 186      11.672  -4.597  42.699  1.00  0.00
ATOM   2115  C   PRO C 186      10.975  -3.534  41.839  1.00  0.00
ATOM   2116  O   PRO C 186      10.254  -2.723  42.378  1.00  0.00
ATOM   2117  CB  PRO C 186      10.705  -5.235  43.680  1.00  0.00
ATOM   2118  CG  PRO C 186      10.699  -4.230  44.815  1.00  0.00
ATOM   2119  CD  PRO C 186      12.052  -3.720  44.752  1.00  0.00
ATOM   2120  N   VAL C 187      11.191  -3.657  40.508  1.00  0.00
ATOM   2121  CA  VAL C 187      10.493  -2.713  39.624  1.00  0.00
ATOM   2122  C   VAL C 187       9.532  -3.469  38.736  1.00  0.00
ATOM   2123  O   VAL C 187       9.491  -4.705  38.649  1.00  0.00
ATOM   2124  CB  VAL C 187      11.475  -1.781  38.885  1.00  0.00
ATOM   2125  CG1 VAL C 187      10.868  -0.778  37.848  1.00  0.00
ATOM   2126  CG2 VAL C 187      11.998  -0.881  40.051  1.00  0.00
ATOM   2127  N   ALA C 188       8.761  -2.701  37.947  1.00  0.00
ATOM   2128  CA  ALA C 188       8.151  -3.305  36.798  1.00  0.00
ATOM   2129  C   ALA C 188       8.114  -2.295  35.681  1.00  0.00
ATOM   2130  O   ALA C 188       7.915  -1.091  35.913  1.00  0.00
ATOM   2131  CB  ALA C 188       6.795  -3.805  37.176  1.00  0.00
ATOM   2132  N   GLU C 189       8.310  -2.738  34.527  1.00  0.00
ATOM   2133  CA  GLU C 189       7.570  -2.093  33.467  1.00  0.00
ATOM   2134  C   GLU C 189       6.176  -2.703  33.404  1.00  0.00
ATOM   2135  O   GLU C 189       5.997  -3.787  33.947  1.00  0.00
ATOM   2136  CB  GLU C 189       8.393  -2.288  32.161  1.00  0.00
ATOM   2137  CG  GLU C 189       9.443  -1.188  32.045  1.00  0.00
ATOM   2138  CD  GLU C 189       9.104   0.085  31.242  1.00  0.00
ATOM   2139  OE1 GLU C 189       8.040   0.027  30.580  1.00  0.00
ATOM   2140  OE2 GLU C 189       9.923   1.038  31.277  1.00  0.00
ATOM   2141  N   PRO C 190       5.248  -1.920  32.859  1.00  0.00
ATOM   2142  CA  PRO C 190       3.868  -2.290  32.584  1.00  0.00
ATOM   2143  C   PRO C 190       3.615  -2.379  31.099  1.00  0.00
ATOM   2144  O   PRO C 190       4.408  -1.899  30.316  1.00  0.00
ATOM   2145  CB  PRO C 190       3.175  -1.041  33.085  1.00  0.00
ATOM   2146  CG  PRO C 190       4.126  -0.046  32.413  1.00  0.00
ATOM   2147  CD  PRO C 190       5.456  -0.546  32.631  1.00  0.00
ATOM   2148  N   ASP C 191       2.453  -2.918  30.666  1.00  0.00
ATOM   2149  CA  ASP C 191       2.195  -2.902  29.228  1.00  0.00
ATOM   2150  C   ASP C 191       0.813  -2.401  28.804  1.00  0.00
ATOM   2151  O   ASP C 191      -0.238  -2.709  29.364  1.00  0.00
ATOM   2152  CB  ASP C 191       2.622  -4.124  28.457  1.00  0.00
ATOM   2153  CG  ASP C 191       3.745  -3.841  27.524  1.00  0.00
ATOM   2154  OD1 ASP C 191       3.540  -2.916  26.759  1.00  0.00
ATOM   2155  OD2 ASP C 191       4.783  -4.537  27.503  1.00  0.00
ATOM   2156  N   ILE C 192       0.991  -1.685  27.675  1.00  0.00
ATOM   2157  CA  ILE C 192       0.048  -0.936  26.905  1.00  0.00
ATOM   2158  C   ILE C 192      -0.921  -1.947  26.295  1.00  0.00
ATOM   2159  O   ILE C 192      -0.677  -3.135  26.301  1.00  0.00
ATOM   2160  CB  ILE C 192       0.699   0.118  25.990  1.00  0.00
ATOM   2161  CG1 ILE C 192       0.020   0.645  24.701  1.00  0.00
ATOM   2162  CG2 ILE C 192       2.217  -0.111  25.642  1.00  0.00
ATOM   2163  CD1 ILE C 192      -1.125   1.570  25.026  1.00  0.00
ATOM   2164  N   MET C 193      -2.051  -1.470  25.732  1.00  0.00
ATOM   2165  CA  MET C 193      -2.707  -2.162  24.714  1.00  0.00
ATOM   2166  C   MET C 193      -3.342  -1.262  23.723  1.00  0.00
ATOM   2167  O   MET C 193      -3.393  -0.055  23.742  1.00  0.00
ATOM   2168  CB  MET C 193      -3.763  -3.019  25.347  1.00  0.00
ATOM   2169  CG  MET C 193      -3.840  -4.403  24.751  1.00  0.00
ATOM   2170  SD  MET C 193      -5.292  -5.363  25.157  1.00  0.00
ATOM   2171  CE  MET C 193      -6.380  -4.614  23.893  1.00  0.00
ATOM   2172  N   ALA C 194      -4.038  -1.888  22.730  1.00  0.00
ATOM   2173  CA  ALA C 194      -5.175  -1.172  22.147  1.00  0.00
ATOM   2174  C   ALA C 194      -6.162  -2.094  21.661  1.00  0.00
ATOM   2175  O   ALA C 194      -5.902  -3.091  20.967  1.00  0.00
ATOM   2176  CB  ALA C 194      -4.754  -0.192  21.062  1.00  0.00
ATOM   2177  N   THR C 195      -7.403  -1.837  21.985  1.00  0.00
ATOM   2178  CA  THR C 195      -8.502  -2.656  21.481  1.00  0.00
ATOM   2179  C   THR C 195      -9.016  -2.005  20.270  1.00  0.00
ATOM   2180  O   THR C 195      -9.173  -0.779  20.204  1.00  0.00
ATOM   2181  CB  THR C 195      -9.689  -2.739  22.458  1.00  0.00
ATOM   2182  OG1 THR C 195      -9.373  -3.393  23.578  1.00  0.00
ATOM   2183  CG2 THR C 195     -10.794  -3.662  21.842  1.00  0.00
ATOM   2184  N   ASN C 196      -9.369  -2.855  19.353  1.00  0.00
ATOM   2185  CA  ASN C 196     -10.099  -2.452  18.167  1.00  0.00
ATOM   2186  C   ASN C 196     -11.245  -3.412  17.857  1.00  0.00
ATOM   2187  O   ASN C 196     -11.118  -4.605  18.031  1.00  0.00
ATOM   2188  CB  ASN C 196      -9.194  -2.428  16.938  1.00  0.00
ATOM   2189  CG  ASN C 196      -8.757  -1.010  16.634  1.00  0.00
ATOM   2190  OD1 ASN C 196      -9.709  -0.247  16.399  1.00  0.00
ATOM   2191  ND2 ASN C 196      -7.439  -0.733  16.619  1.00  0.00
ATOM   2192  N   ARG C 197     -12.307  -2.793  17.375  1.00  0.00
ATOM   2193  CA  ARG C 197     -13.503  -3.498  17.051  1.00  0.00
ATOM   2194  C   ARG C 197     -14.366  -2.732  16.079  1.00  0.00
ATOM   2195  O   ARG C 197     -14.915  -1.695  16.425  1.00  0.00
ATOM   2196  CB  ARG C 197     -14.266  -4.023  18.248  1.00  0.00
ATOM   2197  CG  ARG C 197     -15.217  -5.128  17.811  1.00  0.00
ATOM   2198  CD  ARG C 197     -16.490  -4.508  17.270  1.00  0.00
ATOM   2199  NE  ARG C 197     -17.346  -5.688  17.034  1.00  0.00
ATOM   2200  CZ  ARG C 197     -17.184  -6.521  15.990  1.00  0.00
ATOM   2201  NH1 ARG C 197     -16.407  -6.200  14.923  1.00  0.00
ATOM   2202  NH2 ARG C 197     -17.978  -7.601  15.950  1.00  0.00
ATOM   2203  N   VAL C 198     -14.433  -3.245  14.872  1.00  0.00
ATOM   2204  CA  VAL C 198     -15.219  -2.571  13.811  1.00  0.00
ATOM   2205  C   VAL C 198     -16.138  -3.591  13.239  1.00  0.00
ATOM   2206  O   VAL C 198     -15.653  -4.577  12.776  1.00  0.00
ATOM   2207  CB  VAL C 198     -14.371  -2.065  12.735  1.00  0.00
ATOM   2208  CG1 VAL C 198     -15.290  -1.236  11.728  1.00  0.00
ATOM   2209  CG2 VAL C 198     -13.204  -1.171  13.235  1.00  0.00
ATOM   2210  N   VAL C 199     -17.373  -3.217  13.283  1.00  0.00
ATOM   2211  CA  VAL C 199     -18.432  -3.806  12.560  1.00  0.00
ATOM   2212  C   VAL C 199     -19.399  -2.756  12.321  1.00  0.00
ATOM   2213  O   VAL C 199     -19.667  -2.023  13.207  1.00  0.00
ATOM   2214  CB  VAL C 199     -19.036  -4.935  13.373  1.00  0.00
ATOM   2215  CG1 VAL C 199     -19.335  -4.517  14.778  1.00  0.00
ATOM   2216  CG2 VAL C 199     -20.293  -5.571  12.681  1.00  0.00
ATOM   2217  N   HIS C 200     -20.033  -2.838  11.182  1.00  0.00
ATOM   2218  CA  HIS C 200     -21.173  -2.007  10.863  1.00  0.00
ATOM   2219  C   HIS C 200     -22.013  -2.706   9.851  1.00  0.00
ATOM   2220  O   HIS C 200     -21.572  -3.745   9.310  1.00  0.00
ATOM   2221  CB  HIS C 200     -20.527  -0.658  10.404  1.00  0.00
ATOM   2222  CG  HIS C 200     -20.085  -0.714   8.969  1.00  0.00
ATOM   2223  ND1 HIS C 200     -20.801  -0.183   7.871  1.00  0.00
ATOM   2224  CD2 HIS C 200     -19.093  -1.502   8.539  1.00  0.00
ATOM   2225  CE1 HIS C 200     -20.231  -0.702   6.778  1.00  0.00
ATOM   2226  NE2 HIS C 200     -19.235  -1.590   7.176  1.00  0.00
ATOM   2227  N   VAL C 201     -23.233  -2.249   9.747  1.00  0.00
ATOM   2228  CA  VAL C 201     -24.111  -2.779   8.768  1.00  0.00
ATOM   2229  C   VAL C 201     -24.741  -1.790   7.898  1.00  0.00
ATOM   2230  O   VAL C 201     -24.972  -0.693   8.368  1.00  0.00
ATOM   2231  CB  VAL C 201     -25.121  -3.777   9.369  1.00  0.00
ATOM   2232  CG1 VAL C 201     -26.197  -4.220   8.435  1.00  0.00
ATOM   2233  CG2 VAL C 201     -24.314  -5.006   9.733  1.00  0.00
ATOM   2234  N   ILE C 202     -25.149  -2.118   6.678  1.00  0.00
ATOM   2235  CA  ILE C 202     -26.156  -1.400   5.894  1.00  0.00
ATOM   2236  C   ILE C 202     -27.173  -2.425   5.478  1.00  0.00
ATOM   2237  O   ILE C 202     -26.787  -3.417   4.861  1.00  0.00
ATOM   2238  CB  ILE C 202     -25.527  -0.526   4.814  1.00  0.00
ATOM   2239  CG1 ILE C 202     -26.688  -0.130   3.908  1.00  0.00
ATOM   2240  CG2 ILE C 202     -24.497  -1.224   4.008  1.00  0.00
ATOM   2241  CD1 ILE C 202     -26.104   0.983   3.010  1.00  0.00
ATOM   2242  N   THR C 203     -28.466  -2.113   5.739  1.00  0.00
ATOM   2243  CA  THR C 203     -29.541  -3.007   5.241  1.00  0.00
ATOM   2244  C   THR C 203     -30.531  -2.183   4.420  1.00  0.00
ATOM   2245  O   THR C 203     -31.151  -1.323   4.966  1.00  0.00
ATOM   2246  CB  THR C 203     -30.129  -4.022   6.256  1.00  0.00
ATOM   2247  OG1 THR C 203     -31.052  -3.418   7.132  1.00  0.00
ATOM   2248  CG2 THR C 203     -29.065  -4.632   7.109  1.00  0.00
ATOM   2249  N   ASN C 204     -30.418  -2.362   3.095  1.00  0.00
ATOM   2250  CA  ASN C 204     -31.294  -1.673   2.128  1.00  0.00
ATOM   2251  C   ASN C 204     -32.710  -2.230   2.162  1.00  0.00
ATOM   2252  O   ASN C 204     -33.028  -3.073   3.007  1.00  0.00
ATOM   2253  CB  ASN C 204     -30.694  -1.676   0.689  1.00  0.00
ATOM   2254  CG  ASN C 204     -30.848  -0.276   0.106  1.00  0.00
ATOM   2255  OD1 ASN C 204     -31.958   0.122  -0.234  1.00  0.00
ATOM   2256  ND2 ASN C 204     -29.758   0.506   0.034  1.00  0.00
ATOM   2257  N   VAL C 205     -33.562  -1.898   1.181  1.00  0.00
ATOM   2258  CA  VAL C 205     -34.930  -2.375   0.949  1.00  0.00
ATOM   2259  C   VAL C 205     -35.476  -1.572  -0.213  1.00  0.00
ATOM   2260  O   VAL C 205     -35.825  -0.386  -0.047  1.00  0.00
ATOM   2261  CB  VAL C 205     -35.792  -2.391   2.250  1.00  0.00
ATOM   2262  CG1 VAL C 205     -35.473  -1.152   3.073  1.00  0.00
ATOM   2263  CG2 VAL C 205     -37.272  -2.409   1.856  1.00  0.00
ATOM   2264  N   LEU C 206     -35.509  -2.252  -1.355  1.00  0.00
ATOM   2265  CA  LEU C 206     -36.159  -1.660  -2.553  1.00  0.00
ATOM   2266  C   LEU C 206     -37.635  -1.393  -2.355  1.00  0.00
ATOM   2267  O   LEU C 206     -38.139  -0.587  -3.148  1.00  0.00
ATOM   2268  CB  LEU C 206     -35.965  -2.631  -3.704  1.00  0.00
ATOM   2269  CG  LEU C 206     -35.977  -1.899  -5.117  1.00  0.00
ATOM   2270  CD1 LEU C 206     -34.955  -2.483  -6.027  1.00  0.00
ATOM   2271  CD2 LEU C 206     -37.287  -2.100  -5.809  1.00  0.00
ATOM   2272  N   GLN C 207     -38.298  -2.087  -1.397  1.00  0.00
ATOM   2273  CA  GLN C 207     -39.684  -1.930  -1.158  1.00  0.00
ATOM   2274  C   GLN C 207     -40.518  -2.120  -2.443  1.00  0.00
ATOM   2275  O   GLN C 207     -41.487  -2.875  -2.450  1.00 99.99
ATOM   2276  CB  GLN C 207     -40.006  -0.719  -0.322  1.00  0.00
ATOM   2277  CG  GLN C 207     -40.550  -1.203   1.058  1.00  0.00
ATOM   2278  CD  GLN C 207     -41.951  -1.722   0.862  1.00  0.00
ATOM   2279  OE1 GLN C 207     -42.170  -2.915   0.883  1.00  0.00
ATOM   2280  NE2 GLN C 207     -42.881  -0.795   0.671  1.00  0.00
ATOM   2281  OXT GLN C 207     -41.732  -1.938  -2.187  1.00  0.00
TER    2282      GLN C 207                                        
ATOM   2283  N   GLU D  70      25.499 -20.750  31.066  1.00  0.00
ATOM   2284  CA  GLU D  70      24.933 -19.727  31.897  1.00  0.00
ATOM   2285  C   GLU D  70      25.999 -18.757  32.165  1.00  0.00
ATOM   2286  O   GLU D  70      26.428 -18.503  33.310  1.00  0.00
ATOM   2287  CB  GLU D  70      24.432 -20.292  33.235  1.00  0.00
ATOM   2288  CG  GLU D  70      23.049 -20.884  33.037  1.00  0.00
ATOM   2289  CD  GLU D  70      22.371 -21.444  34.258  1.00  0.00
ATOM   2290  OE1 GLU D  70      21.177 -21.754  34.070  1.00  0.00
ATOM   2291  OE2 GLU D  70      23.015 -21.439  35.292  1.00  0.00
ATOM   2292  N   PRO D  71      26.488 -18.082  31.144  1.00  0.00
ATOM   2293  CA  PRO D  71      27.893 -17.746  30.942  1.00  0.00
ATOM   2294  C   PRO D  71      28.551 -17.350  32.235  1.00  0.00
ATOM   2295  O   PRO D  71      28.335 -16.214  32.655  1.00  0.00
ATOM   2296  CB  PRO D  71      27.830 -16.578  29.945  1.00  0.00
ATOM   2297  CG  PRO D  71      26.370 -16.123  30.075  1.00  0.00
ATOM   2298  CD  PRO D  71      25.710 -17.507  30.129  1.00  0.00
ATOM   2299  N   VAL D  72      29.155 -18.414  32.807  1.00  0.00
ATOM   2300  CA  VAL D  72      29.604 -18.374  34.160  1.00  0.00
ATOM   2301  C   VAL D  72      31.064 -18.084  34.214  1.00  0.00
ATOM   2302  O   VAL D  72      31.843 -18.943  33.832  1.00  0.00
ATOM   2303  CB  VAL D  72      29.242 -19.627  35.048  1.00  0.00
ATOM   2304  CG1 VAL D  72      28.436 -19.163  36.264  1.00  0.00
ATOM   2305  CG2 VAL D  72      28.498 -20.705  34.318  1.00  0.00
ATOM   2306  N   ALA D  73      31.310 -16.794  34.495  1.00  0.00
ATOM   2307  CA  ALA D  73      32.210 -16.208  33.571  1.00  0.00
ATOM   2308  C   ALA D  73      33.060 -15.040  34.012  1.00  0.00
ATOM   2309  O   ALA D  73      33.345 -14.836  35.165  1.00  0.00
ATOM   2310  CB  ALA D  73      31.470 -16.034  32.286  1.00  0.00
ATOM   2311  N   GLU D  74      33.470 -14.249  33.027  1.00  0.00
ATOM   2312  CA  GLU D  74      34.082 -12.923  33.266  1.00  0.00
ATOM   2313  C   GLU D  74      33.021 -12.172  33.898  1.00  0.00
ATOM   2314  O   GLU D  74      31.886 -12.353  33.579  1.00  0.00
ATOM   2315  CB  GLU D  74      34.768 -12.105  32.127  1.00  0.00
ATOM   2316  CG  GLU D  74      36.046 -11.351  32.625  1.00  0.00
ATOM   2317  CD  GLU D  74      37.444 -11.654  32.098  1.00  0.00
ATOM   2318  OE1 GLU D  74      37.539 -12.019  30.890  1.00  0.00
ATOM   2319  OE2 GLU D  74      38.413 -11.445  32.861  1.00  0.00
ATOM   2320  N   PRO D  75      33.475 -11.214  34.665  1.00  0.00
ATOM   2321  CA  PRO D  75      33.724  -9.885  34.235  1.00  0.00
ATOM   2322  C   PRO D  75      33.075  -9.376  32.935  1.00  0.00
ATOM   2323  O   PRO D  75      33.714  -8.689  32.230  1.00  0.00
ATOM   2324  CB  PRO D  75      33.771  -9.178  35.565  1.00  0.00
ATOM   2325  CG  PRO D  75      34.848 -10.054  36.189  1.00  0.00
ATOM   2326  CD  PRO D  75      34.455 -11.438  35.754  1.00  0.00
ATOM   2327  N   ASP D  76      31.988  -9.969  32.457  1.00  0.00
ATOM   2328  CA  ASP D  76      31.414  -9.983  31.115  1.00  0.00
ATOM   2329  C   ASP D  76      30.680  -8.607  30.878  1.00  0.00
ATOM   2330  O   ASP D  76      30.451  -7.842  31.830  1.00  0.00
ATOM   2331  CB  ASP D  76      30.481 -11.227  30.902  1.00  0.00
ATOM   2332  CG  ASP D  76      28.993 -11.120  31.028  1.00  0.00
ATOM   2333  OD1 ASP D  76      28.497 -10.034  31.313  1.00  0.00
ATOM   2334  OD2 ASP D  76      28.415 -12.204  30.852  1.00  0.00
ATOM   2335  N   ILE D  77      30.177  -8.479  29.675  1.00  0.00
ATOM   2336  CA  ILE D  77      29.064  -7.574  29.473  1.00  0.00
ATOM   2337  C   ILE D  77      28.254  -8.039  28.226  1.00  0.00
ATOM   2338  O   ILE D  77      28.594  -7.718  27.108  1.00  0.00
ATOM   2339  CB  ILE D  77      29.397  -6.092  29.427  1.00  0.00
ATOM   2340  CG1 ILE D  77      28.160  -5.237  28.994  1.00  0.00
ATOM   2341  CG2 ILE D  77      30.642  -5.909  28.434  1.00  0.00
ATOM   2342  CD1 ILE D  77      26.846  -5.712  29.613  1.00  0.00
ATOM   2343  N   MET D  78      27.093  -8.715  28.518  1.00  0.00
ATOM   2344  CA  MET D  78      26.194  -9.149  27.488  1.00  0.00
ATOM   2345  C   MET D  78      24.870  -8.590  27.637  1.00  0.00
ATOM   2346  O   MET D  78      24.391  -8.420  28.758  1.00  0.00
ATOM   2347  CB  MET D  78      25.853 -10.652  27.546  1.00  0.00
ATOM   2348  CG  MET D  78      25.257 -11.253  28.828  1.00  0.00
ATOM   2349  SD  MET D  78      23.761 -12.262  28.523  1.00  0.00
ATOM   2350  CE  MET D  78      22.498 -10.956  28.674  1.00  0.00
ATOM   2351  N   ALA D  79      24.050  -8.567  26.515  1.00  0.00
ATOM   2352  CA  ALA D  79      22.753  -8.114  26.638  1.00  0.00
ATOM   2353  C   ALA D  79      21.917  -8.836  25.631  1.00  0.00
ATOM   2354  O   ALA D  79      22.114  -8.781  24.407  1.00  0.00
ATOM   2355  CB  ALA D  79      22.720  -6.631  26.474  1.00  0.00
ATOM   2356  N   THR D  80      20.932  -9.441  26.210  1.00  0.00
ATOM   2357  CA  THR D  80      19.803  -9.992  25.443  1.00  0.00
ATOM   2358  C   THR D  80      18.969  -8.867  25.051  1.00  0.00
ATOM   2359  O   THR D  80      18.856  -7.881  25.796  1.00  0.00
ATOM   2360  CB  THR D  80      19.015 -11.077  26.175  1.00  0.00
ATOM   2361  OG1 THR D  80      19.956 -12.013  26.658  1.00  0.00
ATOM   2362  CG2 THR D  80      17.988 -11.848  25.289  1.00  0.00
ATOM   2363  N   ASN D  81      18.364  -8.922  23.852  1.00  0.00
ATOM   2364  CA  ASN D  81      17.596  -7.775  23.339  1.00  0.00
ATOM   2365  C   ASN D  81      16.799  -8.251  22.129  1.00  0.00
ATOM   2366  O   ASN D  81      16.807  -7.583  21.085  1.00  0.00
ATOM   2367  CB  ASN D  81      18.653  -6.701  22.951  1.00  0.00
ATOM   2368  CG  ASN D  81      18.003  -5.351  23.027  1.00  0.00
ATOM   2369  OD1 ASN D  81      18.421  -4.471  23.753  1.00  0.00
ATOM   2370  ND2 ASN D  81      16.863  -5.236  22.351  1.00  0.00
ATOM   2371  N   ARG D  82      15.967  -9.273  22.315  1.00  0.00
ATOM   2372  CA  ARG D  82      15.187  -9.968  21.350  1.00  0.00
ATOM   2373  C   ARG D  82      14.656  -9.013  20.304  1.00  0.00
ATOM   2374  O   ARG D  82      14.154  -7.940  20.663  1.00  0.00
ATOM   2375  CB  ARG D  82      14.008 -10.628  22.112  1.00  0.00
ATOM   2376  CG  ARG D  82      12.988 -11.201  21.153  1.00  0.00
ATOM   2377  CD  ARG D  82      13.442 -12.623  20.803  1.00  0.00
ATOM   2378  NE  ARG D  82      12.907 -13.603  21.708  1.00  0.00
ATOM   2379  CZ  ARG D  82      11.982 -14.486  21.346  1.00  0.00
ATOM   2380  NH1 ARG D  82      11.048 -14.120  20.424  1.00  0.00
ATOM   2381  NH2 ARG D  82      12.055 -15.720  21.822  1.00  0.00
ATOM   2382  N   VAL D  83      14.708  -9.498  19.064  1.00  0.00
ATOM   2383  CA  VAL D  83      14.127  -8.795  17.964  1.00  0.00
ATOM   2384  C   VAL D  83      13.214  -9.721  17.263  1.00  0.00
ATOM   2385  O   VAL D  83      13.378 -10.920  17.198  1.00  0.00
ATOM   2386  CB  VAL D  83      15.256  -8.164  17.168  1.00  0.00
ATOM   2387  CG1 VAL D  83      14.584  -7.251  16.119  1.00  0.00
ATOM   2388  CG2 VAL D  83      16.184  -7.353  18.112  1.00  0.00
ATOM   2389  N   VAL D  84      12.164  -9.092  16.693  1.00  0.00
ATOM   2390  CA  VAL D  84      11.483  -9.664  15.594  1.00  0.00
ATOM   2391  C   VAL D  84      11.126  -8.520  14.644  1.00  0.00
ATOM   2392  O   VAL D  84      11.011  -7.394  15.023  1.00  0.00
ATOM   2393  CB  VAL D  84      10.339 -10.516  16.033  1.00  0.00
ATOM   2394  CG1 VAL D  84       9.448  -9.847  17.080  1.00  0.00
ATOM   2395  CG2 VAL D  84       9.434 -11.016  14.885  1.00  0.00
ATOM   2396  N   HIS D  85      10.952  -8.879  13.391  1.00  0.00
ATOM   2397  CA  HIS D  85      10.094  -8.084  12.542  1.00  0.00
ATOM   2398  C   HIS D  85       9.053  -9.035  11.940  1.00  0.00
ATOM   2399  O   HIS D  85       9.327 -10.167  11.640  1.00  0.00
ATOM   2400  CB  HIS D  85      11.048  -7.359  11.563  1.00  0.00
ATOM   2401  CG  HIS D  85      10.459  -6.623  10.487  1.00  0.00
ATOM   2402  ND1 HIS D  85      10.748  -6.837   9.164  1.00  0.00
ATOM   2403  CD2 HIS D  85       9.593  -5.560  10.569  1.00  0.00
ATOM   2404  CE1 HIS D  85      10.037  -5.925   8.497  1.00  0.00
ATOM   2405  NE2 HIS D  85       9.347  -5.122   9.267  1.00  0.00
ATOM   2406  N   VAL D  86       7.883  -8.528  11.588  1.00  0.00
ATOM   2407  CA  VAL D  86       6.976  -9.123  10.650  1.00  0.00
ATOM   2408  C   VAL D  86       6.688  -8.054   9.643  1.00  0.00
ATOM   2409  O   VAL D  86       6.645  -6.885   9.937  1.00  0.00
ATOM   2410  CB  VAL D  86       5.677  -9.640  11.323  1.00  0.00
ATOM   2411  CG1 VAL D  86       4.491  -9.765  10.258  1.00  0.00
ATOM   2412  CG2 VAL D  86       5.947 -10.982  11.905  1.00  0.00
ATOM   2413  N   ILE D  87       6.478  -8.543   8.386  1.00  0.00
ATOM   2414  CA  ILE D  87       6.306  -7.690   7.239  1.00  0.00
ATOM   2415  C   ILE D  87       5.575  -8.470   6.191  1.00  0.00
ATOM   2416  O   ILE D  87       5.975  -9.613   6.001  1.00  0.00
ATOM   2417  CB  ILE D  87       7.685  -7.198   6.821  1.00  0.00
ATOM   2418  CG1 ILE D  87       7.693  -5.806   6.243  1.00  0.00
ATOM   2419  CG2 ILE D  87       8.225  -8.013   5.761  1.00  0.00
ATOM   2420  CD1 ILE D  87       6.520  -5.503   5.302  1.00  0.00
ATOM   2421  N   THR D  88       4.537  -7.956   5.577  1.00  0.00
ATOM   2422  CA  THR D  88       3.824  -8.674   4.590  1.00  0.00
ATOM   2423  C   THR D  88       3.782  -7.685   3.437  1.00  0.00
ATOM   2424  O   THR D  88       4.669  -6.861   3.141  1.00  0.00
ATOM   2425  CB  THR D  88       2.372  -8.881   5.193  1.00  0.00
ATOM   2426  OG1 THR D  88       1.409  -9.627   4.463  1.00  0.00
ATOM   2427  CG2 THR D  88       1.867  -7.435   5.471  1.00  0.00
ATOM   2428  N   ASN D  89       2.730  -7.971   2.722  1.00  0.00
ATOM   2429  CA  ASN D  89       2.216  -7.043   1.828  1.00  0.00
ATOM   2430  C   ASN D  89       0.708  -7.107   2.112  1.00  0.00
ATOM   2431  O   ASN D  89       0.196  -8.007   2.756  1.00  0.00
ATOM   2432  CB  ASN D  89       2.841  -7.767   0.565  1.00  0.00
ATOM   2433  CG  ASN D  89       3.251  -6.754  -0.448  1.00  0.00
ATOM   2434  OD1 ASN D  89       2.735  -6.674  -1.556  1.00  0.00
ATOM   2435  ND2 ASN D  89       4.245  -5.938  -0.082  1.00  0.00
ATOM   2436  N   VAL D  90      -0.046  -6.112   1.692  1.00  0.00
ATOM   2437  CA  VAL D  90      -1.446  -6.230   1.359  1.00  0.00
ATOM   2438  C   VAL D  90      -1.658  -6.177  -0.148  1.00  0.00
ATOM   2439  O   VAL D  90      -0.888  -5.503  -0.890  1.00  0.00
ATOM   2440  CB  VAL D  90      -2.251  -5.175   2.035  1.00  0.00
ATOM   2441  CG1 VAL D  90      -2.248  -3.925   1.145  1.00  0.00
ATOM   2442  CG2 VAL D  90      -3.697  -5.588   2.188  1.00  0.00
ATOM   2443  N   LEU D  91      -2.748  -6.806  -0.523  1.00  0.00
ATOM   2444  CA  LEU D  91      -3.414  -6.432  -1.743  1.00  0.00
ATOM   2445  C   LEU D  91      -4.844  -5.926  -1.311  1.00  0.00
ATOM   2446  O   LEU D  91      -4.763  -4.827  -0.881  1.00  0.00
ATOM   2447  CB  LEU D  91      -3.008  -7.456  -2.821  1.00  0.00
ATOM   2448  CG  LEU D  91      -2.769  -6.746  -4.169  1.00  0.00
ATOM   2449  CD1 LEU D  91      -1.327  -6.332  -4.199  1.00  0.00
ATOM   2450  CD2 LEU D  91      -2.763  -7.648  -5.379  1.00  0.00
ATOM   2451  N   GLN D  92      -6.032  -6.558  -1.375  1.00  0.00
ATOM   2452  CA  GLN D  92      -7.397  -6.080  -0.847  1.00  0.00
ATOM   2453  C   GLN D  92      -8.527  -5.895  -1.850  1.00  0.00
ATOM   2454  O   GLN D  92      -9.630  -6.396  -1.642  1.00 99.99
ATOM   2455  CB  GLN D  92      -7.362  -4.800  -0.053  1.00  0.00
ATOM   2456  CG  GLN D  92      -6.850  -4.794   1.433  1.00  0.00
ATOM   2457  CD  GLN D  92      -6.445  -3.400   1.779  1.00  0.00
ATOM   2458  OE1 GLN D  92      -5.361  -3.012   1.358  1.00  0.00
ATOM   2459  NE2 GLN D  92      -7.279  -2.536   2.363  1.00  0.00
ATOM   2460  OXT GLN D  92      -8.771  -4.747  -2.211  1.00  0.00
TER    2461      GLN D  92                                        
ATOM   2462  N   GLU D 208     -30.178  10.299 -29.822  1.00  0.00
ATOM   2463  CA  GLU D 208     -30.029   9.924 -28.434  1.00  0.00
ATOM   2464  C   GLU D 208     -28.534   9.736 -28.139  1.00  0.00
ATOM   2465  O   GLU D 208     -28.035   8.621 -28.121  1.00  0.00
ATOM   2466  CB  GLU D 208     -30.918   8.743 -28.125  1.00  0.00
ATOM   2467  CG  GLU D 208     -30.941   8.455 -26.613  1.00  0.00
ATOM   2468  CD  GLU D 208     -30.066   7.354 -26.110  1.00  0.00
ATOM   2469  OE1 GLU D 208     -29.227   6.838 -26.892  1.00  0.00
ATOM   2470  OE2 GLU D 208     -30.264   6.972 -24.962  1.00  0.00
ATOM   2471  N   PRO D 209     -27.800  10.733 -27.862  1.00  0.00
ATOM   2472  CA  PRO D 209     -26.498  10.624 -27.214  1.00  0.00
ATOM   2473  C   PRO D 209     -26.555  10.793 -25.687  1.00  0.00
ATOM   2474  O   PRO D 209     -26.326  11.889 -25.170  1.00  0.00
ATOM   2475  CB  PRO D 209     -25.656  11.640 -27.898  1.00  0.00
ATOM   2476  CG  PRO D 209     -26.667  12.666 -28.307  1.00  0.00
ATOM   2477  CD  PRO D 209     -27.794  11.781 -28.794  1.00  0.00
ATOM   2478  N   VAL D 210     -26.986   9.763 -24.916  1.00  0.00
ATOM   2479  CA  VAL D 210     -26.792   9.761 -23.459  1.00  0.00
ATOM   2480  C   VAL D 210     -25.336   9.428 -23.215  1.00  0.00
ATOM   2481  O   VAL D 210     -24.717   8.842 -24.089  1.00  0.00
ATOM   2482  CB  VAL D 210     -27.766   8.878 -22.642  1.00  0.00
ATOM   2483  CG1 VAL D 210     -27.744   9.393 -21.192  1.00  0.00
ATOM   2484  CG2 VAL D 210     -29.137   9.203 -23.288  1.00  0.00
ATOM   2485  N   ALA D 211     -24.885   9.772 -22.018  1.00  0.00
ATOM   2486  CA  ALA D 211     -23.773   9.115 -21.408  1.00  0.00
ATOM   2487  C   ALA D 211     -24.041   9.003 -19.936  1.00  0.00
ATOM   2488  O   ALA D 211     -24.212  10.037 -19.325  1.00  0.00
ATOM   2489  CB  ALA D 211     -22.449   9.805 -21.716  1.00  0.00
ATOM   2490  N   GLU D 212     -23.978   7.840 -19.392  1.00  0.00
ATOM   2491  CA  GLU D 212     -23.509   7.755 -18.052  1.00  0.00
ATOM   2492  C   GLU D 212     -22.083   8.235 -17.880  1.00  0.00
ATOM   2493  O   GLU D 212     -21.265   8.052 -18.749  1.00  0.00
ATOM   2494  CB  GLU D 212     -23.853   6.353 -17.493  1.00  0.00
ATOM   2495  CG  GLU D 212     -25.225   6.321 -16.821  1.00  0.00
ATOM   2496  CD  GLU D 212     -25.191   6.520 -15.332  1.00  0.00
ATOM   2497  OE1 GLU D 212     -24.716   5.573 -14.668  1.00  0.00
ATOM   2498  OE2 GLU D 212     -25.629   7.602 -14.833  1.00  0.00
ATOM   2499  N   PRO D 213     -21.832   8.711 -16.687  1.00  0.00
ATOM   2500  CA  PRO D 213     -20.542   9.244 -16.311  1.00  0.00
ATOM   2501  C   PRO D 213     -19.803   8.407 -15.265  1.00  0.00
ATOM   2502  O   PRO D 213     -20.456   7.590 -14.647  1.00  0.00
ATOM   2503  CB  PRO D 213     -21.057  10.481 -15.469  1.00  0.00
ATOM   2504  CG  PRO D 213     -22.245   9.943 -14.702  1.00  0.00
ATOM   2505  CD  PRO D 213     -22.839   9.090 -15.695  1.00  0.00
ATOM   2506  N   ASP D 214     -18.541   8.622 -14.959  1.00  0.00
ATOM   2507  CA  ASP D 214     -18.109   7.923 -13.741  1.00  0.00
ATOM   2508  C   ASP D 214     -17.275   8.676 -12.726  1.00  0.00
ATOM   2509  O   ASP D 214     -16.396   9.518 -12.965  1.00  0.00
ATOM   2510  CB  ASP D 214     -17.380   6.605 -14.002  1.00  0.00
ATOM   2511  CG  ASP D 214     -18.173   5.431 -13.441  1.00  0.00
ATOM   2512  OD1 ASP D 214     -18.300   5.458 -12.232  1.00  0.00
ATOM   2513  OD2 ASP D 214     -18.673   4.556 -14.198  1.00  0.00
ATOM   2514  N   ILE D 215     -17.635   8.227 -11.549  1.00  0.00
ATOM   2515  CA  ILE D 215     -17.058   8.500 -10.289  1.00  0.00
ATOM   2516  C   ILE D 215     -15.563   8.191 -10.400  1.00  0.00
ATOM   2517  O   ILE D 215     -15.082   7.500 -11.268  1.00  0.00
ATOM   2518  CB  ILE D 215     -17.872   7.828  -9.173  1.00  0.00
ATOM   2519  CG1 ILE D 215     -17.218   7.794  -7.783  1.00  0.00
ATOM   2520  CG2 ILE D 215     -18.806   6.606  -9.464  1.00  0.00
ATOM   2521  CD1 ILE D 215     -17.125   9.231  -7.317  1.00  0.00
ATOM   2522  N   MET D 216     -14.771   8.734  -9.448  1.00  0.00
ATOM   2523  CA  MET D 216     -13.550   8.167  -9.020  1.00  0.00
ATOM   2524  C   MET D 216     -13.503   8.257  -7.537  1.00  0.00
ATOM   2525  O   MET D 216     -14.333   8.910  -6.949  1.00  0.00
ATOM   2526  CB  MET D 216     -12.382   8.808  -9.647  1.00  0.00
ATOM   2527  CG  MET D 216     -11.379   7.699  -9.920  1.00  0.00
ATOM   2528  SD  MET D 216      -9.717   8.195 -10.381  1.00  0.00
ATOM   2529  CE  MET D 216      -9.192   8.562  -8.700  1.00  0.00
ATOM   2530  N   ALA D 217     -12.364   7.807  -6.975  1.00  0.00
ATOM   2531  CA  ALA D 217     -11.865   8.358  -5.755  1.00  0.00
ATOM   2532  C   ALA D 217     -10.327   8.265  -5.790  1.00  0.00
ATOM   2533  O   ALA D 217      -9.713   7.202  -5.786  1.00  0.00
ATOM   2534  CB  ALA D 217     -12.587   7.790  -4.555  1.00  0.00
ATOM   2535  N   THR D 218      -9.699   9.481  -5.810  1.00  0.00
ATOM   2536  CA  THR D 218      -8.253   9.516  -5.642  1.00  0.00
ATOM   2537  C   THR D 218      -8.037   9.194  -4.155  1.00  0.00
ATOM   2538  O   THR D 218      -8.631   9.891  -3.324  1.00  0.00
ATOM   2539  CB  THR D 218      -7.496  10.746  -6.075  1.00  0.00
ATOM   2540  OG1 THR D 218      -7.599  10.980  -7.471  1.00  0.00
ATOM   2541  CG2 THR D 218      -6.007  10.546  -5.706  1.00  0.00
ATOM   2542  N   ASN D 219      -7.093   8.329  -3.960  1.00  0.00
ATOM   2543  CA  ASN D 219      -6.410   8.203  -2.678  1.00  0.00
ATOM   2544  C   ASN D 219      -4.908   8.211  -2.790  1.00  0.00
ATOM   2545  O   ASN D 219      -4.318   7.434  -3.575  1.00  0.00
ATOM   2546  CB  ASN D 219      -6.907   7.023  -1.943  1.00  0.00
ATOM   2547  CG  ASN D 219      -7.759   7.568  -0.872  1.00  0.00
ATOM   2548  OD1 ASN D 219      -7.181   8.106   0.056  1.00  0.00
ATOM   2549  ND2 ASN D 219      -9.092   7.377  -1.034  1.00  0.00
ATOM   2550  N   ARG D 220      -4.308   8.928  -1.851  1.00  0.00
ATOM   2551  CA  ARG D 220      -2.886   8.978  -1.737  1.00  0.00
ATOM   2552  C   ARG D 220      -2.584   9.408  -0.370  1.00  0.00
ATOM   2553  O   ARG D 220      -2.962  10.464   0.087  1.00  0.00
ATOM   2554  CB  ARG D 220      -2.256   9.897  -2.786  1.00  0.00
ATOM   2555  CG  ARG D 220      -0.726   9.592  -2.642  1.00  0.00
ATOM   2556  CD  ARG D 220      -0.098  10.465  -1.583  1.00  0.00
ATOM   2557  NE  ARG D 220       1.334  10.324  -1.788  1.00  0.00
ATOM   2558  CZ  ARG D 220       1.990   9.167  -1.483  1.00  0.00
ATOM   2559  NH1 ARG D 220       1.430   8.051  -0.947  1.00  0.00
ATOM   2560  NH2 ARG D 220       3.314   9.232  -1.699  1.00  0.00
ATOM   2561  N   VAL D 221      -1.866   8.524   0.345  1.00  0.00
ATOM   2562  CA  VAL D 221      -1.482   8.845   1.664  1.00  0.00
ATOM   2563  C   VAL D 221      -0.048   8.512   1.837  1.00  0.00
ATOM   2564  O   VAL D 221       0.363   7.424   1.509  1.00  0.00
ATOM   2565  CB  VAL D 221      -2.346   8.144   2.747  1.00  0.00
ATOM   2566  CG1 VAL D 221      -2.027   8.740   4.124  1.00  0.00
ATOM   2567  CG2 VAL D 221      -3.780   8.261   2.458  1.00  0.00
ATOM   2568  N   VAL D 222       0.693   9.353   2.521  1.00  0.00
ATOM   2569  CA  VAL D 222       2.052   9.120   2.822  1.00  0.00
ATOM   2570  C   VAL D 222       2.421   9.758   4.044  1.00  0.00
ATOM   2571  O   VAL D 222       1.752  10.693   4.433  1.00  0.00
ATOM   2572  CB  VAL D 222       3.029   9.382   1.725  1.00  0.00
ATOM   2573  CG1 VAL D 222       2.701  10.758   1.198  1.00  0.00
ATOM   2574  CG2 VAL D 222       4.507   9.311   2.055  1.00  0.00
ATOM   2575  N   HIS D 223       3.298   9.149   4.858  1.00  0.00
ATOM   2576  CA  HIS D 223       3.721   9.940   5.995  1.00  0.00
ATOM   2577  C   HIS D 223       5.120   9.627   6.302  1.00  0.00
ATOM   2578  O   HIS D 223       5.655   8.580   5.939  1.00  0.00
ATOM   2579  CB  HIS D 223       2.773   9.781   7.201  1.00  0.00
ATOM   2580  CG  HIS D 223       3.131   8.538   7.927  1.00  0.00
ATOM   2581  ND1 HIS D 223       4.110   8.448   8.924  1.00  0.00
ATOM   2582  CD2 HIS D 223       2.700   7.271   7.587  1.00  0.00
ATOM   2583  CE1 HIS D 223       4.312   7.133   9.123  1.00  0.00
ATOM   2584  NE2 HIS D 223       3.470   6.399   8.320  1.00  0.00
ATOM   2585  N   VAL D 224       5.789  10.485   7.118  1.00  0.00
ATOM   2586  CA  VAL D 224       7.019  10.117   7.735  1.00  0.00
ATOM   2587  C   VAL D 224       7.071  10.369   9.199  1.00  0.00
ATOM   2588  O   VAL D 224       6.617  11.346   9.712  1.00  0.00
ATOM   2589  CB  VAL D 224       8.247  10.701   6.951  1.00  0.00
ATOM   2590  CG1 VAL D 224       9.548  10.392   7.656  1.00  0.00
ATOM   2591  CG2 VAL D 224       8.329   9.974   5.573  1.00  0.00
ATOM   2592  N   ILE D 225       7.790   9.521   9.885  1.00  0.00
ATOM   2593  CA  ILE D 225       8.273   9.773  11.212  1.00  0.00
ATOM   2594  C   ILE D 225       9.776   9.655  11.253  1.00  0.00
ATOM   2595  O   ILE D 225      10.312   8.666  10.735  1.00  0.00
ATOM   2596  CB  ILE D 225       7.454   8.923  12.225  1.00  0.00
ATOM   2597  CG1 ILE D 225       8.189   9.108  13.512  1.00  0.00
ATOM   2598  CG2 ILE D 225       7.390   7.521  11.760  1.00  0.00
ATOM   2599  CD1 ILE D 225       7.285   8.509  14.616  1.00  0.00
ATOM   2600  N   THR D 226      10.502  10.678  11.648  1.00  0.00
ATOM   2601  CA  THR D 226      11.869  10.560  11.930  1.00  0.00
ATOM   2602  C   THR D 226      12.200  10.952  13.332  1.00  0.00
ATOM   2603  O   THR D 226      12.062  12.137  13.712  1.00  0.00
ATOM   2604  CB  THR D 226      12.807  11.193  10.884  1.00  0.00
ATOM   2605  OG1 THR D 226      12.876  12.569  10.970  1.00  0.00
ATOM   2606  CG2 THR D 226      12.351  10.753   9.479  1.00  0.00
ATOM   2607  N   ASN D 227      12.655   9.952  14.069  1.00  0.00
ATOM   2608  CA  ASN D 227      13.321  10.204  15.353  1.00  0.00
ATOM   2609  C   ASN D 227      14.750  10.584  15.049  1.00  0.00
ATOM   2610  O   ASN D 227      15.096  10.844  13.916  1.00  0.00
ATOM   2611  CB  ASN D 227      13.165   8.996  16.323  1.00  0.00
ATOM   2612  CG  ASN D 227      12.520   9.474  17.598  1.00  0.00
ATOM   2613  OD1 ASN D 227      13.152  10.077  18.458  1.00  0.00
ATOM   2614  ND2 ASN D 227      11.180   9.391  17.581  1.00  0.00
ATOM   2615  N   VAL D 228      15.489  10.758  16.152  1.00  0.00
ATOM   2616  CA  VAL D 228      16.837  11.197  16.269  1.00  0.00
ATOM   2617  C   VAL D 228      17.182  11.227  17.710  1.00  0.00
ATOM   2618  O   VAL D 228      16.521  11.864  18.512  1.00  0.00
ATOM   2619  CB  VAL D 228      17.115  12.492  15.420  1.00  0.00
ATOM   2620  CG1 VAL D 228      15.934  13.436  15.567  1.00  0.00
ATOM   2621  CG2 VAL D 228      18.399  13.200  16.025  1.00  0.00
ATOM   2622  N   LEU D 229      18.258  10.573  18.020  1.00  0.00
ATOM   2623  CA  LEU D 229      18.793  10.488  19.391  1.00  0.00
ATOM   2624  C   LEU D 229      19.768  11.592  19.669  1.00  0.00
ATOM   2625  O   LEU D 229      20.083  11.831  20.823  1.00  0.00
ATOM   2626  CB  LEU D 229      19.506   9.193  19.586  1.00  0.00
ATOM   2627  CG  LEU D 229      19.460   8.733  21.042  1.00  0.00
ATOM   2628  CD1 LEU D 229      19.044   7.232  21.029  1.00  0.00
ATOM   2629  CD2 LEU D 229      20.834   8.832  21.709  1.00  0.00
ATOM   2630  N   GLN D 230      20.199  12.234  18.619  1.00  0.00
ATOM   2631  CA  GLN D 230      21.355  13.166  18.583  1.00  0.00
ATOM   2632  C   GLN D 230      22.487  13.003  19.565  1.00  0.00
ATOM   2633  O   GLN D 230      23.651  12.979  19.174  1.00 99.99
ATOM   2634  CB  GLN D 230      20.729  14.575  18.524  1.00  0.00
ATOM   2635  CG  GLN D 230      21.270  15.253  17.255  1.00  0.00
ATOM   2636  CD  GLN D 230      22.714  15.721  17.498  1.00  0.00
ATOM   2637  OE1 GLN D 230      23.671  15.174  16.888  1.00  0.00
ATOM   2638  NE2 GLN D 230      22.846  16.813  18.301  1.00  0.00
ATOM   2639  OXT GLN D 230      23.057  14.054  19.967  1.00  0.00
TER    2640      GLN D 230                                        
ATOM   2641  N   GLU E  93      22.258 -19.262  37.152  1.00  0.00
ATOM   2642  CA  GLU E  93      21.179 -18.797  36.268  1.00  0.00
ATOM   2643  C   GLU E  93      20.261 -20.015  36.218  1.00  0.00
ATOM   2644  O   GLU E  93      20.645 -21.135  36.510  1.00  0.00
ATOM   2645  CB  GLU E  93      21.876 -18.504  34.958  1.00  0.00
ATOM   2646  CG  GLU E  93      20.922 -18.586  33.744  1.00  0.00
ATOM   2647  CD  GLU E  93      21.586 -18.194  32.391  1.00  0.00
ATOM   2648  OE1 GLU E  93      21.001 -18.366  31.264  1.00  0.00
ATOM   2649  OE2 GLU E  93      22.790 -17.887  32.465  1.00  0.00
ATOM   2650  N   PRO E  94      18.989 -19.675  35.992  1.00  0.00
ATOM   2651  CA  PRO E  94      18.229 -20.593  35.125  1.00  0.00
ATOM   2652  C   PRO E  94      17.453 -19.676  34.130  1.00  0.00
ATOM   2653  O   PRO E  94      16.824 -18.658  34.498  1.00  0.00
ATOM   2654  CB  PRO E  94      17.301 -21.378  36.052  1.00  0.00
ATOM   2655  CG  PRO E  94      16.853 -20.223  36.979  1.00  0.00
ATOM   2656  CD  PRO E  94      18.172 -19.491  37.173  1.00  0.00
ATOM   2657  N   VAL E  95      17.610 -19.921  32.836  1.00  0.00
ATOM   2658  CA  VAL E  95      16.943 -19.159  31.789  1.00  0.00
ATOM   2659  C   VAL E  95      16.142 -20.079  30.888  1.00  0.00
ATOM   2660  O   VAL E  95      16.339 -21.222  30.778  1.00  0.00
ATOM   2661  CB  VAL E  95      17.810 -18.220  30.931  1.00  0.00
ATOM   2662  CG1 VAL E  95      17.160 -17.352  29.871  1.00  0.00
ATOM   2663  CG2 VAL E  95      18.450 -17.277  31.949  1.00  0.00
ATOM   2664  N   ALA E  96      15.215 -19.386  30.181  1.00  0.00
ATOM   2665  CA  ALA E  96      14.618 -19.883  28.986  1.00  0.00
ATOM   2666  C   ALA E  96      14.497 -18.726  28.011  1.00  0.00
ATOM   2667  O   ALA E  96      13.880 -17.741  28.388  1.00  0.00
ATOM   2668  CB  ALA E  96      13.343 -20.633  29.239  1.00  0.00
ATOM   2669  N   GLU E  97      14.902 -18.910  26.752  1.00  0.00
ATOM   2670  CA  GLU E  97      14.218 -18.180  25.759  1.00  0.00
ATOM   2671  C   GLU E  97      12.718 -18.746  25.818  1.00  0.00
ATOM   2672  O   GLU E  97      12.545 -19.908  26.175  1.00  0.00
ATOM   2673  CB  GLU E  97      14.942 -18.379  24.453  1.00  0.00
ATOM   2674  CG  GLU E  97      15.983 -17.298  24.399  1.00  0.00
ATOM   2675  CD  GLU E  97      15.573 -16.106  23.505  1.00  0.00
ATOM   2676  OE1 GLU E  97      14.501 -16.266  22.828  1.00  0.00
ATOM   2677  OE2 GLU E  97      16.295 -15.099  23.540  1.00  0.00
ATOM   2678  N   PRO E  98      11.798 -18.078  25.222  1.00  0.00
ATOM   2679  CA  PRO E  98      10.380 -18.375  24.962  1.00  0.00
ATOM   2680  C   PRO E  98      10.139 -18.558  23.462  1.00  0.00
ATOM   2681  O   PRO E  98      10.955 -18.086  22.638  1.00  0.00
ATOM   2682  CB  PRO E  98       9.737 -17.040  25.340  1.00  0.00
ATOM   2683  CG  PRO E  98      10.674 -16.093  24.631  1.00  0.00
ATOM   2684  CD  PRO E  98      12.010 -16.691  24.970  1.00  0.00
ATOM   2685  N   ASP E  99       8.880 -18.968  23.175  1.00  0.00
ATOM   2686  CA  ASP E  99       8.528 -19.032  21.780  1.00  0.00
ATOM   2687  C   ASP E  99       7.181 -18.566  21.231  1.00  0.00
ATOM   2688  O   ASP E  99       6.136 -18.795  21.827  1.00  0.00
ATOM   2689  CB  ASP E  99       9.028 -20.301  21.049  1.00  0.00
ATOM   2690  CG  ASP E  99      10.143 -19.882  20.064  1.00  0.00
ATOM   2691  OD1 ASP E  99       9.973 -18.781  19.408  1.00  0.00
ATOM   2692  OD2 ASP E  99      11.081 -20.613  19.824  1.00  0.00
ATOM   2693  N   ILE E 100       7.305 -17.982  20.061  1.00  0.00
ATOM   2694  CA  ILE E 100       6.351 -17.370  19.224  1.00  0.00
ATOM   2695  C   ILE E 100       5.511 -18.402  18.540  1.00  0.00
ATOM   2696  O   ILE E 100       5.839 -19.565  18.643  1.00  0.00
ATOM   2697  CB  ILE E 100       7.013 -16.365  18.245  1.00  0.00
ATOM   2698  CG1 ILE E 100       6.289 -15.868  17.061  1.00  0.00
ATOM   2699  CG2 ILE E 100       8.567 -16.643  17.960  1.00  0.00
ATOM   2700  CD1 ILE E 100       5.161 -14.880  17.496  1.00  0.00
ATOM   2701  N   MET E 101       4.378 -17.976  17.958  1.00  0.00
ATOM   2702  CA  MET E 101       3.716 -18.674  16.895  1.00  0.00
ATOM   2703  C   MET E 101       3.176 -17.723  15.877  1.00  0.00
ATOM   2704  O   MET E 101       3.181 -16.533  16.062  1.00  0.00
ATOM   2705  CB  MET E 101       2.564 -19.500  17.427  1.00  0.00
ATOM   2706  CG  MET E 101       2.614 -20.845  16.699  1.00  0.00
ATOM   2707  SD  MET E 101       1.243 -21.942  17.147  1.00  0.00
ATOM   2708  CE  MET E 101       0.163 -21.330  15.779  1.00  0.00
ATOM   2709  N   ALA E 102       2.542 -18.310  14.878  1.00  0.00
ATOM   2710  CA  ALA E 102       1.398 -17.621  14.271  1.00  0.00
ATOM   2711  C   ALA E 102       0.428 -18.646  13.873  1.00  0.00
ATOM   2712  O   ALA E 102       0.797 -19.588  13.181  1.00  0.00
ATOM   2713  CB  ALA E 102       1.930 -16.730  13.146  1.00  0.00
ATOM   2714  N   THR E 103      -0.815 -18.380  14.176  1.00  0.00
ATOM   2715  CA  THR E 103      -1.876 -19.219  13.776  1.00  0.00
ATOM   2716  C   THR E 103      -2.386 -18.539  12.556  1.00  0.00
ATOM   2717  O   THR E 103      -2.586 -17.328  12.538  1.00  0.00
ATOM   2718  CB  THR E 103      -3.069 -19.374  14.778  1.00  0.00
ATOM   2719  OG1 THR E 103      -2.505 -19.856  15.968  1.00  0.00
ATOM   2720  CG2 THR E 103      -4.034 -20.416  14.266  1.00  0.00
ATOM   2721  N   ASN E 104      -2.799 -19.354  11.612  1.00  0.00
ATOM   2722  CA  ASN E 104      -3.488 -18.988  10.465  1.00  0.00
ATOM   2723  C   ASN E 104      -4.569 -19.894  10.172  1.00  0.00
ATOM   2724  O   ASN E 104      -4.402 -21.108  10.246  1.00  0.00
ATOM   2725  CB  ASN E 104      -2.501 -19.078   9.281  1.00  0.00
ATOM   2726  CG  ASN E 104      -1.688 -17.797   9.277  1.00  0.00
ATOM   2727  OD1 ASN E 104      -2.104 -16.787   8.709  1.00  0.00
ATOM   2728  ND2 ASN E 104      -0.512 -17.924   9.856  1.00  0.00
ATOM   2729  N   ARG E 105      -5.684 -19.243   9.754  1.00  0.00
ATOM   2730  CA  ARG E 105      -6.839 -19.998   9.370  1.00  0.00
ATOM   2731  C   ARG E 105      -7.732 -19.236   8.512  1.00  0.00
ATOM   2732  O   ARG E 105      -8.533 -18.436   8.980  1.00  0.00
ATOM   2733  CB  ARG E 105      -7.608 -20.566  10.527  1.00  0.00
ATOM   2734  CG  ARG E 105      -8.573 -21.660  10.053  1.00  0.00
ATOM   2735  CD  ARG E 105      -9.936 -21.120   9.768  1.00  0.00
ATOM   2736  NE  ARG E 105     -10.923 -22.183   9.517  1.00  0.00
ATOM   2737  CZ  ARG E 105     -10.914 -23.018   8.473  1.00  0.00
ATOM   2738  NH1 ARG E 105     -10.108 -22.826   7.433  1.00  0.00
ATOM   2739  NH2 ARG E 105     -11.721 -24.050   8.390  1.00  0.00
ATOM   2740  N   VAL E 106      -7.790 -19.597   7.233  1.00  0.00
ATOM   2741  CA  VAL E 106      -8.776 -19.050   6.356  1.00  0.00
ATOM   2742  C   VAL E 106      -9.822 -20.124   5.948  1.00  0.00
ATOM   2743  O   VAL E 106      -9.472 -21.178   5.437  1.00  0.00
ATOM   2744  CB  VAL E 106      -8.114 -18.507   5.081  1.00  0.00
ATOM   2745  CG1 VAL E 106      -9.141 -17.828   4.184  1.00  0.00
ATOM   2746  CG2 VAL E 106      -7.038 -17.510   5.479  1.00  0.00
ATOM   2747  N   VAL E 107     -11.062 -19.719   6.098  1.00  0.00
ATOM   2748  CA  VAL E 107     -12.141 -20.315   5.375  1.00  0.00
ATOM   2749  C   VAL E 107     -13.056 -19.275   5.100  1.00  0.00
ATOM   2750  O   VAL E 107     -13.299 -18.455   5.916  1.00  0.00
ATOM   2751  CB  VAL E 107     -12.804 -21.404   6.147  1.00  0.00
ATOM   2752  CG1 VAL E 107     -13.183 -20.944   7.598  1.00  0.00
ATOM   2753  CG2 VAL E 107     -14.084 -21.957   5.462  1.00  0.00
ATOM   2754  N   HIS E 108     -13.632 -19.235   3.949  1.00  0.00
ATOM   2755  CA  HIS E 108     -14.790 -18.443   3.622  1.00  0.00
ATOM   2756  C   HIS E 108     -15.642 -19.249   2.656  1.00  0.00
ATOM   2757  O   HIS E 108     -15.110 -20.185   2.018  1.00  0.00
ATOM   2758  CB  HIS E 108     -14.343 -17.097   3.095  1.00  0.00
ATOM   2759  CG  HIS E 108     -13.890 -17.282   1.699  1.00  0.00
ATOM   2760  ND1 HIS E 108     -14.583 -16.892   0.547  1.00  0.00
ATOM   2761  CD2 HIS E 108     -12.803 -18.048   1.383  1.00  0.00
ATOM   2762  CE1 HIS E 108     -13.883 -17.432  -0.463  1.00  0.00
ATOM   2763  NE2 HIS E 108     -12.874 -18.197   0.010  1.00  0.00
ATOM   2764  N   VAL E 109     -16.911 -18.813   2.531  1.00  0.00
ATOM   2765  CA  VAL E 109     -17.641 -19.333   1.425  1.00  0.00
ATOM   2766  C   VAL E 109     -18.232 -18.283   0.531  1.00  0.00
ATOM   2767  O   VAL E 109     -18.435 -17.180   0.960  1.00  0.00
ATOM   2768  CB  VAL E 109     -18.588 -20.427   1.932  1.00  0.00
ATOM   2769  CG1 VAL E 109     -19.594 -20.916   0.850  1.00  0.00
ATOM   2770  CG2 VAL E 109     -17.816 -21.620   2.421  1.00  0.00
ATOM   2771  N   ILE E 110     -18.619 -18.662  -0.713  1.00  0.00
ATOM   2772  CA  ILE E 110     -19.715 -17.937  -1.331  1.00  0.00
ATOM   2773  C   ILE E 110     -20.682 -19.015  -1.765  1.00  0.00
ATOM   2774  O   ILE E 110     -20.230 -20.073  -2.281  1.00  0.00
ATOM   2775  CB  ILE E 110     -19.259 -17.103  -2.527  1.00  0.00
ATOM   2776  CG1 ILE E 110     -20.504 -16.806  -3.364  1.00  0.00
ATOM   2777  CG2 ILE E 110     -18.182 -17.794  -3.384  1.00  0.00
ATOM   2778  CD1 ILE E 110     -20.167 -15.814  -4.395  1.00  0.00
ATOM   2779  N   THR E 111     -21.954 -18.777  -1.581  1.00  0.00
ATOM   2780  CA  THR E 111     -22.923 -19.647  -2.116  1.00  0.00
ATOM   2781  C   THR E 111     -23.913 -18.830  -2.974  1.00  0.00
ATOM   2782  O   THR E 111     -24.689 -18.061  -2.492  1.00  0.00
ATOM   2783  CB  THR E 111     -23.609 -20.660  -1.194  1.00  0.00
ATOM   2784  OG1 THR E 111     -24.432 -19.961  -0.231  1.00  0.00
ATOM   2785  CG2 THR E 111     -22.509 -21.438  -0.505  1.00  0.00
ATOM   2786  N   ASN E 112     -23.970 -19.132  -4.254  1.00  0.00
ATOM   2787  CA  ASN E 112     -24.769 -18.453  -5.258  1.00  0.00
ATOM   2788  C   ASN E 112     -26.250 -18.832  -5.185  1.00  0.00
ATOM   2789  O   ASN E 112     -26.588 -19.520  -4.237  1.00  0.00
ATOM   2790  CB  ASN E 112     -24.212 -18.547  -6.665  1.00  0.00
ATOM   2791  CG  ASN E 112     -24.179 -17.252  -7.314  1.00  0.00
ATOM   2792  OD1 ASN E 112     -25.245 -16.653  -7.546  1.00  0.00
ATOM   2793  ND2 ASN E 112     -22.984 -16.631  -7.376  1.00  0.00
ATOM   2794  N   VAL E 113     -26.985 -18.443  -6.191  1.00  0.00
ATOM   2795  CA  VAL E 113     -28.396 -18.683  -6.469  1.00  0.00
ATOM   2796  C   VAL E 113     -28.885 -17.711  -7.489  1.00  0.00
ATOM   2797  O   VAL E 113     -28.883 -16.514  -7.349  1.00  0.00
ATOM   2798  CB  VAL E 113     -29.373 -18.788  -5.281  1.00  0.00
ATOM   2799  CG1 VAL E 113     -29.013 -17.629  -4.320  1.00  0.00
ATOM   2800  CG2 VAL E 113     -30.836 -18.626  -5.698  1.00  0.00
ATOM   2801  N   LEU E 114     -29.238 -18.413  -8.579  1.00  0.00
ATOM   2802  CA  LEU E 114     -29.697 -17.840  -9.829  1.00  0.00
ATOM   2803  C   LEU E 114     -31.196 -17.760  -9.833  1.00  0.00
ATOM   2804  O   LEU E 114     -31.658 -17.363 -10.924  1.00  0.00
ATOM   2805  CB  LEU E 114     -29.223 -18.686 -11.034  1.00  0.00
ATOM   2806  CG  LEU E 114     -28.592 -17.909 -12.207  1.00  0.00
ATOM   2807  CD1 LEU E 114     -27.532 -18.838 -12.754  1.00  0.00
ATOM   2808  CD2 LEU E 114     -29.575 -17.751 -13.331  1.00  0.00
ATOM   2809  N   GLN E 115     -31.843 -18.152  -8.777  1.00  0.00
ATOM   2810  CA  GLN E 115     -33.214 -18.298  -8.500  1.00  0.00
ATOM   2811  C   GLN E 115     -34.082 -18.067  -9.765  1.00  0.00
ATOM   2812  O   GLN E 115     -34.945 -18.882 -10.084  1.00 99.99
ATOM   2813  CB  GLN E 115     -33.695 -17.339  -7.399  1.00  0.00
ATOM   2814  CG  GLN E 115     -34.687 -17.947  -6.481  1.00  0.00
ATOM   2815  CD  GLN E 115     -35.986 -18.204  -7.143  1.00  0.00
ATOM   2816  OE1 GLN E 115     -36.446 -19.305  -7.360  1.00  0.00
ATOM   2817  NE2 GLN E 115     -36.647 -17.121  -7.496  1.00  0.00
ATOM   2818  OXT GLN E 115     -34.707 -19.107 -10.082  1.00  0.00
TER    2819      GLN E 115                                        
ATOM   2820  N   GLU E 231     -30.864   1.729 -26.522  1.00  0.00
ATOM   2821  CA  GLU E 231     -31.900   2.436 -25.794  1.00  0.00
ATOM   2822  C   GLU E 231     -33.042   1.538 -25.509  1.00  0.00
ATOM   2823  O   GLU E 231     -33.325   0.592 -26.201  1.00  0.00
ATOM   2824  CB  GLU E 231     -32.529   3.565 -26.613  1.00  0.00
ATOM   2825  CG  GLU E 231     -31.602   4.699 -26.573  1.00  0.00
ATOM   2826  CD  GLU E 231     -32.042   5.744 -27.634  1.00  0.00
ATOM   2827  OE1 GLU E 231     -33.131   6.346 -27.396  1.00  0.00
ATOM   2828  OE2 GLU E 231     -31.397   5.809 -28.717  1.00  0.00
ATOM   2829  N   PRO E 232     -33.768   1.893 -24.448  1.00  0.00
ATOM   2830  CA  PRO E 232     -34.966   1.214 -24.156  1.00  0.00
ATOM   2831  C   PRO E 232     -36.043   1.813 -25.099  1.00  0.00
ATOM   2832  O   PRO E 232     -36.721   2.795 -24.720  1.00  0.00
ATOM   2833  CB  PRO E 232     -35.160   1.457 -22.708  1.00  0.00
ATOM   2834  CG  PRO E 232     -34.386   2.664 -22.319  1.00  0.00
ATOM   2835  CD  PRO E 232     -33.298   2.750 -23.364  1.00  0.00
ATOM   2836  N   VAL E 233     -36.090   1.322 -26.338  1.00  0.00
ATOM   2837  CA  VAL E 233     -36.932   1.918 -27.380  1.00  0.00
ATOM   2838  C   VAL E 233     -38.019   0.948 -27.562  1.00  0.00
ATOM   2839  O   VAL E 233     -37.749  -0.161 -27.891  1.00  0.00
ATOM   2840  CB  VAL E 233     -36.186   2.121 -28.679  1.00  0.00
ATOM   2841  CG1 VAL E 233     -36.078   3.601 -29.051  1.00  0.00
ATOM   2842  CG2 VAL E 233     -34.839   1.495 -28.711  1.00  0.00
ATOM   2843  N   ALA E 234     -39.210   1.463 -27.457  1.00  0.00
ATOM   2844  CA  ALA E 234     -40.421   0.698 -27.426  1.00  0.00
ATOM   2845  C   ALA E 234     -41.610   1.593 -27.151  1.00  0.00
ATOM   2846  O   ALA E 234     -41.609   2.803 -27.510  1.00  0.00
ATOM   2847  CB  ALA E 234     -40.289  -0.440 -26.406  1.00  0.00
ATOM   2848  N   GLU E 235     -42.613   0.987 -26.561  1.00  0.00
ATOM   2849  CA  GLU E 235     -43.806   1.603 -26.004  1.00  0.00
ATOM   2850  C   GLU E 235     -43.506   1.781 -24.519  1.00  0.00
ATOM   2851  O   GLU E 235     -42.324   1.643 -24.172  1.00  0.00
ATOM   2852  CB  GLU E 235     -44.802   0.541 -26.501  1.00  0.00
ATOM   2853  CG  GLU E 235     -45.256   0.420 -27.939  1.00  0.00
ATOM   2854  CD  GLU E 235     -45.798  -0.922 -28.236  1.00  0.00
ATOM   2855  OE1 GLU E 235     -45.200  -1.576 -29.134  1.00  0.00
ATOM   2856  OE2 GLU E 235     -46.655  -1.337 -27.473  1.00  0.00
ATOM   2857  N   PRO E 236     -44.432   2.029 -23.580  1.00  0.00
ATOM   2858  CA  PRO E 236     -44.232   2.426 -22.203  1.00  0.00
ATOM   2859  C   PRO E 236     -43.495   1.387 -21.387  1.00  0.00
ATOM   2860  O   PRO E 236     -44.099   0.434 -20.864  1.00  0.00
ATOM   2861  CB  PRO E 236     -45.589   2.686 -21.675  1.00  0.00
ATOM   2862  CG  PRO E 236     -46.456   1.700 -22.356  1.00  0.00
ATOM   2863  CD  PRO E 236     -45.790   1.557 -23.710  1.00  0.00
ATOM   2864  N   ASP E 237     -42.188   1.668 -21.240  1.00  0.00
ATOM   2865  CA  ASP E 237     -41.305   0.790 -20.494  1.00  0.00
ATOM   2866  C   ASP E 237     -40.581   1.564 -19.442  1.00  0.00
ATOM   2867  O   ASP E 237     -39.668   2.320 -19.720  1.00  0.00
ATOM   2868  CB  ASP E 237     -40.534  -0.122 -21.444  1.00  0.00
ATOM   2869  CG  ASP E 237     -39.315   0.593 -21.980  1.00  0.00
ATOM   2870  OD1 ASP E 237     -39.443   1.462 -22.840  1.00  0.00
ATOM   2871  OD2 ASP E 237     -38.226   0.293 -21.357  1.00  0.00
ATOM   2872  N   ILE E 238     -40.949   1.290 -18.167  1.00  0.00
ATOM   2873  CA  ILE E 238     -40.802   2.134 -17.004  1.00  0.00
ATOM   2874  C   ILE E 238     -39.398   1.880 -16.460  1.00  0.00
ATOM   2875  O   ILE E 238     -39.242   1.188 -15.451  1.00  0.00
ATOM   2876  CB  ILE E 238     -42.030   1.871 -16.025  1.00  0.00
ATOM   2877  CG1 ILE E 238     -41.704   2.108 -14.544  1.00  0.00
ATOM   2878  CG2 ILE E 238     -42.708   0.485 -16.139  1.00  0.00
ATOM   2879  CD1 ILE E 238     -40.929   3.322 -14.274  1.00  0.00
ATOM   2880  N   MET E 239     -38.383   2.460 -17.112  1.00  0.00
ATOM   2881  CA  MET E 239     -37.014   2.052 -16.804  1.00  0.00
ATOM   2882  C   MET E 239     -36.449   2.982 -15.825  1.00  0.00
ATOM   2883  O   MET E 239     -36.114   4.091 -16.102  1.00  0.00
ATOM   2884  CB  MET E 239     -36.155   2.010 -18.055  1.00  0.00
ATOM   2885  CG  MET E 239     -35.976   3.308 -18.842  1.00  0.00
ATOM   2886  SD  MET E 239     -34.244   3.820 -19.094  1.00  0.00
ATOM   2887  CE  MET E 239     -33.970   4.981 -17.743  1.00  0.00
ATOM   2888  N   ALA E 240     -36.408   2.500 -14.631  1.00  0.00
ATOM   2889  CA  ALA E 240     -35.828   3.232 -13.509  1.00  0.00
ATOM   2890  C   ALA E 240     -34.400   2.834 -13.249  1.00  0.00
ATOM   2891  O   ALA E 240     -34.031   1.665 -13.328  1.00  0.00
ATOM   2892  CB  ALA E 240     -36.763   3.016 -12.322  1.00  0.00
ATOM   2893  N   THR E 241     -33.588   3.828 -12.974  1.00  0.00
ATOM   2894  CA  THR E 241     -32.125   3.553 -12.723  1.00  0.00
ATOM   2895  C   THR E 241     -31.731   4.399 -11.498  1.00  0.00
ATOM   2896  O   THR E 241     -32.459   5.286 -11.107  1.00  0.00
ATOM   2897  CB  THR E 241     -31.308   3.942 -13.957  1.00  0.00
ATOM   2898  OG1 THR E 241     -31.793   3.275 -15.114  1.00  0.00
ATOM   2899  CG2 THR E 241     -29.822   3.488 -13.780  1.00  0.00
ATOM   2900  N   ASN E 242     -30.632   4.119 -10.830  1.00  0.00
ATOM   2901  CA  ASN E 242     -30.424   4.632  -9.471  1.00  0.00
ATOM   2902  C   ASN E 242     -29.043   4.303  -8.964  1.00  0.00
ATOM   2903  O   ASN E 242     -28.858   4.034  -7.806  1.00  0.00
ATOM   2904  CB  ASN E 242     -31.481   4.015  -8.514  1.00  0.00
ATOM   2905  CG  ASN E 242     -31.980   4.958  -7.394  1.00  0.00
ATOM   2906  OD1 ASN E 242     -33.171   5.176  -7.300  1.00  0.00
ATOM   2907  ND2 ASN E 242     -31.013   5.488  -6.697  1.00  0.00
ATOM   2908  N   ARG E 243     -28.082   4.446  -9.859  1.00  0.00
ATOM   2909  CA  ARG E 243     -26.664   4.118  -9.686  1.00  0.00
ATOM   2910  C   ARG E 243     -26.228   4.408  -8.251  1.00  0.00
ATOM   2911  O   ARG E 243     -26.451   5.503  -7.692  1.00  0.00
ATOM   2912  CB  ARG E 243     -25.806   4.926 -10.648  1.00  0.00
ATOM   2913  CG  ARG E 243     -24.319   5.052 -10.309  1.00  0.00
ATOM   2914  CD  ARG E 243     -23.463   4.077 -10.989  1.00  0.00
ATOM   2915  NE  ARG E 243     -23.193   4.606 -12.321  1.00  0.00
ATOM   2916  CZ  ARG E 243     -22.116   5.249 -12.746  1.00  0.00
ATOM   2917  NH1 ARG E 243     -21.137   5.515 -11.919  1.00  0.00
ATOM   2918  NH2 ARG E 243     -22.008   5.623 -14.032  1.00  0.00
ATOM   2919  N   VAL E 244     -25.577   3.396  -7.650  1.00  0.00
ATOM   2920  CA  VAL E 244     -25.253   3.395  -6.239  1.00  0.00
ATOM   2921  C   VAL E 244     -23.834   3.000  -6.044  1.00  0.00
ATOM   2922  O   VAL E 244     -23.326   2.221  -6.767  1.00  0.00
ATOM   2923  CB  VAL E 244     -26.155   2.430  -5.484  1.00  0.00
ATOM   2924  CG1 VAL E 244     -25.920   2.540  -3.983  1.00  0.00
ATOM   2925  CG2 VAL E 244     -27.602   2.535  -5.862  1.00  0.00
ATOM   2926  N   VAL E 245     -23.251   3.464  -4.918  1.00  0.00
ATOM   2927  CA  VAL E 245     -22.021   2.932  -4.404  1.00  0.00
ATOM   2928  C   VAL E 245     -21.962   3.026  -2.893  1.00  0.00
ATOM   2929  O   VAL E 245     -22.515   3.983  -2.321  1.00  0.00
ATOM   2930  CB  VAL E 245     -20.803   3.669  -5.044  1.00  0.00
ATOM   2931  CG1 VAL E 245     -21.035   5.240  -4.983  1.00  0.00
ATOM   2932  CG2 VAL E 245     -19.481   3.308  -4.387  1.00  0.00
ATOM   2933  N   HIS E 246     -21.243   2.096  -2.258  1.00  0.00
ATOM   2934  CA  HIS E 246     -21.088   2.069  -0.782  1.00  0.00
ATOM   2935  C   HIS E 246     -19.585   1.899  -0.703  1.00  0.00
ATOM   2936  O   HIS E 246     -19.141   0.749  -0.837  1.00  0.00
ATOM   2937  CB  HIS E 246     -21.925   0.984  -0.199  1.00  0.00
ATOM   2938  CG  HIS E 246     -21.552   0.842   1.262  1.00  0.00
ATOM   2939  ND1 HIS E 246     -21.559  -0.312   1.958  1.00  0.00
ATOM   2940  CD2 HIS E 246     -21.202   1.892   2.040  1.00  0.00
ATOM   2941  CE1 HIS E 246     -21.056   0.021   3.121  1.00  0.00
ATOM   2942  NE2 HIS E 246     -20.857   1.318   3.241  1.00  0.00
ATOM   2943  N   VAL E 247     -18.763   2.942  -0.424  1.00  0.00
ATOM   2944  CA  VAL E 247     -17.390   2.600   0.025  1.00  0.00
ATOM   2945  C   VAL E 247     -17.383   2.130   1.422  1.00  0.00
ATOM   2946  O   VAL E 247     -18.035   2.727   2.295  1.00  0.00
ATOM   2947  CB  VAL E 247     -16.589   3.803  -0.201  1.00  0.00
ATOM   2948  CG1 VAL E 247     -15.198   3.710   0.465  1.00  0.00
ATOM   2949  CG2 VAL E 247     -16.409   3.936  -1.746  1.00  0.00
ATOM   2950  N   ILE E 248     -16.506   1.102   1.663  1.00  0.00
ATOM   2951  CA  ILE E 248     -16.251   0.580   2.979  1.00  0.00
ATOM   2952  C   ILE E 248     -14.751   0.330   3.104  1.00  0.00
ATOM   2953  O   ILE E 248     -14.056  -0.244   2.245  1.00  0.00
ATOM   2954  CB  ILE E 248     -17.162  -0.638   3.247  1.00  0.00
ATOM   2955  CG1 ILE E 248     -17.895  -0.666   4.585  1.00  0.00
ATOM   2956  CG2 ILE E 248     -16.311  -1.904   3.397  1.00  0.00
ATOM   2957  CD1 ILE E 248     -16.927  -0.410   5.788  1.00  0.00
ATOM   2958  N   THR E 249     -14.298   0.539   4.369  1.00  0.00
ATOM   2959  CA  THR E 249     -13.011   0.167   4.890  1.00  0.00
ATOM   2960  C   THR E 249     -13.032  -0.041   6.404  1.00  0.00
ATOM   2961  O   THR E 249     -13.874   0.410   7.175  1.00  0.00
ATOM   2962  CB  THR E 249     -12.052   1.332   4.497  1.00  0.00
ATOM   2963  OG1 THR E 249     -10.664   1.148   4.790  1.00  0.00
ATOM   2964  CG2 THR E 249     -12.429   2.575   5.290  1.00  0.00
ATOM   2965  N   ASN E 250     -11.970  -0.712   6.768  1.00  0.00
ATOM   2966  CA  ASN E 250     -11.295  -0.739   7.978  1.00  0.00
ATOM   2967  C   ASN E 250      -9.958   0.014   7.878  1.00  0.00
ATOM   2968  O   ASN E 250      -9.327   0.077   6.839  1.00  0.00
ATOM   2969  CB  ASN E 250     -11.015  -2.174   8.464  1.00  0.00
ATOM   2970  CG  ASN E 250     -11.338  -2.238   9.909  1.00  0.00
ATOM   2971  OD1 ASN E 250     -10.512  -2.265  10.810  1.00  0.00
ATOM   2972  ND2 ASN E 250     -12.591  -2.200  10.114  1.00  0.00
ATOM   2973  N   VAL E 251      -9.518   0.376   9.026  1.00  0.00
ATOM   2974  CA  VAL E 251      -8.301   1.163   9.342  1.00  0.00
ATOM   2975  C   VAL E 251      -7.738   0.578  10.656  1.00  0.00
ATOM   2976  O   VAL E 251      -8.516  -0.168  11.318  1.00  0.00
ATOM   2977  CB  VAL E 251      -8.683   2.570   9.740  1.00  0.00
ATOM   2978  CG1 VAL E 251      -9.517   2.373  10.999  1.00  0.00
ATOM   2979  CG2 VAL E 251      -7.443   3.468   9.932  1.00  0.00
ATOM   2980  N   LEU E 252      -6.561   0.957  11.251  1.00  0.00
ATOM   2981  CA  LEU E 252      -6.213   0.300  12.458  1.00  0.00
ATOM   2982  C   LEU E 252      -5.421   0.985  13.509  1.00  0.00
ATOM   2983  O   LEU E 252      -5.631   0.502  14.609  1.00  0.00
ATOM   2984  CB  LEU E 252      -5.868  -1.145  12.267  1.00  0.00
ATOM   2985  CG  LEU E 252      -6.627  -2.119  13.195  1.00  0.00
ATOM   2986  CD1 LEU E 252      -7.238  -3.182  12.290  1.00  0.00
ATOM   2987  CD2 LEU E 252      -5.648  -2.813  14.107  1.00  0.00
ATOM   2988  N   GLN E 253      -4.622   2.032  13.313  1.00  0.00
ATOM   2989  CA  GLN E 253      -4.084   2.963  14.345  1.00  0.00
ATOM   2990  C   GLN E 253      -2.595   3.258  14.154  1.00  0.00
ATOM   2991  O   GLN E 253      -2.186   4.416  14.150  1.00 99.99
ATOM   2992  CB  GLN E 253      -4.263   2.681  15.884  1.00  0.00
ATOM   2993  CG  GLN E 253      -4.642   4.022  16.589  1.00  0.00
ATOM   2994  CD  GLN E 253      -5.233   3.687  17.932  1.00  0.00
ATOM   2995  OE1 GLN E 253      -4.883   2.736  18.649  1.00  0.00
ATOM   2996  NE2 GLN E 253      -6.308   4.345  18.316  1.00  0.00
ATOM   2997  OXT GLN E 253      -2.279   4.427  14.272  1.00  0.00
TER    2998      GLN E 253                                        
ATOM   2999  N   GLU F 116     -24.304  -6.238 -37.004  1.00  0.00
ATOM   3000  CA  GLU F 116     -23.789  -6.696 -35.730  1.00  0.00
ATOM   3001  C   GLU F 116     -22.326  -6.779 -35.776  1.00  0.00
ATOM   3002  O   GLU F 116     -21.796  -7.699 -36.374  1.00  0.00
ATOM   3003  CB  GLU F 116     -24.408  -8.046 -35.348  1.00  0.00
ATOM   3004  CG  GLU F 116     -24.308  -8.278 -33.854  1.00  0.00
ATOM   3005  CD  GLU F 116     -23.090  -9.074 -33.386  1.00  0.00
ATOM   3006  OE1 GLU F 116     -21.945  -8.915 -33.867  1.00  0.00
ATOM   3007  OE2 GLU F 116     -23.288  -9.830 -32.420  1.00  0.00
ATOM   3008  N   PRO F 117     -21.642  -5.757 -35.236  1.00  0.00
ATOM   3009  CA  PRO F 117     -20.245  -6.003 -34.951  1.00  0.00
ATOM   3010  C   PRO F 117     -20.094  -5.783 -33.458  1.00  0.00
ATOM   3011  O   PRO F 117     -19.736  -4.729 -33.043  1.00  0.00
ATOM   3012  CB  PRO F 117     -19.497  -5.002 -35.817  1.00  0.00
ATOM   3013  CG  PRO F 117     -20.441  -3.809 -35.757  1.00  0.00
ATOM   3014  CD  PRO F 117     -21.803  -4.398 -35.680  1.00  0.00
ATOM   3015  N   VAL F 118     -20.394  -6.856 -32.682  1.00  0.00
ATOM   3016  CA  VAL F 118     -20.368  -6.811 -31.195  1.00  0.00
ATOM   3017  C   VAL F 118     -18.995  -7.286 -30.760  1.00  0.00
ATOM   3018  O   VAL F 118     -18.342  -7.942 -31.550  1.00  0.00
ATOM   3019  CB  VAL F 118     -21.514  -7.563 -30.509  1.00  0.00
ATOM   3020  CG1 VAL F 118     -21.494  -7.456 -28.958  1.00  0.00
ATOM   3021  CG2 VAL F 118     -22.792  -6.970 -30.968  1.00  0.00
ATOM   3022  N   ALA F 119     -18.626  -6.945 -29.524  1.00  0.00
ATOM   3023  CA  ALA F 119     -17.586  -7.719 -28.845  1.00  0.00
ATOM   3024  C   ALA F 119     -17.938  -7.715 -27.345  1.00  0.00
ATOM   3025  O   ALA F 119     -18.640  -6.850 -26.854  1.00  0.00
ATOM   3026  CB  ALA F 119     -16.251  -7.167 -29.175  1.00  0.00
ATOM   3027  N   GLU F 120     -17.492  -8.808 -26.692  1.00  0.00
ATOM   3028  CA  GLU F 120     -17.220  -8.710 -25.312  1.00  0.00
ATOM   3029  C   GLU F 120     -15.757  -8.146 -25.218  1.00  0.00
ATOM   3030  O   GLU F 120     -15.034  -8.179 -26.166  1.00  0.00
ATOM   3031  CB  GLU F 120     -17.500  -9.990 -24.577  1.00  0.00
ATOM   3032  CG  GLU F 120     -18.962 -10.001 -24.084  1.00  0.00
ATOM   3033  CD  GLU F 120     -18.900  -9.991 -22.567  1.00  0.00
ATOM   3034  OE1 GLU F 120     -18.471 -11.042 -22.075  1.00  0.00
ATOM   3035  OE2 GLU F 120     -19.359  -8.967 -21.982  1.00  0.00
ATOM   3036  N   PRO F 121     -15.406  -7.695 -24.009  1.00  0.00
ATOM   3037  CA  PRO F 121     -14.167  -7.159 -23.529  1.00  0.00
ATOM   3038  C   PRO F 121     -13.560  -8.065 -22.473  1.00  0.00
ATOM   3039  O   PRO F 121     -14.260  -8.823 -21.899  1.00  0.00
ATOM   3040  CB  PRO F 121     -14.619  -5.907 -22.796  1.00  0.00
ATOM   3041  CG  PRO F 121     -15.803  -6.461 -22.118  1.00  0.00
ATOM   3042  CD  PRO F 121     -16.445  -7.313 -23.105  1.00  0.00
ATOM   3043  N   ASP F 122     -12.277  -7.908 -22.096  1.00  0.00
ATOM   3044  CA  ASP F 122     -11.832  -8.701 -20.917  1.00  0.00
ATOM   3045  C   ASP F 122     -11.009  -8.057 -19.929  1.00  0.00
ATOM   3046  O   ASP F 122     -10.179  -7.168 -20.081  1.00  0.00
ATOM   3047  CB  ASP F 122     -11.317 -10.136 -21.212  1.00  0.00
ATOM   3048  CG  ASP F 122     -12.136 -11.173 -20.535  1.00  0.00
ATOM   3049  OD1 ASP F 122     -12.286 -11.065 -19.296  1.00  0.00
ATOM   3050  OD2 ASP F 122     -12.680 -12.026 -21.225  1.00  0.00
ATOM   3051  N   ILE F 123     -11.302  -8.541 -18.742  1.00  0.00
ATOM   3052  CA  ILE F 123     -10.646  -8.235 -17.513  1.00  0.00
ATOM   3053  C   ILE F 123      -9.159  -8.467 -17.543  1.00  0.00
ATOM   3054  O   ILE F 123      -8.602  -8.952 -18.490  1.00  0.00
ATOM   3055  CB  ILE F 123     -11.551  -8.706 -16.275  1.00  0.00
ATOM   3056  CG1 ILE F 123     -10.831  -8.740 -15.010  1.00  0.00
ATOM   3057  CG2 ILE F 123     -12.387  -9.967 -16.600  1.00  0.00
ATOM   3058  CD1 ILE F 123     -10.552  -7.326 -14.534  1.00  0.00
ATOM   3059  N   MET F 124      -8.462  -8.005 -16.548  1.00  0.00
ATOM   3060  CA  MET F 124      -7.156  -8.503 -16.172  1.00  0.00
ATOM   3061  C   MET F 124      -7.000  -8.322 -14.691  1.00  0.00
ATOM   3062  O   MET F 124      -7.661  -7.507 -14.104  1.00  0.00
ATOM   3063  CB  MET F 124      -6.005  -7.856 -16.930  1.00  0.00
ATOM   3064  CG  MET F 124      -5.044  -8.968 -17.392  1.00  0.00
ATOM   3065  SD  MET F 124      -3.447  -8.415 -18.065  1.00  0.00
ATOM   3066  CE  MET F 124      -2.523  -8.335 -16.558  1.00  0.00
ATOM   3067  N   ALA F 125      -5.941  -8.895 -14.186  1.00  0.00
ATOM   3068  CA  ALA F 125      -5.253  -8.280 -13.096  1.00  0.00
ATOM   3069  C   ALA F 125      -3.764  -8.477 -13.360  1.00  0.00
ATOM   3070  O   ALA F 125      -3.230  -9.604 -13.414  1.00  0.00
ATOM   3071  CB  ALA F 125      -5.718  -8.886 -11.789  1.00  0.00
ATOM   3072  N   THR F 126      -3.109  -7.300 -13.452  1.00  0.00
ATOM   3073  CA  THR F 126      -1.705  -7.207 -13.319  1.00  0.00
ATOM   3074  C   THR F 126      -1.422  -7.306 -11.829  1.00  0.00
ATOM   3075  O   THR F 126      -2.085  -6.661 -11.048  1.00  0.00
ATOM   3076  CB  THR F 126      -1.066  -6.014 -13.984  1.00  0.00
ATOM   3077  OG1 THR F 126      -1.012  -6.122 -15.414  1.00  0.00
ATOM   3078  CG2 THR F 126       0.432  -6.068 -13.568  1.00  0.00
ATOM   3079  N   ASN F 127      -0.406  -8.111 -11.547  1.00  0.00
ATOM   3080  CA  ASN F 127       0.071  -8.304 -10.222  1.00  0.00
ATOM   3081  C   ASN F 127       1.550  -8.400 -10.328  1.00  0.00
ATOM   3082  O   ASN F 127       2.117  -9.199 -11.008  1.00  0.00
ATOM   3083  CB  ASN F 127      -0.602  -9.531  -9.590  1.00  0.00
ATOM   3084  CG  ASN F 127      -1.587  -9.062  -8.546  1.00  0.00
ATOM   3085  OD1 ASN F 127      -1.219  -8.181  -7.789  1.00  0.00
ATOM   3086  ND2 ASN F 127      -2.840  -9.546  -8.529  1.00  0.00
ATOM   3087  N   ARG F 128       2.116  -7.642  -9.407  1.00  0.00
ATOM   3088  CA  ARG F 128       3.557  -7.531  -9.282  1.00  0.00
ATOM   3089  C   ARG F 128       3.901  -7.211  -7.891  1.00  0.00
ATOM   3090  O   ARG F 128       3.708  -6.045  -7.516  1.00  0.00
ATOM   3091  CB  ARG F 128       4.158  -6.685 -10.351  1.00  0.00
ATOM   3092  CG  ARG F 128       5.634  -6.869 -10.317  1.00  0.00
ATOM   3093  CD  ARG F 128       6.345  -6.001  -9.250  1.00  0.00
ATOM   3094  NE  ARG F 128       7.842  -6.073  -9.267  1.00  0.00
ATOM   3095  CZ  ARG F 128       8.508  -7.151  -8.869  1.00  0.00
ATOM   3096  NH1 ARG F 128       7.899  -8.288  -8.486  1.00  0.00
ATOM   3097  NH2 ARG F 128       9.838  -7.064  -8.893  1.00  0.00
ATOM   3098  N   VAL F 129       4.632  -8.055  -7.176  1.00  0.00
ATOM   3099  CA  VAL F 129       5.096  -7.641  -5.889  1.00  0.00
ATOM   3100  C   VAL F 129       6.572  -7.981  -5.743  1.00  0.00
ATOM   3101  O   VAL F 129       7.074  -9.031  -6.073  1.00  0.00
ATOM   3102  CB  VAL F 129       4.289  -8.301  -4.822  1.00  0.00
ATOM   3103  CG1 VAL F 129       4.729  -7.797  -3.419  1.00  0.00
ATOM   3104  CG2 VAL F 129       2.764  -8.043  -5.013  1.00  0.00
ATOM   3105  N   VAL F 130       7.222  -7.095  -5.005  1.00  0.00
ATOM   3106  CA  VAL F 130       8.524  -7.331  -4.490  1.00  0.00
ATOM   3107  C   VAL F 130       8.635  -6.720  -3.255  1.00  0.00
ATOM   3108  O   VAL F 130       7.964  -5.748  -3.002  1.00  0.00
ATOM   3109  CB  VAL F 130       9.474  -6.940  -5.533  1.00  0.00
ATOM   3110  CG1 VAL F 130       9.120  -5.564  -6.187  1.00  0.00
ATOM   3111  CG2 VAL F 130      10.879  -7.002  -5.131  1.00  0.00
ATOM   3112  N   HIS F 131       9.559  -7.277  -2.436  1.00  0.00
ATOM   3113  CA  HIS F 131      10.046  -6.395  -1.418  1.00  0.00
ATOM   3114  C   HIS F 131      11.466  -6.820  -1.182  1.00  0.00
ATOM   3115  O   HIS F 131      11.948  -7.836  -1.636  1.00  0.00
ATOM   3116  CB  HIS F 131       9.203  -6.596  -0.130  1.00  0.00
ATOM   3117  CG  HIS F 131       9.406  -7.953   0.479  1.00  0.00
ATOM   3118  ND1 HIS F 131      10.443  -8.197   1.349  1.00  0.00
ATOM   3119  CD2 HIS F 131       8.983  -9.142  -0.030  1.00  0.00
ATOM   3120  CE1 HIS F 131      10.497  -9.508   1.487  1.00  0.00
ATOM   3121  NE2 HIS F 131       9.644 -10.135   0.616  1.00  0.00
ATOM   3122  N   VAL F 132      12.146  -6.085  -0.290  1.00  0.00
ATOM   3123  CA  VAL F 132      13.414  -6.488   0.154  1.00  0.00
ATOM   3124  C   VAL F 132      13.589  -6.157   1.628  1.00  0.00
ATOM   3125  O   VAL F 132      13.219  -5.074   2.110  1.00  0.00
ATOM   3126  CB  VAL F 132      14.557  -5.802  -0.544  1.00  0.00
ATOM   3127  CG1 VAL F 132      15.866  -5.972   0.195  1.00  0.00
ATOM   3128  CG2 VAL F 132      14.685  -6.514  -1.889  1.00  0.00
ATOM   3129  N   ILE F 133      14.138  -7.128   2.360  1.00  0.00
ATOM   3130  CA  ILE F 133      14.615  -6.763   3.689  1.00  0.00
ATOM   3131  C   ILE F 133      16.140  -6.792   3.603  1.00  0.00
ATOM   3132  O   ILE F 133      16.678  -7.789   3.106  1.00  0.00
ATOM   3133  CB  ILE F 133      14.024  -7.634   4.771  1.00  0.00
ATOM   3134  CG1 ILE F 133      14.855  -7.437   6.036  1.00  0.00
ATOM   3135  CG2 ILE F 133      13.953  -9.071   4.376  1.00  0.00
ATOM   3136  CD1 ILE F 133      13.943  -7.846   7.207  1.00  0.00
ATOM   3137  N   THR F 134      16.870  -5.896   4.257  1.00  0.00
ATOM   3138  CA  THR F 134      18.266  -6.186   4.535  1.00  0.00
ATOM   3139  C   THR F 134      18.563  -5.731   5.922  1.00  0.00
ATOM   3140  O   THR F 134      18.151  -4.687   6.398  1.00  0.00
ATOM   3141  CB  THR F 134      19.203  -5.456   3.532  1.00  0.00
ATOM   3142  OG1 THR F 134      19.108  -4.049   3.559  1.00  0.00
ATOM   3143  CG2 THR F 134      18.870  -5.847   2.049  1.00  0.00
ATOM   3144  N   ASN F 135      19.515  -6.455   6.487  1.00  0.00
ATOM   3145  CA  ASN F 135      20.234  -6.073   7.656  1.00  0.00
ATOM   3146  C   ASN F 135      21.590  -5.513   7.326  1.00  0.00
ATOM   3147  O   ASN F 135      21.870  -5.269   6.171  1.00  0.00
ATOM   3148  CB  ASN F 135      20.303  -7.347   8.532  1.00  0.00
ATOM   3149  CG  ASN F 135      19.457  -6.856   9.780  1.00  0.00
ATOM   3150  OD1 ASN F 135      20.077  -6.412  10.724  1.00  0.00
ATOM   3151  ND2 ASN F 135      18.154  -6.899   9.784  1.00  0.00
ATOM   3152  N   VAL F 136      22.387  -5.313   8.398  1.00  0.00
ATOM   3153  CA  VAL F 136      23.705  -4.769   8.435  1.00  0.00
ATOM   3154  C   VAL F 136      24.045  -4.782   9.811  1.00  0.00
ATOM   3155  O   VAL F 136      23.379  -4.143  10.604  1.00  0.00
ATOM   3156  CB  VAL F 136      23.846  -3.518   7.615  1.00  0.00
ATOM   3157  CG1 VAL F 136      22.599  -2.642   7.646  1.00  0.00
ATOM   3158  CG2 VAL F 136      25.088  -2.685   8.163  1.00  0.00
ATOM   3159  N   LEU F 137      25.166  -5.354  10.109  1.00  0.00
ATOM   3160  CA  LEU F 137      25.710  -5.360  11.442  1.00  0.00
ATOM   3161  C   LEU F 137      26.700  -4.216  11.671  1.00  0.00
ATOM   3162  O   LEU F 137      27.104  -4.021  12.821  1.00  0.00
ATOM   3163  CB  LEU F 137      26.318  -6.733  11.639  1.00  0.00
ATOM   3164  CG  LEU F 137      25.791  -7.363  12.944  1.00  0.00
ATOM   3165  CD1 LEU F 137      25.473  -8.822  12.949  1.00  0.00
ATOM   3166  CD2 LEU F 137      26.966  -7.094  13.937  1.00  0.00
ATOM   3167  N   GLN F 138      27.177  -3.679  10.583  1.00  0.00
ATOM   3168  CA  GLN F 138      28.286  -2.755  10.419  1.00  0.00
ATOM   3169  C   GLN F 138      29.455  -2.930  11.436  1.00  0.00
ATOM   3170  O   GLN F 138      30.617  -3.007  11.040  1.00 99.99
ATOM   3171  CB  GLN F 138      27.535  -1.394  10.537  1.00  0.00
ATOM   3172  CG  GLN F 138      27.772  -0.661   9.266  1.00  0.00
ATOM   3173  CD  GLN F 138      29.198  -0.122   9.151  1.00  0.00
ATOM   3174  OE1 GLN F 138      30.024  -0.671   8.431  1.00  0.00
ATOM   3175  NE2 GLN F 138      29.540   0.938   9.901  1.00  0.00
ATOM   3176  OXT GLN F 138      30.223  -1.960  11.542  1.00  0.00
TER    3177      GLN F 138                                        
ATOM   3178  N   GLU F 254      19.354 -10.268  35.749  1.00  0.00
ATOM   3179  CA  GLU F 254      19.257  -9.663  37.124  1.00  0.00
ATOM   3180  C   GLU F 254      20.595  -9.041  37.500  1.00  0.00
ATOM   3181  O   GLU F 254      21.543  -9.742  37.881  1.00  0.00
ATOM   3182  CB  GLU F 254      18.879 -10.881  37.921  1.00  0.00
ATOM   3183  CG  GLU F 254      17.493 -11.407  37.415  1.00  0.00
ATOM   3184  CD  GLU F 254      16.565 -12.050  38.442  1.00  0.00
ATOM   3185  OE1 GLU F 254      15.380 -12.215  38.146  1.00  0.00
ATOM   3186  OE2 GLU F 254      17.066 -12.400  39.542  1.00  0.00
ATOM   3187  N   PRO F 255      20.732  -7.673  37.458  1.00  0.00
ATOM   3188  CA  PRO F 255      22.013  -7.035  37.357  1.00  0.00
ATOM   3189  C   PRO F 255      22.565  -6.352  38.642  1.00  0.00
ATOM   3190  O   PRO F 255      22.607  -5.189  38.894  1.00  0.00
ATOM   3191  CB  PRO F 255      21.807  -5.977  36.320  1.00  0.00
ATOM   3192  CG  PRO F 255      20.376  -5.457  36.564  1.00  0.00
ATOM   3193  CD  PRO F 255      19.754  -6.814  36.828  1.00  0.00
ATOM   3194  N   VAL F 256      23.132  -7.261  39.435  1.00  0.00
ATOM   3195  CA  VAL F 256      23.646  -7.168  40.831  1.00  0.00
ATOM   3196  C   VAL F 256      25.128  -7.243  40.679  1.00  0.00
ATOM   3197  O   VAL F 256      25.593  -8.349  40.360  1.00  0.00
ATOM   3198  CB  VAL F 256      23.050  -8.293  41.614  1.00  0.00
ATOM   3199  CG1 VAL F 256      22.091  -7.662  42.529  1.00  0.00
ATOM   3200  CG2 VAL F 256      22.355  -9.417  40.798  1.00  0.00
ATOM   3201  N   ALA F 257      25.816  -6.107  40.629  1.00  0.00
ATOM   3202  CA  ALA F 257      26.771  -5.912  39.533  1.00  0.00
ATOM   3203  C   ALA F 257      27.621  -4.618  39.772  1.00  0.00
ATOM   3204  O   ALA F 257      27.836  -4.220  40.924  1.00  0.00
ATOM   3205  CB  ALA F 257      25.957  -5.854  38.236  1.00  0.00
ATOM   3206  N   GLU F 258      28.139  -4.087  38.681  1.00  0.00
ATOM   3207  CA  GLU F 258      29.068  -2.961  38.765  1.00  0.00
ATOM   3208  C   GLU F 258      28.336  -1.819  39.389  1.00  0.00
ATOM   3209  O   GLU F 258      27.147  -1.789  39.277  1.00  0.00
ATOM   3210  CB  GLU F 258      29.750  -2.723  37.382  1.00  0.00
ATOM   3211  CG  GLU F 258      31.179  -2.201  37.358  1.00  0.00
ATOM   3212  CD  GLU F 258      32.160  -3.120  36.587  1.00  0.00
ATOM   3213  OE1 GLU F 258      31.850  -3.561  35.473  1.00  0.00
ATOM   3214  OE2 GLU F 258      33.208  -3.302  37.199  1.00  0.00
ATOM   3215  N   PRO F 259      29.020  -0.930  40.046  1.00  0.00
ATOM   3216  CA  PRO F 259      29.642   0.060  39.196  1.00  0.00
ATOM   3217  C   PRO F 259      29.042   0.374  37.803  1.00  0.00
ATOM   3218  O   PRO F 259      29.761   0.587  36.846  1.00  0.00
ATOM   3219  CB  PRO F 259      30.772   0.707  39.981  1.00  0.00
ATOM   3220  CG  PRO F 259      31.214  -0.525  40.812  1.00  0.00
ATOM   3221  CD  PRO F 259      29.958  -1.312  41.059  1.00  0.00
ATOM   3222  N   ASP F 260      27.709   0.332  37.672  1.00  0.00
ATOM   3223  CA  ASP F 260      26.946   0.127  36.458  1.00  0.00
ATOM   3224  C   ASP F 260      26.038   1.330  36.295  1.00  0.00
ATOM   3225  O   ASP F 260      25.808   1.946  37.266  1.00  0.00
ATOM   3226  CB  ASP F 260      26.227  -1.229  36.555  1.00  0.00
ATOM   3227  CG  ASP F 260      24.750  -1.379  36.719  1.00  0.00
ATOM   3228  OD1 ASP F 260      24.057  -0.415  37.020  1.00  0.00
ATOM   3229  OD2 ASP F 260      24.262  -2.493  36.481  1.00  0.00
ATOM   3230  N   ILE F 261      25.503   1.601  35.081  1.00  0.00
ATOM   3231  CA  ILE F 261      24.404   2.546  34.830  1.00  0.00
ATOM   3232  C   ILE F 261      23.438   2.222  33.624  1.00  0.00
ATOM   3233  O   ILE F 261      23.890   2.380  32.500  1.00  0.00
ATOM   3234  CB  ILE F 261      24.924   3.989  34.672  1.00  0.00
ATOM   3235  CG1 ILE F 261      23.726   4.892  34.427  1.00  0.00
ATOM   3236  CG2 ILE F 261      25.949   4.139  33.558  1.00  0.00
ATOM   3237  CD1 ILE F 261      22.616   4.628  35.487  1.00  0.00
ATOM   3238  N   MET F 262      22.176   1.869  33.912  1.00  0.00
ATOM   3239  CA  MET F 262      21.164   1.673  32.952  1.00  0.00
ATOM   3240  C   MET F 262      20.016   2.510  33.237  1.00  0.00
ATOM   3241  O   MET F 262      19.587   2.612  34.398  1.00  0.00
ATOM   3242  CB  MET F 262      20.519   0.352  33.141  1.00  0.00
ATOM   3243  CG  MET F 262      20.226  -0.206  34.493  1.00  0.00
ATOM   3244  SD  MET F 262      18.608  -1.047  34.537  1.00  0.00
ATOM   3245  CE  MET F 262      17.503   0.356  34.716  1.00  0.00
ATOM   3246  N   ALA F 263      19.379   3.002  32.142  1.00  0.00
ATOM   3247  CA  ALA F 263      17.982   3.532  32.187  1.00  0.00
ATOM   3248  C   ALA F 263      17.145   2.602  31.355  1.00  0.00
ATOM   3249  O   ALA F 263      17.424   2.267  30.217  1.00  0.00
ATOM   3250  CB  ALA F 263      17.856   4.938  31.564  1.00  0.00
ATOM   3251  N   THR F 264      15.993   2.342  31.951  1.00  0.00
ATOM   3252  CA  THR F 264      14.927   1.630  31.316  1.00  0.00
ATOM   3253  C   THR F 264      13.840   2.615  31.114  1.00  0.00
ATOM   3254  O   THR F 264      13.279   2.983  32.112  1.00  0.00
ATOM   3255  CB  THR F 264      14.525   0.457  32.197  1.00  0.00
ATOM   3256  OG1 THR F 264      15.594  -0.486  32.262  1.00  0.00
ATOM   3257  CG2 THR F 264      13.270  -0.134  31.513  1.00  0.00
ATOM   3258  N   ASN F 265      13.625   3.028  29.896  1.00  0.00
ATOM   3259  CA  ASN F 265      12.902   4.229  29.485  1.00  0.00
ATOM   3260  C   ASN F 265      11.998   3.699  28.379  1.00  0.00
ATOM   3261  O   ASN F 265      12.278   3.957  27.215  1.00  0.00
ATOM   3262  CB  ASN F 265      13.851   5.300  29.032  1.00  0.00
ATOM   3263  CG  ASN F 265      13.234   6.599  28.599  1.00  0.00
ATOM   3264  OD1 ASN F 265      13.873   7.642  28.872  1.00  0.00
ATOM   3265  ND2 ASN F 265      12.043   6.642  27.964  1.00  0.00
ATOM   3266  N   ARG F 266      10.984   2.915  28.678  1.00  0.00
ATOM   3267  CA  ARG F 266      10.257   2.210  27.678  1.00  0.00
ATOM   3268  C   ARG F 266       9.763   3.145  26.605  1.00  0.00
ATOM   3269  O   ARG F 266       9.383   4.283  26.876  1.00  0.00
ATOM   3270  CB  ARG F 266       9.143   1.461  28.357  1.00  0.00
ATOM   3271  CG  ARG F 266       8.074   0.919  27.364  1.00  0.00
ATOM   3272  CD  ARG F 266       8.544  -0.456  27.001  1.00  0.00
ATOM   3273  NE  ARG F 266       8.182  -1.396  27.997  1.00  0.00
ATOM   3274  CZ  ARG F 266       7.196  -2.243  27.812  1.00  0.00
ATOM   3275  NH1 ARG F 266       6.130  -1.885  27.102  1.00  0.00
ATOM   3276  NH2 ARG F 266       7.200  -3.431  28.412  1.00  0.00
ATOM   3277  N   VAL F 267       9.702   2.681  25.320  1.00  0.00
ATOM   3278  CA  VAL F 267       9.016   3.465  24.337  1.00  0.00
ATOM   3279  C   VAL F 267       8.196   2.685  23.368  1.00  0.00
ATOM   3280  O   VAL F 267       8.498   1.610  22.991  1.00  0.00
ATOM   3281  CB  VAL F 267       9.983   4.417  23.670  1.00  0.00
ATOM   3282  CG1 VAL F 267       9.278   5.423  22.696  1.00  0.00
ATOM   3283  CG2 VAL F 267      10.848   5.242  24.632  1.00  0.00
ATOM   3284  N   VAL F 268       7.096   3.302  22.910  1.00  0.00
ATOM   3285  CA  VAL F 268       6.323   2.766  21.828  1.00  0.00
ATOM   3286  C   VAL F 268       5.940   3.800  20.766  1.00  0.00
ATOM   3287  O   VAL F 268       5.811   4.989  21.093  1.00  0.00
ATOM   3288  CB  VAL F 268       5.166   1.890  22.235  1.00  0.00
ATOM   3289  CG1 VAL F 268       4.320   2.514  23.317  1.00  0.00
ATOM   3290  CG2 VAL F 268       4.305   1.294  21.183  1.00  0.00
ATOM   3291  N   HIS F 269       5.776   3.430  19.492  1.00  0.00
ATOM   3292  CA  HIS F 269       4.864   4.056  18.607  1.00  0.00
ATOM   3293  C   HIS F 269       4.044   3.055  17.821  1.00  0.00
ATOM   3294  O   HIS F 269       4.423   1.881  17.628  1.00  0.00
ATOM   3295  CB  HIS F 269       5.669   5.009  17.743  1.00  0.00
ATOM   3296  CG  HIS F 269       4.996   5.637  16.518  1.00  0.00
ATOM   3297  ND1 HIS F 269       5.451   5.503  15.191  1.00  0.00
ATOM   3298  CD2 HIS F 269       4.021   6.580  16.513  1.00  0.00
ATOM   3299  CE1 HIS F 269       4.752   6.330  14.440  1.00  0.00
ATOM   3300  NE2 HIS F 269       3.879   7.043  15.222  1.00  0.00
ATOM   3301  N   VAL F 270       2.859   3.477  17.462  1.00  0.00
ATOM   3302  CA  VAL F 270       1.868   2.806  16.645  1.00  0.00
ATOM   3303  C   VAL F 270       1.505   3.803  15.551  1.00  0.00
ATOM   3304  O   VAL F 270       1.348   4.971  15.796  1.00  0.00
ATOM   3305  CB  VAL F 270       0.698   2.501  17.507  1.00  0.00
ATOM   3306  CG1 VAL F 270      -0.592   2.389  16.712  1.00  0.00
ATOM   3307  CG2 VAL F 270       0.878   1.167  18.278  1.00  0.00
ATOM   3308  N   ILE F 271       1.447   3.279  14.299  1.00  0.00
ATOM   3309  CA  ILE F 271       1.355   4.187  13.150  1.00  0.00
ATOM   3310  C   ILE F 271       0.542   3.456  12.078  1.00  0.00
ATOM   3311  O   ILE F 271       0.845   2.322  11.653  1.00  0.00
ATOM   3312  CB  ILE F 271       2.694   4.640  12.629  1.00  0.00
ATOM   3313  CG1 ILE F 271       2.864   5.791  11.615  1.00  0.00
ATOM   3314  CG2 ILE F 271       3.378   3.497  11.832  1.00  0.00
ATOM   3315  CD1 ILE F 271       1.661   6.201  10.798  1.00  0.00
ATOM   3316  N   THR F 272      -0.610   4.113  11.720  1.00  0.00
ATOM   3317  CA  THR F 272      -1.395   3.663  10.591  1.00  0.00
ATOM   3318  C   THR F 272      -1.462   4.780   9.599  1.00  0.00
ATOM   3319  O   THR F 272      -1.318   5.969   9.780  1.00  0.00
ATOM   3320  CB  THR F 272      -2.795   3.126  11.013  1.00  0.00
ATOM   3321  OG1 THR F 272      -3.566   2.427  10.089  1.00  0.00
ATOM   3322  CG2 THR F 272      -3.597   4.356  11.351  1.00  0.00
ATOM   3323  N   ASN F 273      -1.740   4.239   8.422  1.00  0.00
ATOM   3324  CA  ASN F 273      -2.424   4.969   7.404  1.00  0.00
ATOM   3325  C   ASN F 273      -3.897   4.633   7.624  1.00  0.00
ATOM   3326  O   ASN F 273      -4.281   3.525   7.908  1.00  0.00
ATOM   3327  CB  ASN F 273      -1.914   4.357   6.127  1.00  0.00
ATOM   3328  CG  ASN F 273      -2.000   5.285   4.965  1.00  0.00
ATOM   3329  OD1 ASN F 273      -2.746   5.032   4.031  1.00  0.00
ATOM   3330  ND2 ASN F 273      -1.085   6.274   5.031  1.00  0.00
ATOM   3331  N   VAL F 274      -4.761   5.576   7.430  1.00  0.00
ATOM   3332  CA  VAL F 274      -6.155   5.255   7.113  1.00  0.00
ATOM   3333  C   VAL F 274      -6.327   5.191   5.642  1.00  0.00
ATOM   3334  O   VAL F 274      -5.566   5.763   4.885  1.00  0.00
ATOM   3335  CB  VAL F 274      -7.150   6.275   7.698  1.00  0.00
ATOM   3336  CG1 VAL F 274      -7.304   7.450   6.783  1.00  0.00
ATOM   3337  CG2 VAL F 274      -8.489   5.828   7.920  1.00  0.00
ATOM   3338  N   LEU F 275      -7.513   4.735   5.264  1.00  0.00
ATOM   3339  CA  LEU F 275      -8.044   5.392   4.052  1.00  0.00
ATOM   3340  C   LEU F 275      -9.548   5.570   4.059  1.00  0.00
ATOM   3341  O   LEU F 275      -9.997   6.127   3.063  1.00  0.00
ATOM   3342  CB  LEU F 275      -7.594   4.450   2.962  1.00  0.00
ATOM   3343  CG  LEU F 275      -7.101   5.227   1.744  1.00  0.00
ATOM   3344  CD1 LEU F 275      -5.624   4.937   1.493  1.00  0.00
ATOM   3345  CD2 LEU F 275      -7.933   4.903   0.526  1.00  0.00
ATOM   3346  N   GLN F 276     -10.282   5.183   5.050  1.00  0.00
ATOM   3347  CA  GLN F 276     -11.421   5.922   5.562  1.00  0.00
ATOM   3348  C   GLN F 276     -12.504   6.090   4.454  1.00  0.00
ATOM   3349  O   GLN F 276     -13.677   5.804   4.683  1.00 99.99
ATOM   3350  CB  GLN F 276     -11.023   7.254   6.198  1.00  0.00
ATOM   3351  CG  GLN F 276     -11.293   7.611   7.609  1.00  0.00
ATOM   3352  CD  GLN F 276     -12.399   8.634   7.594  1.00  0.00
ATOM   3353  OE1 GLN F 276     -13.419   8.405   7.039  1.00  0.00
ATOM   3354  NE2 GLN F 276     -12.090   9.771   8.117  1.00  0.00
ATOM   3355  OXT GLN F 276     -12.760   7.228   4.003  1.00  0.00
TER    3356      GLN F 276                                        
ATOM   3357  N   GLU G 139     -24.607 -14.160 -33.768  1.00  0.00
ATOM   3358  CA  GLU G 139     -25.743 -13.651 -33.052  1.00  0.00
ATOM   3359  C   GLU G 139     -26.733 -14.718 -32.776  1.00  0.00
ATOM   3360  O   GLU G 139     -26.959 -15.579 -33.607  1.00  0.00
ATOM   3361  CB  GLU G 139     -26.469 -12.631 -33.844  1.00  0.00
ATOM   3362  CG  GLU G 139     -25.542 -11.462 -33.989  1.00  0.00
ATOM   3363  CD  GLU G 139     -26.229 -10.544 -34.908  1.00  0.00
ATOM   3364  OE1 GLU G 139     -27.207  -9.947 -34.430  1.00  0.00
ATOM   3365  OE2 GLU G 139     -25.824 -10.497 -36.084  1.00  0.00
ATOM   3366  N   PRO G 140     -27.441 -14.577 -31.637  1.00  0.00
ATOM   3367  CA  PRO G 140     -28.726 -15.116 -31.526  1.00  0.00
ATOM   3368  C   PRO G 140     -29.645 -14.376 -32.540  1.00  0.00
ATOM   3369  O   PRO G 140     -30.267 -13.428 -32.166  1.00  0.00
ATOM   3370  CB  PRO G 140     -29.119 -14.980 -30.070  1.00  0.00
ATOM   3371  CG  PRO G 140     -28.068 -14.106 -29.442  1.00  0.00
ATOM   3372  CD  PRO G 140     -26.905 -14.045 -30.419  1.00  0.00
ATOM   3373  N   VAL G 141     -29.725 -14.908 -33.743  1.00  0.00
ATOM   3374  CA  VAL G 141     -30.646 -14.442 -34.772  1.00  0.00
ATOM   3375  C   VAL G 141     -31.700 -15.446 -35.006  1.00  0.00
ATOM   3376  O   VAL G 141     -31.367 -16.649 -35.225  1.00  0.00
ATOM   3377  CB  VAL G 141     -29.870 -14.302 -36.114  1.00  0.00
ATOM   3378  CG1 VAL G 141     -29.653 -12.827 -36.377  1.00  0.00
ATOM   3379  CG2 VAL G 141     -28.493 -14.870 -36.143  1.00  0.00
ATOM   3380  N   ALA G 142     -32.974 -14.986 -34.956  1.00  0.00
ATOM   3381  CA  ALA G 142     -34.019 -15.741 -34.225  1.00  0.00
ATOM   3382  C   ALA G 142     -35.385 -15.005 -34.171  1.00  0.00
ATOM   3383  O   ALA G 142     -35.470 -13.842 -34.605  1.00  0.00
ATOM   3384  CB  ALA G 142     -33.398 -16.122 -32.847  1.00  0.00
ATOM   3385  N   GLU G 143     -36.368 -15.692 -33.537  1.00  0.00
ATOM   3386  CA  GLU G 143     -37.535 -15.033 -32.976  1.00  0.00
ATOM   3387  C   GLU G 143     -37.230 -14.715 -31.513  1.00  0.00
ATOM   3388  O   GLU G 143     -36.087 -14.483 -31.142  1.00  0.00
ATOM   3389  CB  GLU G 143     -38.855 -15.713 -33.338  1.00  0.00
ATOM   3390  CG  GLU G 143     -39.070 -15.726 -34.856  1.00  0.00
ATOM   3391  CD  GLU G 143     -38.925 -17.086 -35.491  1.00  0.00
ATOM   3392  OE1 GLU G 143     -37.938 -17.234 -36.209  1.00  0.00
ATOM   3393  OE2 GLU G 143     -39.787 -17.941 -35.157  1.00  0.00
ATOM   3394  N   PRO G 144     -38.245 -14.661 -30.558  1.00  0.00
ATOM   3395  CA  PRO G 144     -37.957 -14.100 -29.287  1.00  0.00
ATOM   3396  C   PRO G 144     -37.089 -15.078 -28.541  1.00  0.00
ATOM   3397  O   PRO G 144     -37.474 -16.215 -28.298  1.00  0.00
ATOM   3398  CB  PRO G 144     -39.218 -13.848 -28.474  1.00  0.00
ATOM   3399  CG  PRO G 144     -40.139 -14.912 -29.054  1.00  0.00
ATOM   3400  CD  PRO G 144     -39.495 -15.360 -30.370  1.00  0.00
ATOM   3401  N   ASP G 145     -35.902 -14.600 -28.160  1.00  0.00
ATOM   3402  CA  ASP G 145     -34.978 -15.455 -27.483  1.00  0.00
ATOM   3403  C   ASP G 145     -34.183 -14.578 -26.467  1.00  0.00
ATOM   3404  O   ASP G 145     -33.486 -13.655 -26.840  1.00  0.00
ATOM   3405  CB  ASP G 145     -34.199 -16.296 -28.531  1.00  0.00
ATOM   3406  CG  ASP G 145     -32.975 -15.478 -28.931  1.00  0.00
ATOM   3407  OD1 ASP G 145     -33.109 -14.733 -29.932  1.00  0.00
ATOM   3408  OD2 ASP G 145     -31.944 -15.638 -28.172  1.00  0.00
ATOM   3409  N   ILE G 146     -34.540 -14.878 -25.228  1.00  0.00
ATOM   3410  CA  ILE G 146     -34.596 -14.020 -24.043  1.00  0.00
ATOM   3411  C   ILE G 146     -33.227 -14.128 -23.413  1.00  0.00
ATOM   3412  O   ILE G 146     -33.096 -14.528 -22.246  1.00  0.00
ATOM   3413  CB  ILE G 146     -35.833 -14.474 -23.192  1.00  0.00
ATOM   3414  CG1 ILE G 146     -35.906 -14.159 -21.721  1.00  0.00
ATOM   3415  CG2 ILE G 146     -36.102 -15.986 -23.311  1.00  0.00
ATOM   3416  CD1 ILE G 146     -35.404 -12.796 -21.478  1.00  0.00
ATOM   3417  N   MET G 147     -32.219 -13.844 -24.166  1.00  0.00
ATOM   3418  CA  MET G 147     -30.914 -14.386 -23.797  1.00  0.00
ATOM   3419  C   MET G 147     -30.219 -13.470 -22.854  1.00  0.00
ATOM   3420  O   MET G 147     -29.837 -12.385 -23.297  1.00  0.00
ATOM   3421  CB  MET G 147     -30.019 -14.626 -24.966  1.00  0.00
ATOM   3422  CG  MET G 147     -29.804 -13.497 -25.917  1.00  0.00
ATOM   3423  SD  MET G 147     -28.092 -12.994 -26.373  1.00  0.00
ATOM   3424  CE  MET G 147     -27.540 -12.087 -24.936  1.00  0.00
ATOM   3425  N   ALA G 148     -29.993 -13.931 -21.700  1.00  0.00
ATOM   3426  CA  ALA G 148     -29.440 -13.123 -20.666  1.00  0.00
ATOM   3427  C   ALA G 148     -27.985 -13.530 -20.544  1.00  0.00
ATOM   3428  O   ALA G 148     -27.550 -14.626 -20.937  1.00  0.00
ATOM   3429  CB  ALA G 148     -30.338 -13.411 -19.468  1.00  0.00
ATOM   3430  N   THR G 149     -27.208 -12.546 -20.069  1.00  0.00
ATOM   3431  CA  THR G 149     -25.812 -12.829 -19.730  1.00  0.00
ATOM   3432  C   THR G 149     -25.509 -12.213 -18.387  1.00  0.00
ATOM   3433  O   THR G 149     -26.367 -11.639 -17.749  1.00  0.00
ATOM   3434  CB  THR G 149     -24.875 -12.338 -20.852  1.00  0.00
ATOM   3435  OG1 THR G 149     -25.106 -13.102 -22.007  1.00  0.00
ATOM   3436  CG2 THR G 149     -23.365 -12.345 -20.506  1.00  0.00
ATOM   3437  N   ASN G 150     -24.359 -12.510 -17.765  1.00  0.00
ATOM   3438  CA  ASN G 150     -24.092 -11.964 -16.425  1.00  0.00
ATOM   3439  C   ASN G 150     -22.716 -12.150 -15.982  1.00  0.00
ATOM   3440  O   ASN G 150     -22.490 -12.217 -14.798  1.00  0.00
ATOM   3441  CB  ASN G 150     -25.036 -12.759 -15.491  1.00  0.00
ATOM   3442  CG  ASN G 150     -25.662 -11.775 -14.522  1.00  0.00
ATOM   3443  OD1 ASN G 150     -26.750 -11.243 -14.753  1.00  0.00
ATOM   3444  ND2 ASN G 150     -24.950 -11.533 -13.412  1.00  0.00
ATOM   3445  N   ARG G 151     -21.766 -12.190 -16.895  1.00  0.00
ATOM   3446  CA  ARG G 151     -20.339 -12.484 -16.816  1.00  0.00
ATOM   3447  C   ARG G 151     -19.754 -12.228 -15.433  1.00  0.00
ATOM   3448  O   ARG G 151     -19.889 -11.162 -14.887  1.00  0.00
ATOM   3449  CB  ARG G 151     -19.591 -11.484 -17.708  1.00  0.00
ATOM   3450  CG  ARG G 151     -18.071 -11.556 -17.703  1.00  0.00
ATOM   3451  CD  ARG G 151     -17.655 -12.620 -18.628  1.00  0.00
ATOM   3452  NE  ARG G 151     -17.204 -11.978 -19.895  1.00  0.00
ATOM   3453  CZ  ARG G 151     -15.982 -11.552 -20.096  1.00  0.00
ATOM   3454  NH1 ARG G 151     -15.033 -11.663 -19.157  1.00  0.00
ATOM   3455  NH2 ARG G 151     -15.678 -10.937 -21.252  1.00  0.00
ATOM   3456  N   VAL G 152     -19.081 -13.255 -14.934  1.00  0.00
ATOM   3457  CA  VAL G 152     -18.661 -13.340 -13.563  1.00  0.00
ATOM   3458  C   VAL G 152     -17.194 -13.580 -13.463  1.00  0.00
ATOM   3459  O   VAL G 152     -16.621 -14.337 -14.258  1.00  0.00
ATOM   3460  CB  VAL G 152     -19.488 -14.360 -12.853  1.00  0.00
ATOM   3461  CG1 VAL G 152     -19.286 -14.372 -11.368  1.00  0.00
ATOM   3462  CG2 VAL G 152     -20.975 -14.002 -13.025  1.00  0.00
ATOM   3463  N   VAL G 153     -16.617 -13.040 -12.461  1.00  0.00
ATOM   3464  CA  VAL G 153     -15.397 -13.531 -11.838  1.00  0.00
ATOM   3465  C   VAL G 153     -15.446 -13.529 -10.324  1.00  0.00
ATOM   3466  O   VAL G 153     -15.928 -12.572  -9.738  1.00  0.00
ATOM   3467  CB  VAL G 153     -14.207 -12.718 -12.361  1.00  0.00
ATOM   3468  CG1 VAL G 153     -14.472 -11.202 -12.206  1.00  0.00
ATOM   3469  CG2 VAL G 153     -12.923 -12.939 -11.581  1.00  0.00
ATOM   3470  N   HIS G 154     -14.891 -14.555  -9.750  1.00  0.00
ATOM   3471  CA  HIS G 154     -14.370 -14.686  -8.392  1.00  0.00
ATOM   3472  C   HIS G 154     -12.901 -14.772  -8.454  1.00  0.00
ATOM   3473  O   HIS G 154     -12.354 -15.527  -9.196  1.00  0.00
ATOM   3474  CB  HIS G 154     -15.063 -15.698  -7.609  1.00  0.00
ATOM   3475  CG  HIS G 154     -14.823 -15.731  -6.199  1.00  0.00
ATOM   3476  ND1 HIS G 154     -14.877 -16.914  -5.455  1.00  0.00
ATOM   3477  CD2 HIS G 154     -14.375 -14.712  -5.368  1.00  0.00
ATOM   3478  CE1 HIS G 154     -14.473 -16.614  -4.225  1.00  0.00
ATOM   3479  NE2 HIS G 154     -14.166 -15.308  -4.135  1.00  0.00
ATOM   3480  N   VAL G 155     -12.218 -13.978  -7.612  1.00  0.00
ATOM   3481  CA  VAL G 155     -10.869 -14.163  -7.271  1.00  0.00
ATOM   3482  C   VAL G 155     -10.900 -14.502  -5.813  1.00  0.00
ATOM   3483  O   VAL G 155     -11.497 -13.804  -5.038  1.00  0.00
ATOM   3484  CB  VAL G 155     -10.016 -12.978  -7.570  1.00  0.00
ATOM   3485  CG1 VAL G 155      -8.694 -13.167  -6.855  1.00  0.00
ATOM   3486  CG2 VAL G 155      -9.812 -12.935  -9.076  1.00  0.00
ATOM   3487  N   ILE G 156     -10.089 -15.523  -5.517  1.00  0.00
ATOM   3488  CA  ILE G 156      -9.873 -16.069  -4.206  1.00  0.00
ATOM   3489  C   ILE G 156      -8.456 -16.560  -3.957  1.00  0.00
ATOM   3490  O   ILE G 156      -7.684 -16.958  -4.829  1.00  0.00
ATOM   3491  CB  ILE G 156     -10.906 -17.143  -3.797  1.00  0.00
ATOM   3492  CG1 ILE G 156     -11.581 -16.975  -2.481  1.00  0.00
ATOM   3493  CG2 ILE G 156     -10.285 -18.483  -3.637  1.00  0.00
ATOM   3494  CD1 ILE G 156     -10.673 -16.661  -1.252  1.00  0.00
ATOM   3495  N   THR G 157      -8.169 -16.594  -2.660  1.00  0.00
ATOM   3496  CA  THR G 157      -6.902 -16.625  -2.191  1.00  0.00
ATOM   3497  C   THR G 157      -6.842 -16.948  -0.762  1.00  0.00
ATOM   3498  O   THR G 157      -7.657 -16.544   0.031  1.00  0.00
ATOM   3499  CB  THR G 157      -6.349 -15.267  -2.387  1.00  0.00
ATOM   3500  OG1 THR G 157      -5.306 -14.947  -1.469  1.00  0.00
ATOM   3501  CG2 THR G 157      -7.318 -14.101  -2.053  1.00  0.00
ATOM   3502  N   ASN G 158      -5.848 -17.739  -0.427  1.00  0.00
ATOM   3503  CA  ASN G 158      -5.030 -17.501   0.735  1.00  0.00
ATOM   3504  C   ASN G 158      -3.821 -16.588   0.399  1.00  0.00
ATOM   3505  O   ASN G 158      -3.209 -16.772  -0.653  1.00  0.00
ATOM   3506  CB  ASN G 158      -4.607 -18.856   1.171  1.00  0.00
ATOM   3507  CG  ASN G 158      -4.743 -18.914   2.691  1.00  0.00
ATOM   3508  OD1 ASN G 158      -3.831 -18.917   3.484  1.00  0.00
ATOM   3509  ND2 ASN G 158      -6.039 -18.936   3.042  1.00  0.00
ATOM   3510  N   VAL G 159      -3.442 -15.724   1.385  1.00  0.00
ATOM   3511  CA  VAL G 159      -2.169 -14.977   1.659  1.00  0.00
ATOM   3512  C   VAL G 159      -1.399 -15.474   2.909  1.00  0.00
ATOM   3513  O   VAL G 159      -2.066 -16.189   3.626  1.00  0.00
ATOM   3514  CB  VAL G 159      -2.630 -13.561   1.940  1.00  0.00
ATOM   3515  CG1 VAL G 159      -3.268 -13.635   3.256  1.00  0.00
ATOM   3516  CG2 VAL G 159      -1.604 -12.423   1.978  1.00  0.00
ATOM   3517  N   LEU G 160      -0.123 -15.123   3.185  1.00  0.00
ATOM   3518  CA  LEU G 160       0.366 -15.528   4.473  1.00  0.00
ATOM   3519  C   LEU G 160       1.082 -14.765   5.623  1.00  0.00
ATOM   3520  O   LEU G 160       0.698 -15.243   6.689  1.00  0.00
ATOM   3521  CB  LEU G 160       0.746 -17.049   4.616  1.00  0.00
ATOM   3522  CG  LEU G 160      -0.264 -17.815   5.454  1.00  0.00
ATOM   3523  CD1 LEU G 160      -0.874 -19.107   4.958  1.00  0.00
ATOM   3524  CD2 LEU G 160       0.330 -18.224   6.795  1.00  0.00
ATOM   3525  N   GLN G 161       1.973 -13.754   5.566  1.00  0.00
ATOM   3526  CA  GLN G 161       2.440 -12.918   6.719  1.00  0.00
ATOM   3527  C   GLN G 161       3.936 -12.692   6.689  1.00  0.00
ATOM   3528  O   GLN G 161       4.397 -11.559   6.805  1.00 99.99
ATOM   3529  CB  GLN G 161       2.236 -13.364   8.133  1.00  0.00
ATOM   3530  CG  GLN G 161       2.012 -12.207   9.100  1.00  0.00
ATOM   3531  CD  GLN G 161       1.024 -12.592  10.227  1.00  0.00
ATOM   3532  OE1 GLN G 161       0.825 -13.759  10.574  1.00  0.00
ATOM   3533  NE2 GLN G 161       0.239 -11.611  10.696  1.00  0.00
ATOM   3534  OXT GLN G 161       4.280 -11.516   6.947  1.00  0.00
TER    3535      GLN G 161                                        
ATOM   3536  N   GLU G 277      16.854 -10.400  41.554  1.00  0.00
ATOM   3537  CA  GLU G 277      16.057  -9.377  40.903  1.00  0.00
ATOM   3538  C   GLU G 277      14.650  -9.886  40.760  1.00  0.00
ATOM   3539  O   GLU G 277      14.448 -10.895  40.149  1.00  0.00
ATOM   3540  CB  GLU G 277      16.755  -8.809  39.682  1.00  0.00
ATOM   3541  CG  GLU G 277      15.839  -8.629  38.437  1.00  0.00
ATOM   3542  CD  GLU G 277      16.252  -7.924  37.123  1.00  0.00
ATOM   3543  OE1 GLU G 277      16.296  -8.651  36.103  1.00  0.00
ATOM   3544  OE2 GLU G 277      16.476  -6.674  36.979  1.00  0.00
ATOM   3545  N   PRO G 278      13.670  -9.265  41.364  1.00  0.00
ATOM   3546  CA  PRO G 278      12.312  -9.257  40.863  1.00  0.00
ATOM   3547  C   PRO G 278      11.920  -7.935  40.270  1.00  0.00
ATOM   3548  O   PRO G 278      11.193  -7.203  40.905  1.00  0.00
ATOM   3549  CB  PRO G 278      11.551  -9.641  42.112  1.00  0.00
ATOM   3550  CG  PRO G 278      12.342  -8.784  43.222  1.00  0.00
ATOM   3551  CD  PRO G 278      13.790  -8.991  42.814  1.00  0.00
ATOM   3552  N   VAL G 279      12.428  -7.669  39.060  1.00  0.00
ATOM   3553  CA  VAL G 279      11.772  -6.732  38.125  1.00  0.00
ATOM   3554  C   VAL G 279      10.879  -7.547  37.195  1.00  0.00
ATOM   3555  O   VAL G 279      11.156  -8.746  37.048  1.00  0.00
ATOM   3556  CB  VAL G 279      12.775  -5.970  37.291  1.00  0.00
ATOM   3557  CG1 VAL G 279      12.224  -4.687  36.562  1.00  0.00
ATOM   3558  CG2 VAL G 279      13.866  -5.377  38.137  1.00  0.00
ATOM   3559  N   ALA G 280       9.925  -6.838  36.532  1.00  0.00
ATOM   3560  CA  ALA G 280       9.213  -7.452  35.445  1.00  0.00
ATOM   3561  C   ALA G 280       9.254  -6.633  34.171  1.00  0.00
ATOM   3562  O   ALA G 280       9.220  -5.439  34.260  1.00  0.00
ATOM   3563  CB  ALA G 280       7.758  -7.764  35.886  1.00  0.00
ATOM   3564  N   GLU G 281       9.349  -7.311  33.008  1.00  0.00
ATOM   3565  CA  GLU G 281       9.125  -6.687  31.753  1.00  0.00
ATOM   3566  C   GLU G 281       7.765  -7.250  31.380  1.00  0.00
ATOM   3567  O   GLU G 281       7.571  -8.437  31.254  1.00  0.00
ATOM   3568  CB  GLU G 281      10.204  -6.912  30.664  1.00  0.00
ATOM   3569  CG  GLU G 281      10.919  -5.599  30.477  1.00  0.00
ATOM   3570  CD  GLU G 281      10.163  -4.606  29.616  1.00  0.00
ATOM   3571  OE1 GLU G 281       9.338  -5.101  28.813  1.00  0.00
ATOM   3572  OE2 GLU G 281      10.357  -3.359  29.765  1.00  0.00
ATOM   3573  N   PRO G 282       6.803  -6.355  31.417  1.00  0.00
ATOM   3574  CA  PRO G 282       5.406  -6.616  31.090  1.00  0.00
ATOM   3575  C   PRO G 282       5.292  -6.952  29.577  1.00  0.00
ATOM   3576  O   PRO G 282       6.339  -7.000  28.924  1.00  0.00
ATOM   3577  CB  PRO G 282       4.732  -5.293  31.390  1.00  0.00
ATOM   3578  CG  PRO G 282       5.802  -4.471  30.741  1.00  0.00
ATOM   3579  CD  PRO G 282       7.008  -5.017  31.266  1.00  0.00
ATOM   3580  N   ASP G 283       4.148  -7.222  29.030  1.00  0.00
ATOM   3581  CA  ASP G 283       4.131  -7.343  27.618  1.00  0.00
ATOM   3582  C   ASP G 283       2.837  -6.844  26.911  1.00  0.00
ATOM   3583  O   ASP G 283       1.673  -7.131  27.271  1.00  0.00
ATOM   3584  CB  ASP G 283       4.441  -8.771  27.177  1.00  0.00
ATOM   3585  CG  ASP G 283       4.613  -8.806  25.688  1.00  0.00
ATOM   3586  OD1 ASP G 283       5.697  -8.404  25.234  1.00  0.00
ATOM   3587  OD2 ASP G 283       3.696  -9.381  25.035  1.00  0.00
ATOM   3588  N   ILE G 284       3.082  -6.045  25.864  1.00  0.00
ATOM   3589  CA  ILE G 284       2.130  -5.338  24.997  1.00  0.00
ATOM   3590  C   ILE G 284       1.306  -6.256  24.230  1.00  0.00
ATOM   3591  O   ILE G 284       1.726  -7.355  23.881  1.00  0.00
ATOM   3592  CB  ILE G 284       2.863  -4.333  24.056  1.00  0.00
ATOM   3593  CG1 ILE G 284       1.983  -3.500  23.157  1.00  0.00
ATOM   3594  CG2 ILE G 284       3.995  -4.989  23.302  1.00  0.00
ATOM   3595  CD1 ILE G 284       0.868  -2.782  23.971  1.00  0.00
ATOM   3596  N   MET G 285       0.146  -5.790  23.875  1.00  0.00
ATOM   3597  CA  MET G 285      -0.779  -6.453  22.994  1.00  0.00
ATOM   3598  C   MET G 285      -1.647  -5.453  22.276  1.00  0.00
ATOM   3599  O   MET G 285      -1.555  -4.240  22.435  1.00  0.00
ATOM   3600  CB  MET G 285      -1.708  -7.343  23.841  1.00  0.00
ATOM   3601  CG  MET G 285      -2.050  -8.560  23.025  1.00  0.00
ATOM   3602  SD  MET G 285      -3.499  -9.430  23.651  1.00  0.00
ATOM   3603  CE  MET G 285      -4.813  -8.305  23.092  1.00  0.00
ATOM   3604  N   ALA G 286      -2.360  -5.911  21.256  1.00  0.00
ATOM   3605  CA  ALA G 286      -3.630  -5.246  20.878  1.00  0.00
ATOM   3606  C   ALA G 286      -4.639  -6.317  20.471  1.00  0.00
ATOM   3607  O   ALA G 286      -4.323  -7.339  19.857  1.00  0.00
ATOM   3608  CB  ALA G 286      -3.341  -4.201  19.816  1.00  0.00
ATOM   3609  N   THR G 287      -5.861  -6.013  20.865  1.00  0.00
ATOM   3610  CA  THR G 287      -7.046  -6.707  20.499  1.00  0.00
ATOM   3611  C   THR G 287      -7.492  -6.041  19.212  1.00  0.00
ATOM   3612  O   THR G 287      -7.436  -4.840  19.104  1.00  0.00
ATOM   3613  CB  THR G 287      -8.174  -6.564  21.543  1.00  0.00
ATOM   3614  OG1 THR G 287      -7.679  -7.164  22.729  1.00  0.00
ATOM   3615  CG2 THR G 287      -9.441  -7.328  21.131  1.00  0.00
ATOM   3616  N   ASN G 288      -7.966  -6.851  18.332  1.00  0.00
ATOM   3617  CA  ASN G 288      -8.565  -6.477  17.118  1.00  0.00
ATOM   3618  C   ASN G 288      -9.591  -7.462  16.656  1.00  0.00
ATOM   3619  O   ASN G 288      -9.446  -8.676  16.790  1.00  0.00
ATOM   3620  CB  ASN G 288      -7.486  -6.396  16.101  1.00  0.00
ATOM   3621  CG  ASN G 288      -7.336  -4.974  15.870  1.00  0.00
ATOM   3622  OD1 ASN G 288      -8.065  -4.436  15.033  1.00  0.00
ATOM   3623  ND2 ASN G 288      -6.454  -4.298  16.553  1.00  0.00
ATOM   3624  N   ARG G 289     -10.618  -6.923  15.969  1.00  0.00
ATOM   3625  CA  ARG G 289     -11.672  -7.653  15.359  1.00  0.00
ATOM   3626  C   ARG G 289     -12.520  -6.809  14.513  1.00  0.00
ATOM   3627  O   ARG G 289     -13.214  -5.910  14.934  1.00  0.00
ATOM   3628  CB  ARG G 289     -12.587  -8.390  16.371  1.00  0.00
ATOM   3629  CG  ARG G 289     -13.474  -9.354  15.730  1.00  0.00
ATOM   3630  CD  ARG G 289     -14.735  -8.760  15.153  1.00  0.00
ATOM   3631  NE  ARG G 289     -15.710  -9.790  14.865  1.00  0.00
ATOM   3632  CZ  ARG G 289     -15.583 -10.767  13.982  1.00  0.00
ATOM   3633  NH1 ARG G 289     -14.553 -10.803  13.104  1.00  0.00
ATOM   3634  NH2 ARG G 289     -16.571 -11.620  13.809  1.00  0.00
ATOM   3635  N   VAL G 290     -12.573  -7.245  13.277  1.00  0.00
ATOM   3636  CA  VAL G 290     -13.327  -6.619  12.246  1.00  0.00
ATOM   3637  C   VAL G 290     -14.226  -7.661  11.585  1.00  0.00
ATOM   3638  O   VAL G 290     -13.757  -8.782  11.381  1.00  0.00
ATOM   3639  CB  VAL G 290     -12.439  -5.896  11.188  1.00  0.00
ATOM   3640  CG1 VAL G 290     -13.369  -5.137  10.174  1.00  0.00
ATOM   3641  CG2 VAL G 290     -11.509  -4.931  11.815  1.00  0.00
ATOM   3642  N   VAL G 291     -15.444  -7.206  11.253  1.00  0.00
ATOM   3643  CA  VAL G 291     -16.456  -7.914  10.525  1.00  0.00
ATOM   3644  C   VAL G 291     -17.563  -6.899  10.294  1.00  0.00
ATOM   3645  O   VAL G 291     -17.715  -6.042  11.108  1.00  0.00
ATOM   3646  CB  VAL G 291     -16.949  -9.079  11.440  1.00  0.00
ATOM   3647  CG1 VAL G 291     -17.346  -8.503  12.794  1.00  0.00
ATOM   3648  CG2 VAL G 291     -18.060  -9.814  10.685  1.00  0.00
ATOM   3649  N   HIS G 292     -18.307  -7.072   9.182  1.00  0.00
ATOM   3650  CA  HIS G 292     -19.343  -6.119   8.786  1.00  0.00
ATOM   3651  C   HIS G 292     -20.153  -6.732   7.713  1.00  0.00
ATOM   3652  O   HIS G 292     -19.664  -7.610   6.958  1.00  0.00
ATOM   3653  CB  HIS G 292     -18.724  -4.806   8.384  1.00  0.00
ATOM   3654  CG  HIS G 292     -18.149  -4.876   7.019  1.00  0.00
ATOM   3655  ND1 HIS G 292     -18.723  -4.308   5.864  1.00  0.00
ATOM   3656  CD2 HIS G 292     -17.084  -5.679   6.637  1.00  0.00
ATOM   3657  CE1 HIS G 292     -17.974  -4.700   4.828  1.00  0.00
ATOM   3658  NE2 HIS G 292     -17.016  -5.516   5.239  1.00  0.00
ATOM   3659  N   VAL G 293     -21.412  -6.225   7.595  1.00  0.00
ATOM   3660  CA  VAL G 293     -22.369  -6.863   6.680  1.00  0.00
ATOM   3661  C   VAL G 293     -23.109  -5.778   6.018  1.00  0.00
ATOM   3662  O   VAL G 293     -23.530  -4.781   6.621  1.00  0.00
ATOM   3663  CB  VAL G 293     -23.280  -7.759   7.479  1.00  0.00
ATOM   3664  CG1 VAL G 293     -24.531  -8.054   6.659  1.00  0.00
ATOM   3665  CG2 VAL G 293     -22.616  -9.111   7.812  1.00  0.00
ATOM   3666  N   ILE G 294     -23.408  -6.089   4.780  1.00  0.00
ATOM   3667  CA  ILE G 294     -24.408  -5.388   3.989  1.00  0.00
ATOM   3668  C   ILE G 294     -25.371  -6.445   3.640  1.00  0.00
ATOM   3669  O   ILE G 294     -25.010  -7.510   3.061  1.00  0.00
ATOM   3670  CB  ILE G 294     -23.800  -4.581   2.908  1.00  0.00
ATOM   3671  CG1 ILE G 294     -24.900  -4.072   1.987  1.00  0.00
ATOM   3672  CG2 ILE G 294     -22.889  -5.478   2.078  1.00  0.00
ATOM   3673  CD1 ILE G 294     -24.340  -2.913   1.173  1.00  0.00
ATOM   3674  N   THR G 295     -26.654  -6.181   3.861  1.00  0.00
ATOM   3675  CA  THR G 295     -27.698  -7.019   3.343  1.00  0.00
ATOM   3676  C   THR G 295     -28.677  -6.145   2.681  1.00  0.00
ATOM   3677  O   THR G 295     -29.386  -5.316   3.192  1.00  0.00
ATOM   3678  CB  THR G 295     -28.342  -7.844   4.431  1.00  0.00
ATOM   3679  OG1 THR G 295     -28.725  -7.102   5.558  1.00  0.00
ATOM   3680  CG2 THR G 295     -27.467  -8.967   4.881  1.00  0.00
ATOM   3681  N   ASN G 296     -28.776  -6.485   1.372  1.00  0.00
ATOM   3682  CA  ASN G 296     -29.535  -5.701   0.399  1.00  0.00
ATOM   3683  C   ASN G 296     -30.701  -6.491  -0.176  1.00  0.00
ATOM   3684  O   ASN G 296     -30.785  -7.674   0.228  1.00  0.00
ATOM   3685  CB  ASN G 296     -28.650  -5.356  -0.755  1.00  0.00
ATOM   3686  CG  ASN G 296     -28.889  -3.920  -1.182  1.00  0.00
ATOM   3687  OD1 ASN G 296     -29.861  -3.615  -1.949  1.00  0.00
ATOM   3688  ND2 ASN G 296     -27.962  -3.015  -0.710  1.00  0.00
ATOM   3689  N   VAL G 297     -31.520  -5.894  -1.017  1.00  0.00
ATOM   3690  CA  VAL G 297     -32.937  -6.311  -1.194  1.00  0.00
ATOM   3691  C   VAL G 297     -33.382  -5.458  -2.350  1.00  0.00
ATOM   3692  O   VAL G 297     -33.185  -4.244  -2.412  1.00  0.00
ATOM   3693  CB  VAL G 297     -33.734  -6.184   0.106  1.00  0.00
ATOM   3694  CG1 VAL G 297     -33.292  -5.030   0.943  1.00  0.00
ATOM   3695  CG2 VAL G 297     -35.197  -6.021  -0.156  1.00  0.00
ATOM   3696  N   LEU G 298     -33.991  -6.173  -3.354  1.00  0.00
ATOM   3697  CA  LEU G 298     -34.648  -5.713  -4.526  1.00  0.00
ATOM   3698  C   LEU G 298     -36.154  -5.809  -4.430  1.00  0.00
ATOM   3699  O   LEU G 298     -36.842  -5.456  -5.389  1.00  0.00
ATOM   3700  CB  LEU G 298     -34.132  -6.610  -5.684  1.00  0.00
ATOM   3701  CG  LEU G 298     -33.574  -5.832  -6.847  1.00  0.00
ATOM   3702  CD1 LEU G 298     -32.396  -6.465  -7.482  1.00  0.00
ATOM   3703  CD2 LEU G 298     -34.646  -5.533  -7.900  1.00  0.00
ATOM   3704  N   GLN G 299     -36.552  -6.364  -3.310  1.00  0.00
ATOM   3705  CA  GLN G 299     -37.887  -6.349  -2.760  1.00  0.00
ATOM   3706  C   GLN G 299     -38.912  -6.832  -3.770  1.00  0.00
ATOM   3707  O   GLN G 299     -39.728  -7.698  -3.463  1.00 99.99
ATOM   3708  CB  GLN G 299     -38.105  -4.988  -2.116  1.00  0.00
ATOM   3709  CG  GLN G 299     -38.784  -5.227  -0.806  1.00  0.00
ATOM   3710  CD  GLN G 299     -40.224  -5.778  -1.067  1.00  0.00
ATOM   3711  OE1 GLN G 299     -40.486  -6.962  -0.815  1.00  0.00
ATOM   3712  NE2 GLN G 299     -41.117  -4.916  -1.522  1.00  0.00
ATOM   3713  OXT GLN G 299     -38.774  -8.002  -4.159  1.00  0.00
TER    3714      GLN G 299                                        
ATOM   3715  N   GLU H 162      26.004 -25.027  28.672  1.00  0.00
ATOM   3716  CA  GLU H 162      26.242 -24.606  30.054  1.00  0.00
ATOM   3717  C   GLU H 162      27.586 -24.025  30.058  1.00  0.00
ATOM   3718  O   GLU H 162      28.457 -24.761  30.421  1.00  0.00
ATOM   3719  CB  GLU H 162      26.108 -25.806  31.000  1.00  0.00
ATOM   3720  CG  GLU H 162      24.700 -26.374  30.859  1.00  0.00
ATOM   3721  CD  GLU H 162      24.048 -26.913  32.080  1.00  0.00
ATOM   3722  OE1 GLU H 162      22.868 -27.146  32.018  1.00  0.00
ATOM   3723  OE2 GLU H 162      24.693 -27.124  33.154  1.00  0.00
ATOM   3724  N   PRO H 163      27.831 -22.843  29.589  1.00  0.00
ATOM   3725  CA  PRO H 163      29.146 -22.373  29.399  1.00  0.00
ATOM   3726  C   PRO H 163      29.741 -22.083  30.794  1.00  0.00
ATOM   3727  O   PRO H 163      29.728 -20.939  31.220  1.00  0.00
ATOM   3728  CB  PRO H 163      29.002 -21.141  28.549  1.00  0.00
ATOM   3729  CG  PRO H 163      27.525 -20.726  28.753  1.00  0.00
ATOM   3730  CD  PRO H 163      26.913 -22.103  28.731  1.00  0.00
ATOM   3731  N   VAL H 164      30.358 -23.107  31.390  1.00  0.00
ATOM   3732  CA  VAL H 164      30.848 -23.065  32.777  1.00  0.00
ATOM   3733  C   VAL H 164      32.299 -22.825  32.623  1.00  0.00
ATOM   3734  O   VAL H 164      32.942 -23.767  32.096  1.00  0.00
ATOM   3735  CB  VAL H 164      30.551 -24.346  33.630  1.00  0.00
ATOM   3736  CG1 VAL H 164      30.310 -23.843  35.052  1.00  0.00
ATOM   3737  CG2 VAL H 164      29.400 -25.112  33.038  1.00  0.00
ATOM   3738  N   ALA H 165      32.713 -21.635  32.911  1.00  0.00
ATOM   3739  CA  ALA H 165      33.609 -21.122  31.939  1.00  0.00
ATOM   3740  C   ALA H 165      34.583 -19.973  32.168  1.00  0.00
ATOM   3741  O   ALA H 165      34.870 -19.725  33.329  1.00  0.00
ATOM   3742  CB  ALA H 165      32.837 -20.886  30.591  1.00  0.00
ATOM   3743  N   GLU H 166      35.218 -19.436  31.064  1.00  0.00
ATOM   3744  CA  GLU H 166      36.181 -18.291  31.215  1.00  0.00
ATOM   3745  C   GLU H 166      35.236 -17.383  31.913  1.00  0.00
ATOM   3746  O   GLU H 166      34.052 -17.326  31.589  1.00  0.00
ATOM   3747  CB  GLU H 166      36.776 -17.540  29.988  1.00  0.00
ATOM   3748  CG  GLU H 166      38.074 -16.742  30.351  1.00  0.00
ATOM   3749  CD  GLU H 166      39.360 -17.195  29.697  1.00  0.00
ATOM   3750  OE1 GLU H 166      39.284 -17.542  28.527  1.00  0.00
ATOM   3751  OE2 GLU H 166      40.386 -17.071  30.467  1.00  0.00
ATOM   3752  N   PRO H 167      35.910 -16.439  32.540  1.00  0.00
ATOM   3753  CA  PRO H 167      36.169 -15.158  32.046  1.00  0.00
ATOM   3754  C   PRO H 167      35.428 -14.731  30.740  1.00  0.00
ATOM   3755  O   PRO H 167      36.052 -14.203  29.833  1.00  0.00
ATOM   3756  CB  PRO H 167      36.500 -14.537  33.349  1.00  0.00
ATOM   3757  CG  PRO H 167      37.581 -15.489  33.836  1.00  0.00
ATOM   3758  CD  PRO H 167      36.816 -16.743  33.612  1.00  0.00
ATOM   3759  N   ASP H 168      34.155 -14.957  30.475  1.00  0.00
ATOM   3760  CA  ASP H 168      33.491 -14.941  29.171  1.00  0.00
ATOM   3761  C   ASP H 168      32.866 -13.594  28.859  1.00  0.00
ATOM   3762  O   ASP H 168      32.734 -12.742  29.756  1.00  0.00
ATOM   3763  CB  ASP H 168      32.631 -16.224  28.976  1.00  0.00
ATOM   3764  CG  ASP H 168      31.127 -16.334  29.237  1.00  0.00
ATOM   3765  OD1 ASP H 168      30.526 -15.266  29.596  1.00  0.00
ATOM   3766  OD2 ASP H 168      30.564 -17.453  29.151  1.00  0.00
ATOM   3767  N   ILE H 169      32.310 -13.501  27.635  1.00  0.00
ATOM   3768  CA  ILE H 169      31.149 -12.692  27.397  1.00  0.00
ATOM   3769  C   ILE H 169      30.272 -13.090  26.252  1.00  0.00
ATOM   3770  O   ILE H 169      30.677 -12.894  25.081  1.00  0.00
ATOM   3771  CB  ILE H 169      31.575 -11.174  27.275  1.00  0.00
ATOM   3772  CG1 ILE H 169      30.324 -10.306  27.033  1.00  0.00
ATOM   3773  CG2 ILE H 169      32.533 -10.920  26.129  1.00  0.00
ATOM   3774  CD1 ILE H 169      29.078 -10.646  27.804  1.00  0.00
ATOM   3775  N   MET H 170      28.990 -13.481  26.581  1.00  0.00
ATOM   3776  CA  MET H 170      27.965 -13.763  25.516  1.00  0.00
ATOM   3777  C   MET H 170      26.614 -13.201  25.766  1.00  0.00
ATOM   3778  O   MET H 170      26.081 -13.348  26.870  1.00  0.00
ATOM   3779  CB  MET H 170      27.583 -15.237  25.474  1.00  0.00
ATOM   3780  CG  MET H 170      27.252 -15.872  26.859  1.00  0.00
ATOM   3781  SD  MET H 170      25.686 -16.834  26.858  1.00  0.00
ATOM   3782  CE  MET H 170      24.362 -15.664  27.152  1.00  0.00
ATOM   3783  N   ALA H 171      25.966 -12.796  24.672  1.00  0.00
ATOM   3784  CA  ALA H 171      24.568 -12.458  24.704  1.00  0.00
ATOM   3785  C   ALA H 171      23.797 -13.388  23.722  1.00  0.00
ATOM   3786  O   ALA H 171      23.832 -13.221  22.442  1.00  0.00
ATOM   3787  CB  ALA H 171      24.445 -11.000  24.280  1.00  0.00
ATOM   3788  N   THR H 172      22.910 -14.188  24.381  1.00  0.00
ATOM   3789  CA  THR H 172      21.656 -14.586  23.735  1.00  0.00
ATOM   3790  C   THR H 172      20.922 -13.308  23.299  1.00  0.00
ATOM   3791  O   THR H 172      20.979 -12.311  23.987  1.00  0.00
ATOM   3792  CB  THR H 172      20.843 -15.341  24.751  1.00  0.00
ATOM   3793  OG1 THR H 172      21.615 -16.446  25.198  1.00  0.00
ATOM   3794  CG2 THR H 172      19.499 -15.799  24.054  1.00  0.00
ATOM   3795  N   ASN H 173      20.197 -13.316  22.148  1.00  0.00
ATOM   3796  CA  ASN H 173      19.484 -12.104  21.722  1.00  0.00
ATOM   3797  C   ASN H 173      18.450 -12.487  20.666  1.00  0.00
ATOM   3798  O   ASN H 173      18.497 -11.869  19.587  1.00  0.00
ATOM   3799  CB  ASN H 173      20.467 -11.007  21.216  1.00  0.00
ATOM   3800  CG  ASN H 173      19.844  -9.592  21.145  1.00  0.00
ATOM   3801  OD1 ASN H 173      20.395  -8.690  21.756  1.00  0.00
ATOM   3802  ND2 ASN H 173      18.757  -9.324  20.358  1.00  0.00
ATOM   3803  N   ARG H 174      17.609 -13.468  20.961  1.00  0.00
ATOM   3804  CA  ARG H 174      16.835 -14.152  19.922  1.00  0.00
ATOM   3805  C   ARG H 174      16.174 -13.295  18.903  1.00  0.00
ATOM   3806  O   ARG H 174      15.740 -12.192  19.177  1.00  0.00
ATOM   3807  CB  ARG H 174      15.789 -15.019  20.512  1.00  0.00
ATOM   3808  CG  ARG H 174      14.624 -15.567  19.601  1.00  0.00
ATOM   3809  CD  ARG H 174      14.897 -16.960  19.155  1.00  0.00
ATOM   3810  NE  ARG H 174      14.474 -17.962  20.105  1.00  0.00
ATOM   3811  CZ  ARG H 174      13.557 -18.870  19.805  1.00  0.00
ATOM   3812  NH1 ARG H 174      12.686 -18.658  18.789  1.00  0.00
ATOM   3813  NH2 ARG H 174      13.629 -20.020  20.382  1.00  0.00
ATOM   3814  N   VAL H 175      16.178 -13.690  17.627  1.00  0.00
ATOM   3815  CA  VAL H 175      15.637 -12.978  16.515  1.00  0.00
ATOM   3816  C   VAL H 175      14.629 -13.843  15.778  1.00  0.00
ATOM   3817  O   VAL H 175      14.816 -15.013  15.669  1.00  0.00
ATOM   3818  CB  VAL H 175      16.731 -12.260  15.783  1.00  0.00
ATOM   3819  CG1 VAL H 175      16.117 -11.352  14.743  1.00  0.00
ATOM   3820  CG2 VAL H 175      17.620 -11.436  16.741  1.00  0.00
ATOM   3821  N   VAL H 176      13.571 -13.196  15.264  1.00  0.00
ATOM   3822  CA  VAL H 176      12.875 -13.787  14.088  1.00  0.00
ATOM   3823  C   VAL H 176      12.578 -12.684  13.104  1.00  0.00
ATOM   3824  O   VAL H 176      12.557 -11.508  13.374  1.00  0.00
ATOM   3825  CB  VAL H 176      11.775 -14.682  14.561  1.00  0.00
ATOM   3826  CG1 VAL H 176      10.889 -14.066  15.704  1.00  0.00
ATOM   3827  CG2 VAL H 176      10.933 -15.017  13.360  1.00  0.00
ATOM   3828  N   HIS H 177      12.326 -13.093  11.890  1.00  0.00
ATOM   3829  CA  HIS H 177      11.612 -12.278  10.943  1.00  0.00
ATOM   3830  C   HIS H 177      10.654 -13.160  10.183  1.00  0.00
ATOM   3831  O   HIS H 177      10.774 -14.374  10.215  1.00  0.00
ATOM   3832  CB  HIS H 177      12.577 -11.587   9.998  1.00  0.00
ATOM   3833  CG  HIS H 177      11.940 -10.888   8.753  1.00  0.00
ATOM   3834  ND1 HIS H 177      12.360 -10.995   7.465  1.00  0.00
ATOM   3835  CD2 HIS H 177      10.926  -9.961   8.853  1.00  0.00
ATOM   3836  CE1 HIS H 177      11.615 -10.094   6.818  1.00  0.00
ATOM   3837  NE2 HIS H 177      10.750  -9.465   7.638  1.00  0.00
ATOM   3838  N   VAL H 178       9.591 -12.541   9.726  1.00  0.00
ATOM   3839  CA  VAL H 178       8.543 -13.193   8.972  1.00  0.00
ATOM   3840  C   VAL H 178       8.183 -12.255   7.937  1.00  0.00
ATOM   3841  O   VAL H 178       8.158 -11.004   8.116  1.00  0.00
ATOM   3842  CB  VAL H 178       7.415 -13.488   9.930  1.00  0.00
ATOM   3843  CG1 VAL H 178       5.965 -13.443   9.291  1.00  0.00
ATOM   3844  CG2 VAL H 178       7.678 -14.827  10.553  1.00  0.00
ATOM   3845  N   ILE H 179       7.999 -12.894   6.777  1.00  0.00
ATOM   3846  CA  ILE H 179       7.866 -12.114   5.592  1.00  0.00
ATOM   3847  C   ILE H 179       6.989 -12.860   4.653  1.00  0.00
ATOM   3848  O   ILE H 179       7.238 -14.058   4.451  1.00  0.00
ATOM   3849  CB  ILE H 179       9.259 -11.813   5.092  1.00  0.00
ATOM   3850  CG1 ILE H 179       9.393 -10.432   4.445  1.00  0.00
ATOM   3851  CG2 ILE H 179       9.725 -12.737   4.056  1.00  0.00
ATOM   3852  CD1 ILE H 179       8.228  -9.991   3.514  1.00  0.00
ATOM   3853  N   THR H 180       6.003 -12.207   4.059  1.00  0.00
ATOM   3854  CA  THR H 180       5.347 -12.751   2.867  1.00  0.00
ATOM   3855  C   THR H 180       5.295 -11.715   1.753  1.00  0.00
ATOM   3856  O   THR H 180       6.018 -10.693   1.731  1.00  0.00
ATOM   3857  CB  THR H 180       3.950 -13.081   3.399  1.00  0.00
ATOM   3858  OG1 THR H 180       3.089 -13.905   2.650  1.00  0.00
ATOM   3859  CG2 THR H 180       3.206 -11.750   3.697  1.00  0.00
ATOM   3860  N   ASN H 181       4.471 -12.128   0.847  1.00  0.00
ATOM   3861  CA  ASN H 181       3.886 -11.430  -0.192  1.00  0.00
ATOM   3862  C   ASN H 181       2.380 -11.429  -0.027  1.00  0.00
ATOM   3863  O   ASN H 181       1.809 -12.093   0.844  1.00  0.00
ATOM   3864  CB  ASN H 181       4.509 -12.013  -1.461  1.00  0.00
ATOM   3865  CG  ASN H 181       4.928 -10.897  -2.304  1.00  0.00
ATOM   3866  OD1 ASN H 181       4.175 -10.590  -3.195  1.00  0.00
ATOM   3867  ND2 ASN H 181       6.078 -10.289  -2.065  1.00  0.00
ATOM   3868  N   VAL H 182       1.716 -10.659  -0.907  1.00  0.00
ATOM   3869  CA  VAL H 182       0.247 -10.493  -0.972  1.00  0.00
ATOM   3870  C   VAL H 182      -0.182 -10.317  -2.427  1.00  0.00
ATOM   3871  O   VAL H 182       0.651  -9.820  -3.160  1.00  0.00
ATOM   3872  CB  VAL H 182      -0.133  -9.411  -0.054  1.00  0.00
ATOM   3873  CG1 VAL H 182       0.243  -8.163  -0.868  1.00  0.00
ATOM   3874  CG2 VAL H 182      -1.616  -9.611   0.163  1.00  0.00
ATOM   3875  N   LEU H 183      -1.454 -10.551  -2.803  1.00  0.00
ATOM   3876  CA  LEU H 183      -1.823 -10.484  -4.221  1.00  0.00
ATOM   3877  C   LEU H 183      -3.296 -10.438  -4.726  1.00  0.00
ATOM   3878  O   LEU H 183      -3.534 -10.687  -5.918  1.00  0.00
ATOM   3879  CB  LEU H 183      -0.950 -11.510  -4.981  1.00  0.00
ATOM   3880  CG  LEU H 183      -0.507 -11.112  -6.387  1.00  0.00
ATOM   3881  CD1 LEU H 183       0.998 -11.128  -6.469  1.00  0.00
ATOM   3882  CD2 LEU H 183      -1.166 -12.042  -7.451  1.00  0.00
ATOM   3883  N   GLN H 184      -4.289 -10.035  -3.906  1.00  0.00
ATOM   3884  CA  GLN H 184      -5.674  -9.472  -4.053  1.00  0.00
ATOM   3885  C   GLN H 184      -6.524 -10.361  -4.989  1.00  0.00
ATOM   3886  O   GLN H 184      -7.642 -10.736  -4.644  1.00 99.99
ATOM   3887  CB  GLN H 184      -5.764  -7.973  -4.489  1.00  0.00
ATOM   3888  CG  GLN H 184      -7.084  -7.319  -4.444  1.00  0.00
ATOM   3889  CD  GLN H 184      -6.850  -5.790  -4.682  1.00  0.00
ATOM   3890  OE1 GLN H 184      -6.974  -5.369  -5.837  1.00  0.00
ATOM   3891  NE2 GLN H 184      -6.486  -5.062  -3.690  1.00  0.00
ATOM   3892  OXT GLN H 184      -6.282 -10.238  -6.168  1.00  0.00
TER    3893      GLN H 184                                        
ATOM   3894  N   GLU H 300     -28.894   6.042 -31.072  1.00  0.00
ATOM   3895  CA  GLU H 300     -28.264   5.487 -29.842  1.00  0.00
ATOM   3896  C   GLU H 300     -26.786   5.510 -30.007  1.00  0.00
ATOM   3897  O   GLU H 300     -26.104   4.556 -30.395  1.00  0.00
ATOM   3898  CB  GLU H 300     -28.738   4.096 -29.630  1.00  0.00
ATOM   3899  CG  GLU H 300     -28.764   3.756 -28.138  1.00  0.00
ATOM   3900  CD  GLU H 300     -27.563   2.996 -27.556  1.00  0.00
ATOM   3901  OE1 GLU H 300     -26.434   3.391 -27.980  1.00  0.00
ATOM   3902  OE2 GLU H 300     -27.850   2.240 -26.618  1.00  0.00
ATOM   3903  N   PRO H 301     -26.186   6.700 -29.656  1.00  0.00
ATOM   3904  CA  PRO H 301     -24.892   6.727 -29.085  1.00  0.00
ATOM   3905  C   PRO H 301     -24.899   6.969 -27.598  1.00  0.00
ATOM   3906  O   PRO H 301     -24.249   7.935 -27.143  1.00  0.00
ATOM   3907  CB  PRO H 301     -24.211   7.758 -29.868  1.00  0.00
ATOM   3908  CG  PRO H 301     -25.288   8.843 -30.129  1.00  0.00
ATOM   3909  CD  PRO H 301     -26.390   7.877 -30.516  1.00  0.00
ATOM   3910  N   VAL H 302     -25.493   6.051 -26.858  1.00  0.00
ATOM   3911  CA  VAL H 302     -25.196   6.045 -25.431  1.00  0.00
ATOM   3912  C   VAL H 302     -23.707   5.739 -25.166  1.00  0.00
ATOM   3913  O   VAL H 302     -23.063   4.982 -25.922  1.00  0.00
ATOM   3914  CB  VAL H 302     -26.095   5.056 -24.622  1.00  0.00
ATOM   3915  CG1 VAL H 302     -25.937   5.341 -23.111  1.00  0.00
ATOM   3916  CG2 VAL H 302     -27.543   5.400 -24.989  1.00  0.00
ATOM   3917  N   ALA H 303     -23.181   6.125 -23.996  1.00  0.00
ATOM   3918  CA  ALA H 303     -22.021   5.467 -23.392  1.00  0.00
ATOM   3919  C   ALA H 303     -22.248   5.096 -22.009  1.00  0.00
ATOM   3920  O   ALA H 303     -22.833   5.849 -21.219  1.00  0.00
ATOM   3921  CB  ALA H 303     -20.824   6.303 -23.568  1.00  0.00
ATOM   3922  N   GLU H 304     -21.700   3.907 -21.678  1.00  0.00
ATOM   3923  CA  GLU H 304     -21.388   3.583 -20.310  1.00  0.00
ATOM   3924  C   GLU H 304     -20.057   3.977 -19.976  1.00  0.00
ATOM   3925  O   GLU H 304     -19.113   3.694 -20.718  1.00  0.00
ATOM   3926  CB  GLU H 304     -21.595   2.091 -19.999  1.00  0.00
ATOM   3927  CG  GLU H 304     -22.942   1.872 -19.356  1.00  0.00
ATOM   3928  CD  GLU H 304     -22.884   1.884 -17.847  1.00  0.00
ATOM   3929  OE1 GLU H 304     -22.053   1.125 -17.285  1.00  0.00
ATOM   3930  OE2 GLU H 304     -23.611   2.742 -17.259  1.00  0.00
ATOM   3931  N   PRO H 305     -19.903   4.640 -18.793  1.00  0.00
ATOM   3932  CA  PRO H 305     -18.735   5.089 -18.155  1.00  0.00
ATOM   3933  C   PRO H 305     -18.097   3.851 -17.400  1.00  0.00
ATOM   3934  O   PRO H 305     -18.577   2.764 -17.614  1.00  0.00
ATOM   3935  CB  PRO H 305     -19.177   6.227 -17.211  1.00  0.00
ATOM   3936  CG  PRO H 305     -20.422   5.566 -16.635  1.00  0.00
ATOM   3937  CD  PRO H 305     -20.979   4.892 -17.868  1.00  0.00
ATOM   3938  N   ASP H 306     -17.104   4.164 -16.536  1.00  0.00
ATOM   3939  CA  ASP H 306     -16.502   3.110 -15.649  1.00  0.00
ATOM   3940  C   ASP H 306     -15.696   3.872 -14.627  1.00  0.00
ATOM   3941  O   ASP H 306     -14.819   4.723 -14.911  1.00  0.00
ATOM   3942  CB  ASP H 306     -15.710   2.066 -16.518  1.00  0.00
ATOM   3943  CG  ASP H 306     -14.750   1.178 -15.656  1.00  0.00
ATOM   3944  OD1 ASP H 306     -15.278   0.619 -14.671  1.00  0.00
ATOM   3945  OD2 ASP H 306     -13.584   1.107 -16.075  1.00  0.00
ATOM   3946  N   ILE H 307     -15.901   3.441 -13.401  1.00  0.00
ATOM   3947  CA  ILE H 307     -15.381   3.948 -12.143  1.00  0.00
ATOM   3948  C   ILE H 307     -13.949   3.460 -11.963  1.00  0.00
ATOM   3949  O   ILE H 307     -13.608   2.342 -12.289  1.00  0.00
ATOM   3950  CB  ILE H 307     -16.290   3.388 -11.052  1.00  0.00
ATOM   3951  CG1 ILE H 307     -15.717   3.686  -9.641  1.00  0.00
ATOM   3952  CG2 ILE H 307     -16.657   1.922 -11.280  1.00  0.00
ATOM   3953  CD1 ILE H 307     -15.536   5.175  -9.472  1.00  0.00
ATOM   3954  N   MET H 308     -13.101   4.332 -11.411  1.00  0.00
ATOM   3955  CA  MET H 308     -12.000   3.932 -10.707  1.00  0.00
ATOM   3956  C   MET H 308     -11.974   4.401  -9.256  1.00  0.00
ATOM   3957  O   MET H 308     -12.780   5.098  -8.770  1.00  0.00
ATOM   3958  CB  MET H 308     -10.748   4.486 -11.428  1.00  0.00
ATOM   3959  CG  MET H 308      -9.687   3.381 -11.581  1.00  0.00
ATOM   3960  SD  MET H 308      -8.087   4.150 -12.081  1.00  0.00
ATOM   3961  CE  MET H 308      -7.647   4.968 -10.520  1.00  0.00
ATOM   3962  N   ALA H 309     -10.817   4.161  -8.651  1.00  0.00
ATOM   3963  CA  ALA H 309     -10.258   4.833  -7.492  1.00  0.00
ATOM   3964  C   ALA H 309      -8.731   4.558  -7.497  1.00  0.00
ATOM   3965  O   ALA H 309      -8.289   3.417  -7.497  1.00  0.00
ATOM   3966  CB  ALA H 309     -10.992   4.403  -6.222  1.00  0.00
ATOM   3967  N   THR H 310      -7.967   5.596  -7.518  1.00  0.00
ATOM   3968  CA  THR H 310      -6.565   5.609  -7.208  1.00  0.00
ATOM   3969  C   THR H 310      -6.475   5.268  -5.741  1.00  0.00
ATOM   3970  O   THR H 310      -7.219   5.761  -4.927  1.00  0.00
ATOM   3971  CB  THR H 310      -5.889   6.978  -7.478  1.00  0.00
ATOM   3972  OG1 THR H 310      -6.171   7.360  -8.817  1.00  0.00
ATOM   3973  CG2 THR H 310      -4.393   6.677  -7.373  1.00  0.00
ATOM   3974  N   ASN H 311      -5.512   4.413  -5.472  1.00  0.00
ATOM   3975  CA  ASN H 311      -4.950   4.297  -4.112  1.00  0.00
ATOM   3976  C   ASN H 311      -3.444   4.341  -4.196  1.00  0.00
ATOM   3977  O   ASN H 311      -2.954   3.618  -5.087  1.00  0.00
ATOM   3978  CB  ASN H 311      -5.449   2.976  -3.428  1.00  0.00
ATOM   3979  CG  ASN H 311      -6.182   3.364  -2.187  1.00  0.00
ATOM   3980  OD1 ASN H 311      -5.565   3.659  -1.176  1.00  0.00
ATOM   3981  ND2 ASN H 311      -7.501   3.214  -2.194  1.00  0.00
ATOM   3982  N   ARG H 312      -2.744   5.077  -3.340  1.00  0.00
ATOM   3983  CA  ARG H 312      -1.323   4.948  -3.296  1.00  0.00
ATOM   3984  C   ARG H 312      -0.880   5.310  -1.912  1.00  0.00
ATOM   3985  O   ARG H 312      -1.187   6.403  -1.371  1.00  0.00
ATOM   3986  CB  ARG H 312      -0.661   5.872  -4.328  1.00  0.00
ATOM   3987  CG  ARG H 312       0.847   5.602  -4.439  1.00  0.00
ATOM   3988  CD  ARG H 312       1.583   6.432  -3.396  1.00  0.00
ATOM   3989  NE  ARG H 312       3.039   6.417  -3.627  1.00  0.00
ATOM   3990  CZ  ARG H 312       3.797   5.368  -3.291  1.00  0.00
ATOM   3991  NH1 ARG H 312       3.224   4.264  -2.793  1.00  0.00
ATOM   3992  NH2 ARG H 312       5.141   5.583  -3.407  1.00  0.00
ATOM   3993  N   VAL H 313      -0.100   4.412  -1.321  1.00  0.00
ATOM   3994  CA  VAL H 313       0.392   4.654  -0.014  1.00  0.00
ATOM   3995  C   VAL H 313       1.786   4.199   0.005  1.00  0.00
ATOM   3996  O   VAL H 313       2.099   3.134  -0.592  1.00  0.00
ATOM   3997  CB  VAL H 313      -0.409   3.999   1.074  1.00  0.00
ATOM   3998  CG1 VAL H 313       0.055   4.570   2.428  1.00  0.00
ATOM   3999  CG2 VAL H 313      -1.872   4.379   0.928  1.00  0.00
ATOM   4000  N   VAL H 314       2.615   4.959   0.714  1.00  0.00
ATOM   4001  CA  VAL H 314       3.959   4.687   1.088  1.00  0.00
ATOM   4002  C   VAL H 314       4.103   5.317   2.389  1.00  0.00
ATOM   4003  O   VAL H 314       3.456   6.311   2.692  1.00  0.00
ATOM   4004  CB  VAL H 314       4.833   5.199   0.045  1.00  0.00
ATOM   4005  CG1 VAL H 314       4.464   6.640  -0.431  1.00  0.00
ATOM   4006  CG2 VAL H 314       6.291   5.276   0.393  1.00  0.00
ATOM   4007  N   HIS H 315       5.008   4.811   3.207  1.00  0.00
ATOM   4008  CA  HIS H 315       5.456   5.675   4.281  1.00  0.00
ATOM   4009  C   HIS H 315       6.825   5.224   4.712  1.00  0.00
ATOM   4010  O   HIS H 315       7.255   4.092   4.446  1.00  0.00
ATOM   4011  CB  HIS H 315       4.520   5.638   5.457  1.00  0.00
ATOM   4012  CG  HIS H 315       4.691   4.359   6.125  1.00  0.00
ATOM   4013  ND1 HIS H 315       5.590   4.176   7.153  1.00  0.00
ATOM   4014  CD2 HIS H 315       4.081   3.246   5.748  1.00  0.00
ATOM   4015  CE1 HIS H 315       5.625   2.826   7.307  1.00  0.00
ATOM   4016  NE2 HIS H 315       4.668   2.249   6.547  1.00  0.00
ATOM   4017  N   VAL H 316       7.492   6.082   5.577  1.00  0.00
ATOM   4018  CA  VAL H 316       8.728   5.772   6.202  1.00  0.00
ATOM   4019  C   VAL H 316       8.662   6.122   7.628  1.00  0.00
ATOM   4020  O   VAL H 316       8.231   7.194   8.025  1.00  0.00
ATOM   4021  CB  VAL H 316       9.866   6.460   5.495  1.00  0.00
ATOM   4022  CG1 VAL H 316      11.213   6.263   6.277  1.00  0.00
ATOM   4023  CG2 VAL H 316       9.922   5.890   4.056  1.00  0.00
ATOM   4024  N   ILE H 317       9.231   5.211   8.347  1.00  0.00
ATOM   4025  CA  ILE H 317       9.816   5.601   9.613  1.00  0.00
ATOM   4026  C   ILE H 317      11.328   5.412   9.611  1.00  0.00
ATOM   4027  O   ILE H 317      11.855   4.464   9.023  1.00  0.00
ATOM   4028  CB  ILE H 317       9.184   4.780  10.730  1.00  0.00
ATOM   4029  CG1 ILE H 317       9.894   5.099  12.083  1.00  0.00
ATOM   4030  CG2 ILE H 317       9.303   3.266  10.440  1.00  0.00
ATOM   4031  CD1 ILE H 317       8.979   4.809  13.243  1.00  0.00
ATOM   4032  N   THR H 318      12.015   6.389  10.153  1.00  0.00
ATOM   4033  CA  THR H 318      13.368   6.203  10.550  1.00  0.00
ATOM   4034  C   THR H 318      13.503   6.703  11.951  1.00  0.00
ATOM   4035  O   THR H 318      13.619   7.931  12.254  1.00  0.00
ATOM   4036  CB  THR H 318      14.452   6.870   9.634  1.00  0.00
ATOM   4037  OG1 THR H 318      14.226   8.312   9.571  1.00  0.00
ATOM   4038  CG2 THR H 318      14.279   6.294   8.241  1.00  0.00
ATOM   4039  N   ASN H 319      13.607   5.730  12.865  1.00  0.00
ATOM   4040  CA  ASN H 319      14.224   5.997  14.171  1.00  0.00
ATOM   4041  C   ASN H 319      15.682   5.900  13.970  1.00  0.00
ATOM   4042  O   ASN H 319      16.183   5.418  12.940  1.00  0.00
ATOM   4043  CB  ASN H 319      13.691   5.002  15.192  1.00  0.00
ATOM   4044  CG  ASN H 319      12.772   5.665  16.149  1.00  0.00
ATOM   4045  OD1 ASN H 319      13.146   6.240  17.176  1.00  0.00
ATOM   4046  ND2 ASN H 319      11.511   5.739  15.744  1.00  0.00
ATOM   4047  N   VAL H 320      16.407   6.354  14.958  1.00  0.00
ATOM   4048  CA  VAL H 320      17.788   6.654  14.920  1.00  0.00
ATOM   4049  C   VAL H 320      18.252   6.823  16.337  1.00  0.00
ATOM   4050  O   VAL H 320      17.532   7.302  17.205  1.00  0.00
ATOM   4051  CB  VAL H 320      18.187   7.835  14.067  1.00  0.00
ATOM   4052  CG1 VAL H 320      17.097   8.854  14.233  1.00  0.00
ATOM   4053  CG2 VAL H 320      19.503   8.516  14.372  1.00  0.00
ATOM   4054  N   LEU H 321      19.362   6.216  16.468  1.00  0.00
ATOM   4055  CA  LEU H 321      20.144   6.073  17.721  1.00  0.00
ATOM   4056  C   LEU H 321      21.290   7.091  17.875  1.00  0.00
ATOM   4057  O   LEU H 321      21.915   7.176  18.972  1.00  0.00
ATOM   4058  CB  LEU H 321      20.676   4.680  17.842  1.00  0.00
ATOM   4059  CG  LEU H 321      20.479   4.083  19.210  1.00  0.00
ATOM   4060  CD1 LEU H 321      20.322   2.600  18.919  1.00  0.00
ATOM   4061  CD2 LEU H 321      21.591   4.269  20.178  1.00  0.00
ATOM   4062  N   GLN H 322      21.423   7.882  16.825  1.00  0.00
ATOM   4063  CA  GLN H 322      22.345   8.926  16.539  1.00  0.00
ATOM   4064  C   GLN H 322      23.658   8.866  17.321  1.00  0.00
ATOM   4065  O   GLN H 322      24.735   8.955  16.736  1.00 99.99
ATOM   4066  CB  GLN H 322      21.730  10.317  16.685  1.00  0.00
ATOM   4067  CG  GLN H 322      22.321  11.286  15.670  1.00  0.00
ATOM   4068  CD  GLN H 322      23.775  11.505  15.905  1.00  0.00
ATOM   4069  OE1 GLN H 322      24.591  11.078  15.060  1.00  0.00
ATOM   4070  NE2 GLN H 322      24.066  12.205  16.998  1.00  0.00
ATOM   4071  OXT GLN H 322      24.668   8.377  16.761  1.00  0.00
TER    4072      GLN H 322                                        
ATOM   4073  N   GLU I 185      24.264 -24.913  34.971  1.00  0.00
ATOM   4074  CA  GLU I 185      23.237 -24.315  34.177  1.00  0.00
ATOM   4075  C   GLU I 185      22.073 -25.251  34.241  1.00  0.00
ATOM   4076  O   GLU I 185      22.240 -26.465  34.471  1.00  0.00
ATOM   4077  CB  GLU I 185      23.732 -23.942  32.794  1.00  0.00
ATOM   4078  CG  GLU I 185      22.793 -23.880  31.635  1.00  0.00
ATOM   4079  CD  GLU I 185      23.191 -23.080  30.385  1.00  0.00
ATOM   4080  OE1 GLU I 185      23.722 -23.683  29.444  1.00  0.00
ATOM   4081  OE2 GLU I 185      23.002 -21.874  30.204  1.00  0.00
ATOM   4082  N   PRO I 186      20.899 -24.630  34.308  1.00  0.00
ATOM   4083  CA  PRO I 186      19.887 -25.182  33.492  1.00  0.00
ATOM   4084  C   PRO I 186      19.190 -24.120  32.632  1.00  0.00
ATOM   4085  O   PRO I 186      18.468 -23.308  33.171  1.00  0.00
ATOM   4086  CB  PRO I 186      18.919 -25.820  34.473  1.00  0.00
ATOM   4087  CG  PRO I 186      18.913 -24.815  35.608  1.00  0.00
ATOM   4088  CD  PRO I 186      20.267 -24.305  35.545  1.00  0.00
ATOM   4089  N   VAL I 187      19.406 -24.243  31.301  1.00  0.00
ATOM   4090  CA  VAL I 187      18.707 -23.298  30.417  1.00  0.00
ATOM   4091  C   VAL I 187      17.747 -24.054  29.529  1.00  0.00
ATOM   4092  O   VAL I 187      17.705 -25.291  29.442  1.00  0.00
ATOM   4093  CB  VAL I 187      19.689 -22.366  29.678  1.00  0.00
ATOM   4094  CG1 VAL I 187      19.082 -21.363  28.641  1.00  0.00
ATOM   4095  CG2 VAL I 187      20.212 -21.466  30.844  1.00  0.00
ATOM   4096  N   ALA I 188      16.975 -23.286  28.740  1.00  0.00
ATOM   4097  CA  ALA I 188      16.365 -23.890  27.591  1.00  0.00
ATOM   4098  C   ALA I 188      16.329 -22.881  26.474  1.00  0.00
ATOM   4099  O   ALA I 188      16.129 -21.676  26.706  1.00  0.00
ATOM   4100  CB  ALA I 188      15.009 -24.390  27.969  1.00  0.00
ATOM   4101  N   GLU I 189      16.525 -23.323  25.320  1.00  0.00
ATOM   4102  CA  GLU I 189      15.784 -22.679  24.260  1.00  0.00
ATOM   4103  C   GLU I 189      14.391 -23.288  24.197  1.00  0.00
ATOM   4104  O   GLU I 189      14.211 -24.372  24.740  1.00  0.00
ATOM   4105  CB  GLU I 189      16.608 -22.873  22.954  1.00  0.00
ATOM   4106  CG  GLU I 189      17.657 -21.773  22.838  1.00  0.00
ATOM   4107  CD  GLU I 189      17.318 -20.500  22.035  1.00  0.00
ATOM   4108  OE1 GLU I 189      16.254 -20.558  21.373  1.00  0.00
ATOM   4109  OE2 GLU I 189      18.138 -19.547  22.070  1.00  0.00
ATOM   4110  N   PRO I 190      13.463 -22.505  23.652  1.00  0.00
ATOM   4111  CA  PRO I 190      12.083 -22.875  23.378  1.00  0.00
ATOM   4112  C   PRO I 190      11.829 -22.965  21.892  1.00  0.00
ATOM   4113  O   PRO I 190      12.622 -22.484  21.109  1.00  0.00
ATOM   4114  CB  PRO I 190      11.389 -21.627  23.878  1.00  0.00
ATOM   4115  CG  PRO I 190      12.340 -20.632  23.206  1.00  0.00
ATOM   4116  CD  PRO I 190      13.670 -21.131  23.424  1.00  0.00
ATOM   4117  N   ASP I 191      10.667 -23.503  21.459  1.00  0.00
ATOM   4118  CA  ASP I 191      10.410 -23.487  20.021  1.00  0.00
ATOM   4119  C   ASP I 191       9.027 -22.986  19.597  1.00  0.00
ATOM   4120  O   ASP I 191       7.976 -23.295  20.157  1.00  0.00
ATOM   4121  CB  ASP I 191      10.836 -24.709  19.250  1.00  0.00
ATOM   4122  CG  ASP I 191      11.959 -24.427  18.317  1.00  0.00
ATOM   4123  OD1 ASP I 191      11.755 -23.502  17.552  1.00  0.00
ATOM   4124  OD2 ASP I 191      12.997 -25.122  18.296  1.00  0.00
ATOM   4125  N   ILE I 192       9.205 -22.270  18.468  1.00  0.00
ATOM   4126  CA  ILE I 192       8.263 -21.521  17.699  1.00  0.00
ATOM   4127  C   ILE I 192       7.293 -22.532  17.088  1.00  0.00
ATOM   4128  O   ILE I 192       7.538 -23.720  17.094  1.00  0.00
ATOM   4129  CB  ILE I 192       8.914 -20.467  16.783  1.00  0.00
ATOM   4130  CG1 ILE I 192       8.234 -19.941  15.494  1.00  0.00
ATOM   4131  CG2 ILE I 192      10.432 -20.697  16.435  1.00  0.00
ATOM   4132  CD1 ILE I 192       7.090 -19.015  15.819  1.00  0.00
ATOM   4133  N   MET I 193       6.163 -22.056  16.525  1.00  0.00
ATOM   4134  CA  MET I 193       5.508 -22.748  15.507  1.00  0.00
ATOM   4135  C   MET I 193       4.872 -21.847  14.516  1.00  0.00
ATOM   4136  O   MET I 193       4.821 -20.640  14.535  1.00  0.00
ATOM   4137  CB  MET I 193       4.451 -23.604  16.141  1.00  0.00
ATOM   4138  CG  MET I 193       4.375 -24.989  15.544  1.00  0.00
ATOM   4139  SD  MET I 193       2.923 -25.948  15.950  1.00  0.00
ATOM   4140  CE  MET I 193       1.835 -25.199  14.686  1.00  0.00
ATOM   4141  N   ALA I 194       4.176 -22.474  13.523  1.00  0.00
ATOM   4142  CA  ALA I 194       3.040 -21.757  12.940  1.00  0.00
ATOM   4143  C   ALA I 194       2.052 -22.680  12.454  1.00  0.00
ATOM   4144  O   ALA I 194       2.312 -23.676  11.760  1.00  0.00
ATOM   4145  CB  ALA I 194       3.460 -20.777  11.855  1.00  0.00
ATOM   4146  N   THR I 195       0.812 -22.422  12.778  1.00  0.00
ATOM   4147  CA  THR I 195      -0.288 -23.242  12.275  1.00  0.00
ATOM   4148  C   THR I 195      -0.802 -22.590  11.063  1.00  0.00
ATOM   4149  O   THR I 195      -0.959 -21.364  10.997  1.00  0.00
ATOM   4150  CB  THR I 195      -1.475 -23.324  13.251  1.00  0.00
ATOM   4151  OG1 THR I 195      -1.159 -23.979  14.371  1.00  0.00
ATOM   4152  CG2 THR I 195      -2.579 -24.247  12.635  1.00  0.00
ATOM   4153  N   ASN I 196      -1.154 -23.440  10.146  1.00  0.00
ATOM   4154  CA  ASN I 196      -1.884 -23.038   8.960  1.00  0.00
ATOM   4155  C   ASN I 196      -3.030 -23.997   8.650  1.00  0.00
ATOM   4156  O   ASN I 196      -2.903 -25.191   8.824  1.00  0.00
ATOM   4157  CB  ASN I 196      -0.980 -23.013   7.731  1.00  0.00
ATOM   4158  CG  ASN I 196      -0.543 -21.595   7.427  1.00  0.00
ATOM   4159  OD1 ASN I 196      -1.495 -20.832   7.193  1.00  0.00
ATOM   4160  ND2 ASN I 196       0.775 -21.319   7.412  1.00  0.00
ATOM   4161  N   ARG I 197      -4.093 -23.378   8.169  1.00  0.00
ATOM   4162  CA  ARG I 197      -5.289 -24.083   7.844  1.00  0.00
ATOM   4163  C   ARG I 197      -6.151 -23.317   6.872  1.00  0.00
ATOM   4164  O   ARG I 197      -6.701 -22.280   7.218  1.00  0.00
ATOM   4165  CB  ARG I 197      -6.051 -24.608   9.041  1.00  0.00
ATOM   4166  CG  ARG I 197      -7.003 -25.714   8.604  1.00  0.00
ATOM   4167  CD  ARG I 197      -8.276 -25.094   8.063  1.00  0.00
ATOM   4168  NE  ARG I 197      -9.132 -26.274   7.827  1.00  0.00
ATOM   4169  CZ  ARG I 197      -8.969 -27.106   6.783  1.00  0.00
ATOM   4170  NH1 ARG I 197      -8.193 -26.786   5.716  1.00  0.00
ATOM   4171  NH2 ARG I 197      -9.763 -28.186   6.743  1.00  0.00
ATOM   4172  N   VAL I 198      -6.219 -23.830   5.665  1.00  0.00
ATOM   4173  CA  VAL I 198      -7.005 -23.156   4.604  1.00  0.00
ATOM   4174  C   VAL I 198      -7.924 -24.176   4.032  1.00  0.00
ATOM   4175  O   VAL I 198      -7.438 -25.163   3.569  1.00  0.00
ATOM   4176  CB  VAL I 198      -6.156 -22.651   3.528  1.00  0.00
ATOM   4177  CG1 VAL I 198      -7.076 -21.821   2.521  1.00  0.00
ATOM   4178  CG2 VAL I 198      -4.990 -21.756   4.028  1.00  0.00
ATOM   4179  N   VAL I 199      -9.159 -23.803   4.076  1.00  0.00
ATOM   4180  CA  VAL I 199     -10.217 -24.391   3.354  1.00  0.00
ATOM   4181  C   VAL I 199     -11.184 -23.341   3.114  1.00  0.00
ATOM   4182  O   VAL I 199     -11.452 -22.609   4.000  1.00  0.00
ATOM   4183  CB  VAL I 199     -10.822 -25.521   4.166  1.00  0.00
ATOM   4184  CG1 VAL I 199     -11.121 -25.103   5.571  1.00  0.00
ATOM   4185  CG2 VAL I 199     -12.079 -26.156   3.474  1.00  0.00
ATOM   4186  N   HIS I 200     -11.819 -23.423   1.975  1.00  0.00
ATOM   4187  CA  HIS I 200     -12.958 -22.592   1.656  1.00  0.00
ATOM   4188  C   HIS I 200     -13.799 -23.291   0.644  1.00  0.00
ATOM   4189  O   HIS I 200     -13.358 -24.331   0.103  1.00  0.00
ATOM   4190  CB  HIS I 200     -12.313 -21.244   1.197  1.00  0.00
ATOM   4191  CG  HIS I 200     -11.871 -21.300  -0.238  1.00  0.00
ATOM   4192  ND1 HIS I 200     -12.586 -20.768  -1.336  1.00  0.00
ATOM   4193  CD2 HIS I 200     -10.878 -22.087  -0.668  1.00  0.00
ATOM   4194  CE1 HIS I 200     -12.016 -21.288  -2.429  1.00  0.00
ATOM   4195  NE2 HIS I 200     -11.020 -22.175  -2.031  1.00  0.00
ATOM   4196  N   VAL I 201     -15.019 -22.834   0.540  1.00  0.00
ATOM   4197  CA  VAL I 201     -15.897 -23.364  -0.439  1.00  0.00
ATOM   4198  C   VAL I 201     -16.527 -22.376  -1.308  1.00  0.00
ATOM   4199  O   VAL I 201     -16.757 -21.279  -0.839  1.00  0.00
ATOM   4200  CB  VAL I 201     -16.907 -24.363   0.162  1.00  0.00
ATOM   4201  CG1 VAL I 201     -17.983 -24.806  -0.772  1.00  0.00
ATOM   4202  CG2 VAL I 201     -16.099 -25.591   0.526  1.00  0.00
ATOM   4203  N   ILE I 202     -16.934 -22.704  -2.529  1.00  0.00
ATOM   4204  CA  ILE I 202     -17.941 -21.986  -3.313  1.00  0.00
ATOM   4205  C   ILE I 202     -18.958 -23.010  -3.729  1.00  0.00
ATOM   4206  O   ILE I 202     -18.572 -24.002  -4.345  1.00  0.00
ATOM   4207  CB  ILE I 202     -17.312 -21.111  -4.393  1.00  0.00
ATOM   4208  CG1 ILE I 202     -18.474 -20.715  -5.299  1.00  0.00
ATOM   4209  CG2 ILE I 202     -16.282 -21.809  -5.199  1.00  0.00
ATOM   4210  CD1 ILE I 202     -17.890 -19.602  -6.197  1.00  0.00
ATOM   4211  N   THR I 203     -20.252 -22.698  -3.468  1.00  0.00
ATOM   4212  CA  THR I 203     -21.327 -23.592  -3.966  1.00  0.00
ATOM   4213  C   THR I 203     -22.316 -22.769  -4.787  1.00  0.00
ATOM   4214  O   THR I 203     -22.937 -21.908  -4.241  1.00  0.00
ATOM   4215  CB  THR I 203     -21.914 -24.607  -2.951  1.00  0.00
ATOM   4216  OG1 THR I 203     -22.838 -24.003  -2.075  1.00  0.00
ATOM   4217  CG2 THR I 203     -20.850 -25.217  -2.098  1.00  0.00
ATOM   4218  N   ASN I 204     -22.204 -22.947  -6.112  1.00  0.00
ATOM   4219  CA  ASN I 204     -23.079 -22.258  -7.079  1.00  0.00
ATOM   4220  C   ASN I 204     -24.496 -22.815  -7.045  1.00  0.00
ATOM   4221  O   ASN I 204     -24.814 -23.658  -6.200  1.00  0.00
ATOM   4222  CB  ASN I 204     -22.480 -22.261  -8.518  1.00  0.00
ATOM   4223  CG  ASN I 204     -22.634 -20.861  -9.101  1.00  0.00
ATOM   4224  OD1 ASN I 204     -23.743 -20.464  -9.441  1.00  0.00
ATOM   4225  ND2 ASN I 204     -21.544 -20.079  -9.173  1.00  0.00
ATOM   4226  N   VAL I 205     -25.348 -22.483  -8.026  1.00  0.00
ATOM   4227  CA  VAL I 205     -26.716 -22.961  -8.257  1.00  0.00
ATOM   4228  C   VAL I 205     -27.262 -22.157  -9.420  1.00  0.00
ATOM   4229  O   VAL I 205     -27.610 -20.971  -9.254  1.00  0.00
ATOM   4230  CB  VAL I 205     -27.578 -22.977  -6.957  1.00  0.00
ATOM   4231  CG1 VAL I 205     -27.259 -21.737  -6.134  1.00  0.00
ATOM   4232  CG2 VAL I 205     -29.058 -22.995  -7.351  1.00  0.00
ATOM   4233  N   LEU I 206     -27.295 -22.837 -10.561  1.00  0.00
ATOM   4234  CA  LEU I 206     -27.945 -22.246 -11.760  1.00  0.00
ATOM   4235  C   LEU I 206     -29.421 -21.979 -11.562  1.00  0.00
ATOM   4236  O   LEU I 206     -29.924 -21.172 -12.355  1.00  0.00
ATOM   4237  CB  LEU I 206     -27.750 -23.216 -12.911  1.00  0.00
ATOM   4238  CG  LEU I 206     -27.763 -22.484 -14.324  1.00  0.00
ATOM   4239  CD1 LEU I 206     -26.741 -23.068 -15.234  1.00  0.00
ATOM   4240  CD2 LEU I 206     -29.073 -22.685 -15.016  1.00  0.00
ATOM   4241  N   GLN I 207     -30.083 -22.672 -10.604  1.00  0.00
ATOM   4242  CA  GLN I 207     -31.469 -22.516 -10.365  1.00  0.00
ATOM   4243  C   GLN I 207     -32.303 -22.705 -11.650  1.00  0.00
ATOM   4244  O   GLN I 207     -33.273 -23.461 -11.657  1.00 99.99
ATOM   4245  CB  GLN I 207     -31.792 -21.305  -9.529  1.00  0.00
ATOM   4246  CG  GLN I 207     -32.335 -21.789  -8.149  1.00  0.00
ATOM   4247  CD  GLN I 207     -33.737 -22.307  -8.345  1.00  0.00
ATOM   4248  OE1 GLN I 207     -33.956 -23.500  -8.324  1.00  0.00
ATOM   4249  NE2 GLN I 207     -34.667 -21.380  -8.536  1.00  0.00
ATOM   4250  OXT GLN I 207     -33.517 -22.523 -11.394  1.00  0.00
TER    4251      GLN I 207                                        
ATOM   4252  N   GLU I 323     -29.125  -2.322 -28.243  1.00  0.00
ATOM   4253  CA  GLU I 323     -30.318  -1.632 -27.695  1.00  0.00
ATOM   4254  C   GLU I 323     -31.342  -2.628 -27.348  1.00  0.00
ATOM   4255  O   GLU I 323     -31.638  -3.547 -28.111  1.00  0.00
ATOM   4256  CB  GLU I 323     -30.941  -0.631 -28.638  1.00  0.00
ATOM   4257  CG  GLU I 323     -29.905   0.366 -29.136  1.00  0.00
ATOM   4258  CD  GLU I 323     -30.585   1.424 -29.996  1.00  0.00
ATOM   4259  OE1 GLU I 323     -31.311   2.163 -29.325  1.00  0.00
ATOM   4260  OE2 GLU I 323     -30.304   1.496 -31.210  1.00  0.00
ATOM   4261  N   PRO I 324     -32.132  -2.334 -26.259  1.00  0.00
ATOM   4262  CA  PRO I 324     -33.440  -2.834 -25.863  1.00  0.00
ATOM   4263  C   PRO I 324     -34.417  -2.134 -26.788  1.00  0.00
ATOM   4264  O   PRO I 324     -35.200  -1.319 -26.365  1.00  0.00
ATOM   4265  CB  PRO I 324     -33.600  -2.580 -24.386  1.00  0.00
ATOM   4266  CG  PRO I 324     -32.614  -1.554 -24.081  1.00  0.00
ATOM   4267  CD  PRO I 324     -31.569  -1.544 -25.151  1.00  0.00
ATOM   4268  N   VAL I 325     -34.430  -2.473 -28.103  1.00  0.00
ATOM   4269  CA  VAL I 325     -35.525  -2.210 -29.016  1.00  0.00
ATOM   4270  C   VAL I 325     -36.545  -3.335 -28.948  1.00  0.00
ATOM   4271  O   VAL I 325     -36.192  -4.477 -29.000  1.00  0.00
ATOM   4272  CB  VAL I 325     -35.044  -2.108 -30.457  1.00  0.00
ATOM   4273  CG1 VAL I 325     -34.762  -0.692 -30.842  1.00  0.00
ATOM   4274  CG2 VAL I 325     -33.905  -3.046 -30.732  1.00  0.00
ATOM   4275  N   ALA I 326     -37.789  -3.025 -28.875  1.00  0.00
ATOM   4276  CA  ALA I 326     -38.914  -3.879 -28.986  1.00  0.00
ATOM   4277  C   ALA I 326     -40.216  -3.163 -28.880  1.00  0.00
ATOM   4278  O   ALA I 326     -40.293  -1.956 -28.964  1.00  0.00
ATOM   4279  CB  ALA I 326     -38.824  -4.996 -27.972  1.00  0.00
ATOM   4280  N   GLU I 327     -41.328  -3.900 -28.642  1.00  0.00
ATOM   4281  CA  GLU I 327     -42.468  -3.612 -27.801  1.00  0.00
ATOM   4282  C   GLU I 327     -42.006  -3.301 -26.390  1.00  0.00
ATOM   4283  O   GLU I 327     -40.862  -3.538 -26.064  1.00  0.00
ATOM   4284  CB  GLU I 327     -43.310  -4.863 -27.893  1.00  0.00
ATOM   4285  CG  GLU I 327     -44.463  -4.612 -28.857  1.00  0.00
ATOM   4286  CD  GLU I 327     -45.192  -5.923 -29.234  1.00  0.00
ATOM   4287  OE1 GLU I 327     -44.597  -6.731 -29.946  1.00  0.00
ATOM   4288  OE2 GLU I 327     -46.277  -6.057 -28.679  1.00  0.00
ATOM   4289  N   PRO I 328     -42.860  -2.712 -25.548  1.00  0.00
ATOM   4290  CA  PRO I 328     -42.606  -2.014 -24.302  1.00  0.00
ATOM   4291  C   PRO I 328     -41.993  -2.967 -23.319  1.00  0.00
ATOM   4292  O   PRO I 328     -42.661  -3.750 -22.686  1.00  0.00
ATOM   4293  CB  PRO I 328     -43.926  -1.439 -23.793  1.00  0.00
ATOM   4294  CG  PRO I 328     -44.997  -2.232 -24.489  1.00  0.00
ATOM   4295  CD  PRO I 328     -44.307  -2.792 -25.748  1.00  0.00
ATOM   4296  N   ASP I 329     -40.662  -2.970 -23.350  1.00  0.00
ATOM   4297  CA  ASP I 329     -39.872  -3.983 -22.777  1.00  0.00
ATOM   4298  C   ASP I 329     -39.089  -3.154 -21.847  1.00  0.00
ATOM   4299  O   ASP I 329     -38.111  -2.501 -22.149  1.00  0.00
ATOM   4300  CB  ASP I 329     -39.075  -4.792 -23.829  1.00  0.00
ATOM   4301  CG  ASP I 329     -37.942  -4.087 -24.446  1.00  0.00
ATOM   4302  OD1 ASP I 329     -38.136  -3.024 -25.095  1.00  0.00
ATOM   4303  OD2 ASP I 329     -36.795  -4.579 -24.303  1.00  0.00
ATOM   4304  N   ILE I 330     -39.494  -3.268 -20.624  1.00  0.00
ATOM   4305  CA  ILE I 330     -38.957  -2.559 -19.515  1.00  0.00
ATOM   4306  C   ILE I 330     -37.747  -3.308 -19.081  1.00  0.00
ATOM   4307  O   ILE I 330     -37.742  -4.265 -18.293  1.00  0.00
ATOM   4308  CB  ILE I 330     -40.062  -2.304 -18.464  1.00  0.00
ATOM   4309  CG1 ILE I 330     -39.522  -1.825 -17.176  1.00  0.00
ATOM   4310  CG2 ILE I 330     -40.919  -3.496 -18.259  1.00  0.00
ATOM   4311  CD1 ILE I 330     -38.434  -0.783 -17.363  1.00  0.00
ATOM   4312  N   MET I 331     -36.643  -2.674 -19.538  1.00  0.00
ATOM   4313  CA  MET I 331     -35.293  -2.792 -18.958  1.00  0.00
ATOM   4314  C   MET I 331     -35.037  -1.709 -17.971  1.00  0.00
ATOM   4315  O   MET I 331     -35.485  -0.627 -18.182  1.00  0.00
ATOM   4316  CB  MET I 331     -34.225  -2.729 -19.995  1.00  0.00
ATOM   4317  CG  MET I 331     -34.105  -1.345 -20.717  1.00  0.00
ATOM   4318  SD  MET I 331     -32.503  -0.513 -20.573  1.00  0.00
ATOM   4319  CE  MET I 331     -32.889   0.721 -19.298  1.00  0.00
ATOM   4320  N   ALA I 332     -34.256  -1.935 -16.925  1.00  0.00
ATOM   4321  CA  ALA I 332     -34.083  -0.929 -15.865  1.00  0.00
ATOM   4322  C   ALA I 332     -32.770  -1.301 -15.217  1.00  0.00
ATOM   4323  O   ALA I 332     -32.499  -2.482 -15.046  1.00  0.00
ATOM   4324  CB  ALA I 332     -35.296  -0.944 -14.907  1.00  0.00
ATOM   4325  N   THR I 333     -31.932  -0.287 -14.990  1.00  0.00
ATOM   4326  CA  THR I 333     -30.462  -0.416 -14.799  1.00  0.00
ATOM   4327  C   THR I 333     -30.234  -0.095 -13.359  1.00  0.00
ATOM   4328  O   THR I 333     -31.167   0.429 -12.756  1.00  0.00
ATOM   4329  CB  THR I 333     -29.809   0.481 -15.830  1.00  0.00
ATOM   4330  OG1 THR I 333     -30.247   0.148 -17.117  1.00  0.00
ATOM   4331  CG2 THR I 333     -28.329   0.132 -15.867  1.00  0.00
ATOM   4332  N   ASN I 334     -29.029  -0.240 -12.897  1.00  0.00
ATOM   4333  CA  ASN I 334     -28.477   0.161 -11.632  1.00  0.00
ATOM   4334  C   ASN I 334     -27.101  -0.451 -11.537  1.00  0.00
ATOM   4335  O   ASN I 334     -26.919  -1.594 -11.088  1.00  0.00
ATOM   4336  CB  ASN I 334     -29.397  -0.351 -10.501  1.00  0.00
ATOM   4337  CG  ASN I 334     -29.622   0.851  -9.584  1.00  0.00
ATOM   4338  OD1 ASN I 334     -30.684   1.355  -9.467  1.00  0.00
ATOM   4339  ND2 ASN I 334     -28.535   1.415  -9.040  1.00  0.00
ATOM   4340  N   ARG I 335     -26.107   0.390 -11.932  1.00  0.00
ATOM   4341  CA  ARG I 335     -24.753   0.061 -11.659  1.00  0.00
ATOM   4342  C   ARG I 335     -24.576   0.347 -10.159  1.00  0.00
ATOM   4343  O   ARG I 335     -24.924   1.401  -9.697  1.00  0.00
ATOM   4344  CB  ARG I 335     -23.914   0.981 -12.444  1.00  0.00
ATOM   4345  CG  ARG I 335     -22.456   0.931 -12.049  1.00  0.00
ATOM   4346  CD  ARG I 335     -21.749   0.025 -13.041  1.00  0.00
ATOM   4347  NE  ARG I 335     -21.551   0.831 -14.249  1.00  0.00
ATOM   4348  CZ  ARG I 335     -20.410   1.529 -14.453  1.00  0.00
ATOM   4349  NH1 ARG I 335     -19.355   1.487 -13.602  1.00  0.00
ATOM   4350  NH2 ARG I 335     -20.320   2.379 -15.465  1.00  0.00
ATOM   4351  N   VAL I 336     -24.065  -0.708  -9.480  1.00  0.00
ATOM   4352  CA  VAL I 336     -23.868  -0.741  -8.031  1.00  0.00
ATOM   4353  C   VAL I 336     -22.617  -1.341  -7.712  1.00  0.00
ATOM   4354  O   VAL I 336     -22.266  -2.315  -8.375  1.00  0.00
ATOM   4355  CB  VAL I 336     -25.069  -1.439  -7.335  1.00  0.00
ATOM   4356  CG1 VAL I 336     -24.907  -1.386  -5.823  1.00  0.00
ATOM   4357  CG2 VAL I 336     -26.409  -0.826  -7.763  1.00  0.00
ATOM   4358  N   VAL I 337     -22.011  -0.730  -6.714  1.00  0.00
ATOM   4359  CA  VAL I 337     -20.738  -1.261  -6.240  1.00  0.00
ATOM   4360  C   VAL I 337     -20.736  -1.082  -4.711  1.00  0.00
ATOM   4361  O   VAL I 337     -21.490  -0.259  -4.172  1.00  0.00
ATOM   4362  CB  VAL I 337     -19.632  -0.518  -6.915  1.00  0.00
ATOM   4363  CG1 VAL I 337     -19.681   0.966  -6.626  1.00  0.00
ATOM   4364  CG2 VAL I 337     -18.277  -1.085  -6.654  1.00  0.00
ATOM   4365  N   HIS I 338     -19.842  -1.808  -4.086  1.00  0.00
ATOM   4366  CA  HIS I 338     -19.242  -1.543  -2.842  1.00  0.00
ATOM   4367  C   HIS I 338     -17.822  -1.865  -2.836  1.00  0.00
ATOM   4368  O   HIS I 338     -17.517  -2.927  -3.344  1.00  0.00
ATOM   4369  CB  HIS I 338     -20.031  -2.350  -1.767  1.00  0.00
ATOM   4370  CG  HIS I 338     -19.277  -2.768  -0.552  1.00  0.00
ATOM   4371  ND1 HIS I 338     -18.739  -4.006  -0.379  1.00  0.00
ATOM   4372  CD2 HIS I 338     -19.071  -2.010   0.570  1.00  0.00
ATOM   4373  CE1 HIS I 338     -18.302  -4.089   0.874  1.00  0.00
ATOM   4374  NE2 HIS I 338     -18.468  -2.908   1.474  1.00  0.00
ATOM   4375  N   VAL I 339     -17.030  -0.975  -2.295  1.00  0.00
ATOM   4376  CA  VAL I 339     -15.650  -1.274  -1.984  1.00  0.00
ATOM   4377  C   VAL I 339     -15.532  -1.750  -0.502  1.00  0.00
ATOM   4378  O   VAL I 339     -16.323  -1.413   0.358  1.00  0.00
ATOM   4379  CB  VAL I 339     -14.947   0.080  -2.168  1.00  0.00
ATOM   4380  CG1 VAL I 339     -13.557   0.122  -1.413  1.00  0.00
ATOM   4381  CG2 VAL I 339     -14.839   0.393  -3.632  1.00  0.00
ATOM   4382  N   ILE I 340     -14.461  -2.559  -0.291  1.00  0.00
ATOM   4383  CA  ILE I 340     -13.935  -3.170   0.969  1.00  0.00
ATOM   4384  C   ILE I 340     -12.448  -3.067   1.100  1.00  0.00
ATOM   4385  O   ILE I 340     -11.669  -3.230   0.127  1.00  0.00
ATOM   4386  CB  ILE I 340     -14.441  -4.595   1.254  1.00  0.00
ATOM   4387  CG1 ILE I 340     -15.146  -4.684   2.622  1.00  0.00
ATOM   4388  CG2 ILE I 340     -13.295  -5.654   1.046  1.00  0.00
ATOM   4389  CD1 ILE I 340     -14.342  -4.277   3.838  1.00  0.00
ATOM   4390  N   THR I 341     -12.045  -2.952   2.378  1.00  0.00
ATOM   4391  CA  THR I 341     -10.737  -3.451   2.861  1.00  0.00
ATOM   4392  C   THR I 341     -10.753  -3.704   4.351  1.00  0.00
ATOM   4393  O   THR I 341     -11.576  -3.179   5.101  1.00  0.00
ATOM   4394  CB  THR I 341      -9.643  -2.404   2.409  1.00  0.00
ATOM   4395  OG1 THR I 341      -8.372  -2.764   2.966  1.00  0.00
ATOM   4396  CG2 THR I 341     -10.218  -1.039   2.883  1.00  0.00
ATOM   4397  N   ASN I 342      -9.755  -4.451   4.775  1.00  0.00
ATOM   4398  CA  ASN I 342      -9.375  -4.656   6.171  1.00  0.00
ATOM   4399  C   ASN I 342      -7.846  -4.419   6.196  1.00  0.00
ATOM   4400  O   ASN I 342      -7.063  -5.242   5.687  1.00  0.00
ATOM   4401  CB  ASN I 342      -9.793  -6.109   6.623  1.00  0.00
ATOM   4402  CG  ASN I 342      -9.712  -6.253   8.111  1.00  0.00
ATOM   4403  OD1 ASN I 342      -8.726  -6.817   8.662  1.00  0.00
ATOM   4404  ND2 ASN I 342     -10.683  -5.650   8.789  1.00  0.00
ATOM   4405  N   VAL I 343      -7.453  -3.279   6.761  1.00  0.00
ATOM   4406  CA  VAL I 343      -6.171  -2.838   7.363  1.00  0.00
ATOM   4407  C   VAL I 343      -5.475  -3.841   8.296  1.00  0.00
ATOM   4408  O   VAL I 343      -5.789  -5.017   8.379  1.00  0.00
ATOM   4409  CB  VAL I 343      -6.643  -1.623   8.161  1.00  0.00
ATOM   4410  CG1 VAL I 343      -7.452  -2.320   9.258  1.00  0.00
ATOM   4411  CG2 VAL I 343      -5.533  -0.615   8.540  1.00  0.00
ATOM   4412  N   LEU I 344      -4.452  -3.337   9.048  1.00  0.00
ATOM   4413  CA  LEU I 344      -3.814  -4.067  10.154  1.00  0.00
ATOM   4414  C   LEU I 344      -3.441  -3.474  11.533  1.00  0.00
ATOM   4415  O   LEU I 344      -3.421  -4.233  12.518  1.00  0.00
ATOM   4416  CB  LEU I 344      -2.538  -4.635   9.591  1.00  0.00
ATOM   4417  CG  LEU I 344      -1.902  -5.842  10.330  1.00  0.00
ATOM   4418  CD1 LEU I 344      -2.855  -7.012  10.192  1.00  0.00
ATOM   4419  CD2 LEU I 344      -0.478  -5.953   9.813  1.00  0.00
ATOM   4420  N   GLN I 345      -3.008  -2.202  11.551  1.00  0.00
ATOM   4421  CA  GLN I 345      -2.315  -1.491  12.693  1.00  0.00
ATOM   4422  C   GLN I 345      -0.895  -1.924  12.712  1.00  0.00
ATOM   4423  O   GLN I 345       0.008  -1.093  12.761  1.00 99.99
ATOM   4424  CB  GLN I 345      -2.847  -1.436  14.100  1.00  0.00
ATOM   4425  CG  GLN I 345      -2.393  -0.299  14.962  1.00  0.00
ATOM   4426  CD  GLN I 345      -2.814  -0.510  16.415  1.00  0.00
ATOM   4427  OE1 GLN I 345      -1.961  -0.642  17.339  1.00  0.00
ATOM   4428  NE2 GLN I 345      -4.154  -0.421  16.636  1.00  0.00
ATOM   4429  OXT GLN I 345      -0.080  -0.948  12.767  1.00  0.00
TER    4430      GLN I 345                                        
ATOM   4431  N   GLU J 208     -21.963 -10.286 -39.029  1.00  0.00
ATOM   4432  CA  GLU J 208     -21.815 -10.661 -37.641  1.00  0.00
ATOM   4433  C   GLU J 208     -20.320 -10.850 -37.345  1.00  0.00
ATOM   4434  O   GLU J 208     -19.821 -11.964 -37.328  1.00  0.00
ATOM   4435  CB  GLU J 208     -22.704 -11.842 -37.332  1.00  0.00
ATOM   4436  CG  GLU J 208     -22.726 -12.131 -35.820  1.00  0.00
ATOM   4437  CD  GLU J 208     -21.852 -13.231 -35.317  1.00  0.00
ATOM   4438  OE1 GLU J 208     -21.013 -13.747 -36.099  1.00  0.00
ATOM   4439  OE2 GLU J 208     -22.050 -13.613 -34.169  1.00  0.00
ATOM   4440  N   PRO J 209     -19.586  -9.853 -37.069  1.00  0.00
ATOM   4441  CA  PRO J 209     -18.284  -9.961 -36.421  1.00  0.00
ATOM   4442  C   PRO J 209     -18.341  -9.792 -34.894  1.00  0.00
ATOM   4443  O   PRO J 209     -18.112  -8.696 -34.377  1.00  0.00
ATOM   4444  CB  PRO J 209     -17.442  -8.946 -37.105  1.00  0.00
ATOM   4445  CG  PRO J 209     -18.453  -7.919 -37.514  1.00  0.00
ATOM   4446  CD  PRO J 209     -19.580  -8.804 -38.001  1.00  0.00
ATOM   4447  N   VAL J 210     -18.772 -10.822 -34.122  1.00  0.00
ATOM   4448  CA  VAL J 210     -18.578 -10.825 -32.666  1.00  0.00
ATOM   4449  C   VAL J 210     -17.121 -11.157 -32.422  1.00  0.00
ATOM   4450  O   VAL J 210     -16.502 -11.744 -33.296  1.00  0.00
ATOM   4451  CB  VAL J 210     -19.552 -11.707 -31.849  1.00  0.00
ATOM   4452  CG1 VAL J 210     -19.529 -11.193 -30.399  1.00  0.00
ATOM   4453  CG2 VAL J 210     -20.923 -11.383 -32.495  1.00  0.00
ATOM   4454  N   ALA J 211     -16.671 -10.814 -31.225  1.00  0.00
ATOM   4455  CA  ALA J 211     -15.559 -11.470 -30.615  1.00  0.00
ATOM   4456  C   ALA J 211     -15.826 -11.583 -29.143  1.00  0.00
ATOM   4457  O   ALA J 211     -15.998 -10.549 -28.532  1.00  0.00
ATOM   4458  CB  ALA J 211     -14.235 -10.781 -30.923  1.00  0.00
ATOM   4459  N   GLU J 212     -15.764 -12.745 -28.599  1.00  0.00
ATOM   4460  CA  GLU J 212     -15.294 -12.831 -27.259  1.00  0.00
ATOM   4461  C   GLU J 212     -13.868 -12.350 -27.087  1.00  0.00
ATOM   4462  O   GLU J 212     -13.051 -12.533 -27.956  1.00  0.00
ATOM   4463  CB  GLU J 212     -15.639 -14.233 -26.700  1.00  0.00
ATOM   4464  CG  GLU J 212     -17.011 -14.264 -26.028  1.00  0.00
ATOM   4465  CD  GLU J 212     -16.977 -14.066 -24.539  1.00  0.00
ATOM   4466  OE1 GLU J 212     -16.502 -15.013 -23.875  1.00  0.00
ATOM   4467  OE2 GLU J 212     -17.414 -12.983 -24.040  1.00  0.00
ATOM   4468  N   PRO J 213     -13.618 -11.875 -25.894  1.00  0.00
ATOM   4469  CA  PRO J 213     -12.328 -11.341 -25.518  1.00  0.00
ATOM   4470  C   PRO J 213     -11.588 -12.179 -24.472  1.00  0.00
ATOM   4471  O   PRO J 213     -12.242 -12.996 -23.854  1.00  0.00
ATOM   4472  CB  PRO J 213     -12.843 -10.105 -24.676  1.00  0.00
ATOM   4473  CG  PRO J 213     -14.031 -10.642 -23.909  1.00  0.00
ATOM   4474  CD  PRO J 213     -14.625 -11.496 -24.902  1.00  0.00
ATOM   4475  N   ASP J 214     -10.326 -11.964 -24.166  1.00  0.00
ATOM   4476  CA  ASP J 214      -9.895 -12.663 -22.948  1.00  0.00
ATOM   4477  C   ASP J 214      -9.061 -11.910 -21.933  1.00  0.00
ATOM   4478  O   ASP J 214      -8.182 -11.067 -22.172  1.00  0.00
ATOM   4479  CB  ASP J 214      -9.166 -13.980 -23.209  1.00  0.00
ATOM   4480  CG  ASP J 214      -9.958 -15.154 -22.648  1.00  0.00
ATOM   4481  OD1 ASP J 214     -10.086 -15.128 -21.439  1.00  0.00
ATOM   4482  OD2 ASP J 214     -10.459 -16.029 -23.405  1.00  0.00
ATOM   4483  N   ILE J 215      -9.421 -12.358 -20.756  1.00  0.00
ATOM   4484  CA  ILE J 215      -8.844 -12.085 -19.496  1.00  0.00
ATOM   4485  C   ILE J 215      -7.349 -12.395 -19.607  1.00  0.00
ATOM   4486  O   ILE J 215      -6.867 -13.085 -20.475  1.00  0.00
ATOM   4487  CB  ILE J 215      -9.658 -12.757 -18.380  1.00  0.00
ATOM   4488  CG1 ILE J 215      -9.004 -12.792 -16.990  1.00  0.00
ATOM   4489  CG2 ILE J 215     -10.592 -13.979 -18.671  1.00  0.00
ATOM   4490  CD1 ILE J 215      -8.911 -11.354 -16.524  1.00  0.00
ATOM   4491  N   MET J 216      -6.557 -11.852 -18.655  1.00  0.00
ATOM   4492  CA  MET J 216      -5.336 -12.419 -18.227  1.00  0.00
ATOM   4493  C   MET J 216      -5.289 -12.328 -16.744  1.00  0.00
ATOM   4494  O   MET J 216      -6.118 -11.675 -16.156  1.00  0.00
ATOM   4495  CB  MET J 216      -4.168 -11.777 -18.854  1.00  0.00
ATOM   4496  CG  MET J 216      -3.164 -12.887 -19.127  1.00  0.00
ATOM   4497  SD  MET J 216      -1.503 -12.390 -19.588  1.00  0.00
ATOM   4498  CE  MET J 216      -0.978 -12.024 -17.907  1.00  0.00
ATOM   4499  N   ALA J 217      -4.150 -12.778 -16.182  1.00  0.00
ATOM   4500  CA  ALA J 217      -3.651 -12.227 -14.962  1.00  0.00
ATOM   4501  C   ALA J 217      -2.112 -12.320 -14.997  1.00  0.00
ATOM   4502  O   ALA J 217      -1.499 -13.383 -14.993  1.00  0.00
ATOM   4503  CB  ALA J 217      -4.373 -12.795 -13.762  1.00  0.00
ATOM   4504  N   THR J 218      -1.484 -11.105 -15.017  1.00  0.00
ATOM   4505  CA  THR J 218      -0.039 -11.069 -14.849  1.00  0.00
ATOM   4506  C   THR J 218       0.177 -11.392 -13.362  1.00  0.00
ATOM   4507  O   THR J 218      -0.416 -10.695 -12.531  1.00  0.00
ATOM   4508  CB  THR J 218       0.718  -9.839 -15.282  1.00  0.00
ATOM   4509  OG1 THR J 218       0.616  -9.605 -16.678  1.00  0.00
ATOM   4510  CG2 THR J 218       2.207 -10.040 -14.913  1.00  0.00
ATOM   4511  N   ASN J 219       1.122 -12.256 -13.167  1.00  0.00
ATOM   4512  CA  ASN J 219       1.805 -12.382 -11.885  1.00  0.00
ATOM   4513  C   ASN J 219       3.306 -12.374 -11.997  1.00  0.00
ATOM   4514  O   ASN J 219       3.896 -13.152 -12.782  1.00  0.00
ATOM   4515  CB  ASN J 219       1.308 -13.562 -11.150  1.00  0.00
ATOM   4516  CG  ASN J 219       0.455 -13.017 -10.079  1.00  0.00
ATOM   4517  OD1 ASN J 219       1.034 -12.479  -9.151  1.00  0.00
ATOM   4518  ND2 ASN J 219      -0.877 -13.208 -10.241  1.00  0.00
ATOM   4519  N   ARG J 220       3.906 -11.657 -11.058  1.00  0.00
ATOM   4520  CA  ARG J 220       5.328 -11.607 -10.944  1.00  0.00
ATOM   4521  C   ARG J 220       5.630 -11.177  -9.577  1.00  0.00
ATOM   4522  O   ARG J 220       5.252 -10.121  -9.120  1.00  0.00
ATOM   4523  CB  ARG J 220       5.958 -10.688 -11.993  1.00  0.00
ATOM   4524  CG  ARG J 220       7.488 -10.993 -11.849  1.00  0.00
ATOM   4525  CD  ARG J 220       8.116 -10.121 -10.790  1.00  0.00
ATOM   4526  NE  ARG J 220       9.548 -10.262 -10.995  1.00  0.00
ATOM   4527  CZ  ARG J 220      10.205 -11.419 -10.690  1.00  0.00
ATOM   4528  NH1 ARG J 220       9.645 -12.535 -10.154  1.00  0.00
ATOM   4529  NH2 ARG J 220      11.528 -11.354 -10.906  1.00  0.00
ATOM   4530  N   VAL J 221       6.348 -12.061  -8.862  1.00  0.00
ATOM   4531  CA  VAL J 221       6.732 -11.740  -7.543  1.00  0.00
ATOM   4532  C   VAL J 221       8.167 -12.073  -7.370  1.00  0.00
ATOM   4533  O   VAL J 221       8.578 -13.161  -7.698  1.00  0.00
ATOM   4534  CB  VAL J 221       5.868 -12.441  -6.460  1.00  0.00
ATOM   4535  CG1 VAL J 221       6.187 -11.845  -5.083  1.00  0.00
ATOM   4536  CG2 VAL J 221       4.434 -12.324  -6.749  1.00  0.00
ATOM   4537  N   VAL J 222       8.907 -11.232  -6.686  1.00  0.00
ATOM   4538  CA  VAL J 222      10.266 -11.466  -6.385  1.00  0.00
ATOM   4539  C   VAL J 222      10.636 -10.827  -5.163  1.00  0.00
ATOM   4540  O   VAL J 222       9.966  -9.893  -4.774  1.00  0.00
ATOM   4541  CB  VAL J 222      11.243 -11.203  -7.482  1.00  0.00
ATOM   4542  CG1 VAL J 222      10.915  -9.827  -8.009  1.00  0.00
ATOM   4543  CG2 VAL J 222      12.721 -11.274  -7.152  1.00  0.00
ATOM   4544  N   HIS J 223      11.513 -11.436  -4.348  1.00  0.00
ATOM   4545  CA  HIS J 223      11.935 -10.645  -3.212  1.00  0.00
ATOM   4546  C   HIS J 223      13.335 -10.958  -2.905  1.00  0.00
ATOM   4547  O   HIS J 223      13.870 -12.005  -3.267  1.00  0.00
ATOM   4548  CB  HIS J 223      10.988 -10.805  -2.006  1.00  0.00
ATOM   4549  CG  HIS J 223      11.345 -12.048  -1.280  1.00  0.00
ATOM   4550  ND1 HIS J 223      12.324 -12.138  -0.283  1.00  0.00
ATOM   4551  CD2 HIS J 223      10.914 -13.315  -1.620  1.00  0.00
ATOM   4552  CE1 HIS J 223      12.526 -13.452  -0.084  1.00  0.00
ATOM   4553  NE2 HIS J 223      11.685 -14.187  -0.887  1.00  0.00
ATOM   4554  N   VAL J 224      14.003 -10.100  -2.089  1.00  0.00
ATOM   4555  CA  VAL J 224      15.234 -10.468  -1.472  1.00  0.00
ATOM   4556  C   VAL J 224      15.286 -10.216  -0.008  1.00  0.00
ATOM   4557  O   VAL J 224      14.832  -9.240   0.505  1.00  0.00
ATOM   4558  CB  VAL J 224      16.462  -9.884  -2.255  1.00  0.00
ATOM   4559  CG1 VAL J 224      17.763 -10.193  -1.551  1.00  0.00
ATOM   4560  CG2 VAL J 224      16.543 -10.611  -3.634  1.00  0.00
ATOM   4561  N   ILE J 225      16.005 -11.064   0.678  1.00  0.00
ATOM   4562  CA  ILE J 225      16.487 -10.812   2.005  1.00  0.00
ATOM   4563  C   ILE J 225      17.990 -10.930   2.047  1.00  0.00
ATOM   4564  O   ILE J 225      18.526 -11.919   1.528  1.00  0.00
ATOM   4565  CB  ILE J 225      15.668 -11.662   3.018  1.00  0.00
ATOM   4566  CG1 ILE J 225      16.403 -11.478   4.305  1.00  0.00
ATOM   4567  CG2 ILE J 225      15.605 -13.065   2.553  1.00  0.00
ATOM   4568  CD1 ILE J 225      15.499 -12.076   5.409  1.00  0.00
ATOM   4569  N   THR J 226      18.716  -9.908   2.441  1.00  0.00
ATOM   4570  CA  THR J 226      20.083 -10.025   2.723  1.00  0.00
ATOM   4571  C   THR J 226      20.414  -9.634   4.125  1.00  0.00
ATOM   4572  O   THR J 226      20.276  -8.448   4.505  1.00  0.00
ATOM   4573  CB  THR J 226      21.021  -9.392   1.677  1.00  0.00
ATOM   4574  OG1 THR J 226      21.090  -8.016   1.763  1.00  0.00
ATOM   4575  CG2 THR J 226      20.565  -9.832   0.272  1.00  0.00
ATOM   4576  N   ASN J 227      20.869 -10.633   4.862  1.00  0.00
ATOM   4577  CA  ASN J 227      21.535 -10.382   6.146  1.00  0.00
ATOM   4578  C   ASN J 227      22.965 -10.002   5.842  1.00  0.00
ATOM   4579  O   ASN J 227      23.310  -9.742   4.709  1.00  0.00
ATOM   4580  CB  ASN J 227      21.379 -11.589   7.116  1.00  0.00
ATOM   4581  CG  ASN J 227      20.734 -11.111   8.391  1.00  0.00
ATOM   4582  OD1 ASN J 227      21.366 -10.509   9.251  1.00  0.00
ATOM   4583  ND2 ASN J 227      19.395 -11.195   8.374  1.00  0.00
ATOM   4584  N   VAL J 228      23.704  -9.827   6.945  1.00  0.00
ATOM   4585  CA  VAL J 228      25.051  -9.389   7.062  1.00  0.00
ATOM   4586  C   VAL J 228      25.397  -9.359   8.503  1.00  0.00
ATOM   4587  O   VAL J 228      24.736  -8.722   9.305  1.00  0.00
ATOM   4588  CB  VAL J 228      25.329  -8.093   6.213  1.00  0.00
ATOM   4589  CG1 VAL J 228      24.149  -7.149   6.360  1.00  0.00
ATOM   4590  CG2 VAL J 228      26.613  -7.385   6.818  1.00  0.00
ATOM   4591  N   LEU J 229      26.472 -10.013   8.813  1.00  0.00
ATOM   4592  CA  LEU J 229      27.007 -10.097  10.184  1.00  0.00
ATOM   4593  C   LEU J 229      27.983  -8.993  10.462  1.00  0.00
ATOM   4594  O   LEU J 229      28.297  -8.754  11.616  1.00  0.00
ATOM   4595  CB  LEU J 229      27.720 -11.392  10.379  1.00  0.00
ATOM   4596  CG  LEU J 229      27.674 -11.852  11.835  1.00  0.00
ATOM   4597  CD1 LEU J 229      27.258 -13.353  11.822  1.00  0.00
ATOM   4598  CD2 LEU J 229      29.049 -11.754  12.502  1.00  0.00
ATOM   4599  N   GLN J 230      28.413  -8.351   9.412  1.00  0.00
ATOM   4600  CA  GLN J 230      29.569  -7.420   9.376  1.00  0.00
ATOM   4601  C   GLN J 230      30.701  -7.582  10.358  1.00  0.00
ATOM   4602  O   GLN J 230      31.865  -7.606   9.967  1.00 99.99
ATOM   4603  CB  GLN J 230      28.943  -6.011   9.317  1.00  0.00
ATOM   4604  CG  GLN J 230      29.485  -5.332   8.048  1.00  0.00
ATOM   4605  CD  GLN J 230      30.929  -4.865   8.291  1.00  0.00
ATOM   4606  OE1 GLN J 230      31.885  -5.411   7.681  1.00  0.00
ATOM   4607  NE2 GLN J 230      31.060  -3.772   9.094  1.00  0.00
ATOM   4608  OXT GLN J 230      31.272  -6.531  10.760  1.00  0.00
TER    4609      GLN J 230                                        
ATOM   4610  N   GLU J 346      21.371 -14.314  33.795  1.00  0.00
ATOM   4611  CA  GLU J 346      21.214 -13.158  34.588  1.00  0.00
ATOM   4612  C   GLU J 346      22.574 -12.536  34.830  1.00  0.00
ATOM   4613  O   GLU J 346      23.508 -13.219  35.104  1.00  0.00
ATOM   4614  CB  GLU J 346      20.590 -13.467  35.922  1.00  0.00
ATOM   4615  CG  GLU J 346      19.200 -13.937  35.681  1.00  0.00
ATOM   4616  CD  GLU J 346      18.418 -14.321  36.990  1.00  0.00
ATOM   4617  OE1 GLU J 346      18.987 -14.151  38.055  1.00  0.00
ATOM   4618  OE2 GLU J 346      17.194 -14.585  36.878  1.00  0.00
ATOM   4619  N   PRO J 347      22.578 -11.184  34.833  1.00  0.00
ATOM   4620  CA  PRO J 347      23.701 -10.387  35.305  1.00  0.00
ATOM   4621  C   PRO J 347      23.867 -10.424  36.891  1.00  0.00
ATOM   4622  O   PRO J 347      24.400  -9.457  37.420  1.00  0.00
ATOM   4623  CB  PRO J 347      23.509  -9.011  34.716  1.00  0.00
ATOM   4624  CG  PRO J 347      22.054  -8.948  34.371  1.00  0.00
ATOM   4625  CD  PRO J 347      21.797 -10.384  33.912  1.00  0.00
ATOM   4626  N   VAL J 348      23.623 -11.591  37.458  1.00  0.00
ATOM   4627  CA  VAL J 348      24.301 -12.058  38.664  1.00  0.00
ATOM   4628  C   VAL J 348      25.697 -12.493  38.327  1.00  0.00
ATOM   4629  O   VAL J 348      25.827 -13.543  37.716  1.00  0.00
ATOM   4630  CB  VAL J 348      23.637 -13.250  39.381  1.00  0.00
ATOM   4631  CG1 VAL J 348      22.456 -12.682  40.160  1.00  0.00
ATOM   4632  CG2 VAL J 348      23.238 -14.375  38.464  1.00  0.00
ATOM   4633  N   ALA J 349      26.631 -11.665  38.769  1.00  0.00
ATOM   4634  CA  ALA J 349      27.937 -11.729  38.227  1.00  0.00
ATOM   4635  C   ALA J 349      28.855 -11.034  39.082  1.00  0.00
ATOM   4636  O   ALA J 349      28.570 -10.444  40.142  1.00  0.00
ATOM   4637  CB  ALA J 349      27.935 -11.232  36.748  1.00  0.00
ATOM   4638  N   GLU J 350      30.069 -10.898  38.506  1.00  0.00
ATOM   4639  CA  GLU J 350      30.936  -9.775  38.617  1.00  0.00
ATOM   4640  C   GLU J 350      30.211  -8.505  38.496  1.00  0.00
ATOM   4641  O   GLU J 350      29.006  -8.464  38.110  1.00  0.00
ATOM   4642  CB  GLU J 350      31.723  -9.749  37.282  1.00  0.00
ATOM   4643  CG  GLU J 350      33.087 -10.401  37.507  1.00  0.00
ATOM   4644  CD  GLU J 350      32.920 -11.908  37.625  1.00  0.00
ATOM   4645  OE1 GLU J 350      32.934 -12.427  38.745  1.00  0.00
ATOM   4646  OE2 GLU J 350      32.706 -12.573  36.575  1.00  0.00
ATOM   4647  N   PRO J 351      30.840  -7.377  38.829  1.00  0.00
ATOM   4648  CA  PRO J 351      30.277  -6.140  38.349  1.00  0.00
ATOM   4649  C   PRO J 351      30.094  -6.075  36.814  1.00  0.00
ATOM   4650  O   PRO J 351      31.050  -6.227  36.079  1.00  0.00
ATOM   4651  CB  PRO J 351      31.194  -5.185  39.065  1.00  0.00
ATOM   4652  CG  PRO J 351      32.573  -5.761  39.237  1.00  0.00
ATOM   4653  CD  PRO J 351      32.210  -7.278  39.308  1.00  0.00
ATOM   4654  N   ASP J 352      28.894  -5.783  36.343  1.00  0.00
ATOM   4655  CA  ASP J 352      28.508  -5.241  34.994  1.00  0.00
ATOM   4656  C   ASP J 352      27.378  -4.181  34.953  1.00  0.00
ATOM   4657  O   ASP J 352      26.712  -4.002  35.966  1.00  0.00
ATOM   4658  CB  ASP J 352      28.007  -6.377  34.089  1.00  0.00
ATOM   4659  CG  ASP J 352      26.661  -6.909  34.574  1.00  0.00
ATOM   4660  OD1 ASP J 352      26.795  -7.818  35.398  1.00  0.00
ATOM   4661  OD2 ASP J 352      25.618  -6.289  34.212  1.00  0.00
ATOM   4662  N   ILE J 353      27.089  -3.603  33.741  1.00  0.00
ATOM   4663  CA  ILE J 353      25.877  -2.822  33.469  1.00  0.00
ATOM   4664  C   ILE J 353      25.121  -3.460  32.345  1.00  0.00
ATOM   4665  O   ILE J 353      25.651  -3.542  31.256  1.00  0.00
ATOM   4666  CB  ILE J 353      26.163  -1.356  33.079  1.00  0.00
ATOM   4667  CG1 ILE J 353      24.968  -0.537  32.684  1.00  0.00
ATOM   4668  CG2 ILE J 353      27.273  -1.196  32.070  1.00  0.00
ATOM   4669  CD1 ILE J 353      23.899  -0.695  33.727  1.00  0.00
ATOM   4670  N   MET J 354      23.835  -3.686  32.614  1.00  0.00
ATOM   4671  CA  MET J 354      22.842  -3.732  31.598  1.00  0.00
ATOM   4672  C   MET J 354      21.649  -2.709  31.973  1.00  0.00
ATOM   4673  O   MET J 354      21.392  -2.529  33.114  1.00  0.00
ATOM   4674  CB  MET J 354      22.139  -5.116  31.693  1.00  0.00
ATOM   4675  CG  MET J 354      21.658  -5.442  33.112  1.00  0.00
ATOM   4676  SD  MET J 354      19.997  -6.090  33.209  1.00  0.00
ATOM   4677  CE  MET J 354      19.018  -4.542  33.385  1.00  0.00
ATOM   4678  N   ALA J 355      20.975  -2.175  30.909  1.00  0.00
ATOM   4679  CA  ALA J 355      19.607  -1.729  30.932  1.00  0.00
ATOM   4680  C   ALA J 355      18.810  -2.797  30.262  1.00  0.00
ATOM   4681  O   ALA J 355      19.309  -3.634  29.425  1.00  0.00
ATOM   4682  CB  ALA J 355      19.341  -0.315  30.218  1.00  0.00
ATOM   4683  N   THR J 356      17.508  -2.750  30.559  1.00  0.00
ATOM   4684  CA  THR J 356      16.496  -3.502  29.775  1.00  0.00
ATOM   4685  C   THR J 356      15.457  -2.474  29.468  1.00  0.00
ATOM   4686  O   THR J 356      14.554  -2.301  30.257  1.00  0.00
ATOM   4687  CB  THR J 356      15.858  -4.658  30.566  1.00  0.00
ATOM   4688  OG1 THR J 356      16.907  -5.489  31.038  1.00  0.00
ATOM   4689  CG2 THR J 356      14.994  -5.380  29.504  1.00  0.00
ATOM   4690  N   ASN J 357      15.667  -1.768  28.364  1.00  0.00
ATOM   4691  CA  ASN J 357      14.763  -0.784  27.809  1.00  0.00
ATOM   4692  C   ASN J 357      13.983  -1.525  26.762  1.00  0.00
ATOM   4693  O   ASN J 357      14.525  -1.931  25.781  1.00  0.00
ATOM   4694  CB  ASN J 357      15.548   0.354  27.137  1.00  0.00
ATOM   4695  CG  ASN J 357      14.659   1.596  27.113  1.00  0.00
ATOM   4696  OD1 ASN J 357      15.200   2.685  27.349  1.00  0.00
ATOM   4697  ND2 ASN J 357      13.321   1.488  26.864  1.00  0.00
ATOM   4698  N   ARG J 358      12.703  -1.746  27.052  1.00  0.00
ATOM   4699  CA  ARG J 358      11.815  -2.347  26.065  1.00  0.00
ATOM   4700  C   ARG J 358      11.404  -1.192  25.175  1.00  0.00
ATOM   4701  O   ARG J 358      11.223  -0.044  25.576  1.00  0.00
ATOM   4702  CB  ARG J 358      10.661  -3.022  26.832  1.00  0.00
ATOM   4703  CG  ARG J 358       9.575  -3.485  25.829  1.00  0.00
ATOM   4704  CD  ARG J 358       9.885  -4.854  25.256  1.00  0.00
ATOM   4705  NE  ARG J 358       9.667  -5.818  26.278  1.00  0.00
ATOM   4706  CZ  ARG J 358       8.479  -6.404  26.450  1.00  0.00
ATOM   4707  NH1 ARG J 358       7.406  -6.125  25.705  1.00  0.00
ATOM   4708  NH2 ARG J 358       8.362  -7.364  27.398  1.00  0.00
ATOM   4709  N   VAL J 359      11.210  -1.501  23.920  1.00  0.00
ATOM   4710  CA  VAL J 359      10.734  -0.600  22.890  1.00  0.00
ATOM   4711  C   VAL J 359      10.073  -1.462  21.829  1.00  0.00
ATOM   4712  O   VAL J 359      10.515  -2.530  21.484  1.00  0.00
ATOM   4713  CB  VAL J 359      11.930   0.115  22.332  1.00  0.00
ATOM   4714  CG1 VAL J 359      11.344   1.096  21.362  1.00  0.00
ATOM   4715  CG2 VAL J 359      12.681   0.925  23.433  1.00  0.00
ATOM   4716  N   VAL J 360       8.909  -0.973  21.314  1.00  0.00
ATOM   4717  CA  VAL J 360       8.158  -1.501  20.208  1.00  0.00
ATOM   4718  C   VAL J 360       7.797  -0.340  19.348  1.00  0.00
ATOM   4719  O   VAL J 360       7.551   0.747  19.800  1.00  0.00
ATOM   4720  CB  VAL J 360       6.957  -2.363  20.751  1.00  0.00
ATOM   4721  CG1 VAL J 360       6.057  -1.528  21.730  1.00  0.00
ATOM   4722  CG2 VAL J 360       6.072  -2.862  19.592  1.00  0.00
ATOM   4723  N   HIS J 361       7.686  -0.639  18.067  1.00  0.00
ATOM   4724  CA  HIS J 361       6.861   0.079  17.134  1.00  0.00
ATOM   4725  C   HIS J 361       5.990  -0.876  16.329  1.00  0.00
ATOM   4726  O   HIS J 361       6.276  -2.065  16.035  1.00  0.00
ATOM   4727  CB  HIS J 361       7.785   0.828  16.179  1.00  0.00
ATOM   4728  CG  HIS J 361       7.043   1.488  15.111  1.00  0.00
ATOM   4729  ND1 HIS J 361       7.052   1.031  13.820  1.00  0.00
ATOM   4730  CD2 HIS J 361       6.211   2.563  15.222  1.00  0.00
ATOM   4731  CE1 HIS J 361       6.282   1.910  13.123  1.00  0.00
ATOM   4732  NE2 HIS J 361       5.731   2.869  13.981  1.00  0.00
ATOM   4733  N   VAL J 362       4.810  -0.338  15.870  1.00  0.00
ATOM   4734  CA  VAL J 362       3.872  -1.056  15.023  1.00  0.00
ATOM   4735  C   VAL J 362       3.540  -0.136  13.870  1.00  0.00
ATOM   4736  O   VAL J 362       3.471   1.092  14.060  1.00  0.00
ATOM   4737  CB  VAL J 362       2.707  -1.452  15.912  1.00  0.00
ATOM   4738  CG1 VAL J 362       1.388  -1.420  15.211  1.00  0.00
ATOM   4739  CG2 VAL J 362       3.078  -2.714  16.589  1.00  0.00
ATOM   4740  N   ILE J 363       3.115  -0.771  12.719  1.00  0.00
ATOM   4741  CA  ILE J 363       2.946  -0.173  11.388  1.00  0.00
ATOM   4742  C   ILE J 363       1.838  -0.983  10.700  1.00  0.00
ATOM   4743  O   ILE J 363       1.728  -2.210  10.921  1.00  0.00
ATOM   4744  CB  ILE J 363       4.180  -0.097  10.573  1.00  0.00
ATOM   4745  CG1 ILE J 363       4.400   1.233   9.933  1.00  0.00
ATOM   4746  CG2 ILE J 363       4.229  -1.153   9.460  1.00  0.00
ATOM   4747  CD1 ILE J 363       3.262   1.785   9.091  1.00  0.00
ATOM   4748  N   THR J 364       1.103  -0.220   9.876  1.00  0.00
ATOM   4749  CA  THR J 364       0.164  -0.642   8.860  1.00  0.00
ATOM   4750  C   THR J 364       0.008   0.190   7.616  1.00  0.00
ATOM   4751  O   THR J 364       0.387   1.368   7.589  1.00  0.00
ATOM   4752  CB  THR J 364      -1.156  -1.018   9.539  1.00  0.00
ATOM   4753  OG1 THR J 364      -2.132  -1.663   8.731  1.00  0.00
ATOM   4754  CG2 THR J 364      -1.747   0.279   9.998  1.00  0.00
ATOM   4755  N   ASN J 365      -0.607  -0.500   6.656  1.00  0.00
ATOM   4756  CA  ASN J 365      -1.178   0.104   5.578  1.00  0.00
ATOM   4757  C   ASN J 365      -2.565  -0.517   5.234  1.00  0.00
ATOM   4758  O   ASN J 365      -2.736  -1.639   4.748  1.00  0.00
ATOM   4759  CB  ASN J 365      -0.238  -0.024   4.356  1.00  0.00
ATOM   4760  CG  ASN J 365      -0.214   1.334   3.845  1.00  0.00
ATOM   4761  OD1 ASN J 365      -0.965   1.670   2.945  1.00  0.00
ATOM   4762  ND2 ASN J 365       0.586   2.237   4.444  1.00  0.00
ATOM   4763  N   VAL J 366      -3.525   0.260   5.689  1.00  0.00
ATOM   4764  CA  VAL J 366      -4.854   0.333   5.123  1.00  0.00
ATOM   4765  C   VAL J 366      -5.014   0.489   3.616  1.00  0.00
ATOM   4766  O   VAL J 366      -4.014   0.455   2.888  1.00  0.00
ATOM   4767  CB  VAL J 366      -5.312   1.684   5.760  1.00  0.00
ATOM   4768  CG1 VAL J 366      -4.672   2.787   4.909  1.00  0.00
ATOM   4769  CG2 VAL J 366      -6.798   1.702   6.011  1.00  0.00
ATOM   4770  N   LEU J 367      -6.251   0.778   3.143  1.00  0.00
ATOM   4771  CA  LEU J 367      -6.554   0.860   1.698  1.00  0.00
ATOM   4772  C   LEU J 367      -7.766   1.490   1.110  1.00  0.00
ATOM   4773  O   LEU J 367      -7.875   1.653  -0.106  1.00  0.00
ATOM   4774  CB  LEU J 367      -6.712  -0.579   1.177  1.00  0.00
ATOM   4775  CG  LEU J 367      -6.284  -0.771  -0.252  1.00  0.00
ATOM   4776  CD1 LEU J 367      -4.766  -0.747  -0.335  1.00  0.00
ATOM   4777  CD2 LEU J 367      -6.878  -2.186  -0.591  1.00  0.00
ATOM   4778  N   GLN J 368      -8.828   1.737   1.905  1.00  0.00
ATOM   4779  CA  GLN J 368     -10.235   2.053   1.663  1.00  0.00
ATOM   4780  C   GLN J 368     -10.946   1.364   0.537  1.00  0.00
ATOM   4781  O   GLN J 368     -12.032   0.821   0.727  1.00 99.99
ATOM   4782  CB  GLN J 368     -10.756   3.453   1.979  1.00  0.00
ATOM   4783  CG  GLN J 368     -11.982   4.049   1.273  1.00  0.00
ATOM   4784  CD  GLN J 368     -11.712   5.490   0.768  1.00  0.00
ATOM   4785  OE1 GLN J 368     -11.205   5.713  -0.294  1.00  0.00
ATOM   4786  NE2 GLN J 368     -12.090   6.518   1.470  1.00  0.00
ATOM   4787  OXT GLN J 368     -12.110   1.114   0.892  1.00  0.00
TER    4788      GLN J 368                                        
ATOM   4789  N   GLU K 231     -22.650 -18.857 -35.729  1.00  0.00
ATOM   4790  CA  GLU K 231     -23.686 -18.150 -35.001  1.00  0.00
ATOM   4791  C   GLU K 231     -24.828 -19.047 -34.716  1.00  0.00
ATOM   4792  O   GLU K 231     -25.110 -19.993 -35.408  1.00  0.00
ATOM   4793  CB  GLU K 231     -24.314 -17.020 -35.820  1.00  0.00
ATOM   4794  CG  GLU K 231     -23.387 -15.887 -35.780  1.00  0.00
ATOM   4795  CD  GLU K 231     -23.828 -14.842 -36.841  1.00  0.00
ATOM   4796  OE1 GLU K 231     -24.916 -14.240 -36.603  1.00  0.00
ATOM   4797  OE2 GLU K 231     -23.183 -14.776 -37.924  1.00  0.00
ATOM   4798  N   PRO K 232     -25.554 -18.693 -33.654  1.00  0.00
ATOM   4799  CA  PRO K 232     -26.752 -19.371 -33.363  1.00  0.00
ATOM   4800  C   PRO K 232     -27.828 -18.773 -34.306  1.00  0.00
ATOM   4801  O   PRO K 232     -28.506 -17.791 -33.927  1.00  0.00
ATOM   4802  CB  PRO K 232     -26.945 -19.129 -31.915  1.00  0.00
ATOM   4803  CG  PRO K 232     -26.171 -17.921 -31.526  1.00  0.00
ATOM   4804  CD  PRO K 232     -25.084 -17.836 -32.571  1.00  0.00
ATOM   4805  N   VAL K 233     -27.875 -19.263 -35.545  1.00  0.00
ATOM   4806  CA  VAL K 233     -28.718 -18.667 -36.587  1.00  0.00
ATOM   4807  C   VAL K 233     -29.805 -19.638 -36.769  1.00  0.00
ATOM   4808  O   VAL K 233     -29.535 -20.747 -37.097  1.00  0.00
ATOM   4809  CB  VAL K 233     -27.972 -18.465 -37.886  1.00  0.00
ATOM   4810  CG1 VAL K 233     -27.864 -16.985 -38.258  1.00  0.00
ATOM   4811  CG2 VAL K 233     -26.625 -19.090 -37.918  1.00  0.00
ATOM   4812  N   ALA K 234     -30.996 -19.122 -36.664  1.00  0.00
ATOM   4813  CA  ALA K 234     -32.207 -19.887 -36.633  1.00  0.00
ATOM   4814  C   ALA K 234     -33.395 -18.992 -36.358  1.00  0.00
ATOM   4815  O   ALA K 234     -33.395 -17.782 -36.717  1.00  0.00
ATOM   4816  CB  ALA K 234     -32.075 -21.025 -35.613  1.00  0.00
ATOM   4817  N   GLU K 235     -34.399 -19.598 -35.768  1.00  0.00
ATOM   4818  CA  GLU K 235     -35.592 -18.983 -35.211  1.00  0.00
ATOM   4819  C   GLU K 235     -35.291 -18.804 -33.726  1.00  0.00
ATOM   4820  O   GLU K 235     -34.110 -18.942 -33.379  1.00  0.00
ATOM   4821  CB  GLU K 235     -36.588 -20.044 -35.708  1.00  0.00
ATOM   4822  CG  GLU K 235     -37.042 -20.165 -37.146  1.00  0.00
ATOM   4823  CD  GLU K 235     -37.584 -21.507 -37.443  1.00  0.00
ATOM   4824  OE1 GLU K 235     -36.986 -22.161 -38.341  1.00  0.00
ATOM   4825  OE2 GLU K 235     -38.440 -21.922 -36.680  1.00  0.00
ATOM   4826  N   PRO K 236     -36.218 -18.556 -32.787  1.00  0.00
ATOM   4827  CA  PRO K 236     -36.018 -18.159 -31.410  1.00  0.00
ATOM   4828  C   PRO K 236     -35.281 -19.198 -30.594  1.00  0.00
ATOM   4829  O   PRO K 236     -35.884 -20.151 -30.070  1.00  0.00
ATOM   4830  CB  PRO K 236     -37.375 -17.899 -30.882  1.00  0.00
ATOM   4831  CG  PRO K 236     -38.242 -18.885 -31.563  1.00  0.00
ATOM   4832  CD  PRO K 236     -37.576 -19.028 -32.916  1.00  0.00
ATOM   4833  N   ASP K 237     -33.973 -18.917 -30.446  1.00  0.00
ATOM   4834  CA  ASP K 237     -33.091 -19.796 -29.701  1.00  0.00
ATOM   4835  C   ASP K 237     -32.367 -19.022 -28.649  1.00  0.00
ATOM   4836  O   ASP K 237     -31.454 -18.265 -28.927  1.00  0.00
ATOM   4837  CB  ASP K 237     -32.320 -20.707 -30.651  1.00  0.00
ATOM   4838  CG  ASP K 237     -31.100 -19.993 -31.187  1.00  0.00
ATOM   4839  OD1 ASP K 237     -31.229 -19.123 -32.047  1.00  0.00
ATOM   4840  OD2 ASP K 237     -30.012 -20.292 -30.563  1.00  0.00
ATOM   4841  N   ILE K 238     -32.734 -19.296 -27.374  1.00  0.00
ATOM   4842  CA  ILE K 238     -32.588 -18.452 -26.210  1.00  0.00
ATOM   4843  C   ILE K 238     -31.184 -18.706 -25.667  1.00  0.00
ATOM   4844  O   ILE K 238     -31.027 -19.398 -24.658  1.00  0.00
ATOM   4845  CB  ILE K 238     -33.816 -18.715 -25.232  1.00  0.00
ATOM   4846  CG1 ILE K 238     -33.489 -18.477 -23.751  1.00  0.00
ATOM   4847  CG2 ILE K 238     -34.494 -20.100 -25.346  1.00  0.00
ATOM   4848  CD1 ILE K 238     -32.715 -17.263 -23.481  1.00  0.00
ATOM   4849  N   MET K 239     -30.168 -18.126 -26.319  1.00  0.00
ATOM   4850  CA  MET K 239     -28.800 -18.533 -26.011  1.00  0.00
ATOM   4851  C   MET K 239     -28.235 -17.603 -25.032  1.00  0.00
ATOM   4852  O   MET K 239     -27.900 -16.495 -25.309  1.00  0.00
ATOM   4853  CB  MET K 239     -27.941 -18.575 -27.262  1.00  0.00
ATOM   4854  CG  MET K 239     -27.762 -17.277 -28.049  1.00  0.00
ATOM   4855  SD  MET K 239     -26.030 -16.765 -28.301  1.00  0.00
ATOM   4856  CE  MET K 239     -25.756 -15.604 -26.950  1.00  0.00
ATOM   4857  N   ALA K 240     -28.194 -18.086 -23.838  1.00  0.00
ATOM   4858  CA  ALA K 240     -27.614 -17.353 -22.716  1.00  0.00
ATOM   4859  C   ALA K 240     -26.185 -17.751 -22.456  1.00  0.00
ATOM   4860  O   ALA K 240     -25.816 -18.921 -22.535  1.00  0.00
ATOM   4861  CB  ALA K 240     -28.549 -17.570 -21.529  1.00  0.00
ATOM   4862  N   THR K 241     -25.373 -16.757 -22.181  1.00  0.00
ATOM   4863  CA  THR K 241     -23.911 -17.032 -21.930  1.00  0.00
ATOM   4864  C   THR K 241     -23.516 -16.186 -20.705  1.00  0.00
ATOM   4865  O   THR K 241     -24.244 -15.300 -20.314  1.00  0.00
ATOM   4866  CB  THR K 241     -23.094 -16.644 -23.164  1.00  0.00
ATOM   4867  OG1 THR K 241     -23.579 -17.311 -24.321  1.00  0.00
ATOM   4868  CG2 THR K 241     -21.608 -17.098 -22.987  1.00  0.00
ATOM   4869  N   ASN K 242     -22.417 -16.467 -20.037  1.00  0.00
ATOM   4870  CA  ASN K 242     -22.209 -15.954 -18.678  1.00  0.00
ATOM   4871  C   ASN K 242     -20.828 -16.282 -18.171  1.00  0.00
ATOM   4872  O   ASN K 242     -20.643 -16.551 -17.013  1.00  0.00
ATOM   4873  CB  ASN K 242     -23.266 -16.570 -17.721  1.00  0.00
ATOM   4874  CG  ASN K 242     -23.766 -15.627 -16.600  1.00  0.00
ATOM   4875  OD1 ASN K 242     -24.956 -15.409 -16.507  1.00  0.00
ATOM   4876  ND2 ASN K 242     -22.799 -15.098 -15.904  1.00  0.00
ATOM   4877  N   ARG K 243     -19.868 -16.140 -19.066  1.00  0.00
ATOM   4878  CA  ARG K 243     -18.450 -16.468 -18.893  1.00  0.00
ATOM   4879  C   ARG K 243     -18.013 -16.177 -17.458  1.00  0.00
ATOM   4880  O   ARG K 243     -18.236 -15.082 -16.899  1.00  0.00
ATOM   4881  CB  ARG K 243     -17.592 -15.660 -19.855  1.00  0.00
ATOM   4882  CG  ARG K 243     -16.105 -15.533 -19.516  1.00  0.00
ATOM   4883  CD  ARG K 243     -15.249 -16.508 -20.196  1.00  0.00
ATOM   4884  NE  ARG K 243     -14.978 -15.979 -21.528  1.00  0.00
ATOM   4885  CZ  ARG K 243     -13.902 -15.336 -21.953  1.00  0.00
ATOM   4886  NH1 ARG K 243     -12.923 -15.071 -21.126  1.00  0.00
ATOM   4887  NH2 ARG K 243     -13.793 -14.963 -23.238  1.00  0.00
ATOM   4888  N   VAL K 244     -17.363 -17.189 -16.857  1.00  0.00
ATOM   4889  CA  VAL K 244     -17.039 -17.190 -15.446  1.00  0.00
ATOM   4890  C   VAL K 244     -15.619 -17.585 -15.251  1.00  0.00
ATOM   4891  O   VAL K 244     -15.112 -18.365 -15.974  1.00  0.00
ATOM   4892  CB  VAL K 244     -17.941 -18.156 -14.691  1.00  0.00
ATOM   4893  CG1 VAL K 244     -17.705 -18.045 -13.190  1.00  0.00
ATOM   4894  CG2 VAL K 244     -19.387 -18.050 -15.069  1.00  0.00
ATOM   4895  N   VAL K 245     -15.036 -17.121 -14.125  1.00  0.00
ATOM   4896  CA  VAL K 245     -13.807 -17.653 -13.611  1.00  0.00
ATOM   4897  C   VAL K 245     -13.747 -17.560 -12.100  1.00  0.00
ATOM   4898  O   VAL K 245     -14.301 -16.602 -11.528  1.00  0.00
ATOM   4899  CB  VAL K 245     -12.589 -16.916 -14.250  1.00  0.00
ATOM   4900  CG1 VAL K 245     -12.820 -15.345 -14.190  1.00  0.00
ATOM   4901  CG2 VAL K 245     -11.266 -17.277 -13.594  1.00  0.00
ATOM   4902  N   HIS K 246     -13.029 -18.489 -11.465  1.00  0.00
ATOM   4903  CA  HIS K 246     -12.874 -18.516  -9.989  1.00  0.00
ATOM   4904  C   HIS K 246     -11.371 -18.686  -9.910  1.00  0.00
ATOM   4905  O   HIS K 246     -10.926 -19.836 -10.044  1.00  0.00
ATOM   4906  CB  HIS K 246     -13.711 -19.601  -9.406  1.00  0.00
ATOM   4907  CG  HIS K 246     -13.338 -19.744  -7.945  1.00  0.00
ATOM   4908  ND1 HIS K 246     -13.345 -20.898  -7.249  1.00  0.00
ATOM   4909  CD2 HIS K 246     -12.988 -18.693  -7.167  1.00  0.00
ATOM   4910  CE1 HIS K 246     -12.842 -20.564  -6.086  1.00  0.00
ATOM   4911  NE2 HIS K 246     -12.642 -19.267  -5.966  1.00  0.00
ATOM   4912  N   VAL K 247     -10.549 -17.644  -9.631  1.00  0.00
ATOM   4913  CA  VAL K 247      -9.176 -17.985  -9.181  1.00  0.00
ATOM   4914  C   VAL K 247      -9.168 -18.455  -7.785  1.00  0.00
ATOM   4915  O   VAL K 247      -9.820 -17.858  -6.912  1.00  0.00
ATOM   4916  CB  VAL K 247      -8.374 -16.782  -9.408  1.00  0.00
ATOM   4917  CG1 VAL K 247      -6.983 -16.875  -8.742  1.00  0.00
ATOM   4918  CG2 VAL K 247      -8.195 -16.649 -10.953  1.00  0.00
ATOM   4919  N   ILE K 248      -8.291 -19.484  -7.544  1.00  0.00
ATOM   4920  CA  ILE K 248      -8.036 -20.005  -6.228  1.00  0.00
ATOM   4921  C   ILE K 248      -6.537 -20.256  -6.103  1.00  0.00
ATOM   4922  O   ILE K 248      -5.841 -20.830  -6.962  1.00  0.00
ATOM   4923  CB  ILE K 248      -8.948 -21.224  -5.959  1.00  0.00
ATOM   4924  CG1 ILE K 248      -9.681 -21.252  -4.622  1.00  0.00
ATOM   4925  CG2 ILE K 248      -8.096 -22.490  -5.810  1.00  0.00
ATOM   4926  CD1 ILE K 248      -8.713 -20.995  -3.419  1.00  0.00
ATOM   4927  N   THR K 249      -6.084 -20.046  -4.838  1.00  0.00
ATOM   4928  CA  THR K 249      -4.797 -20.418  -4.317  1.00  0.00
ATOM   4929  C   THR K 249      -4.817 -20.626  -2.803  1.00  0.00
ATOM   4930  O   THR K 249      -5.659 -20.176  -2.032  1.00  0.00
ATOM   4931  CB  THR K 249      -3.837 -19.254  -4.710  1.00  0.00
ATOM   4932  OG1 THR K 249      -2.450 -19.437  -4.417  1.00  0.00
ATOM   4933  CG2 THR K 249      -4.215 -18.010  -3.917  1.00  0.00
ATOM   4934  N   ASN K 250      -3.755 -21.297  -2.439  1.00  0.00
ATOM   4935  CA  ASN K 250      -3.080 -21.325  -1.228  1.00  0.00
ATOM   4936  C   ASN K 250      -1.743 -20.571  -1.329  1.00  0.00
ATOM   4937  O   ASN K 250      -1.113 -20.508  -2.368  1.00  0.00
ATOM   4938  CB  ASN K 250      -2.800 -22.759  -0.743  1.00  0.00
ATOM   4939  CG  ASN K 250      -3.124 -22.824   0.702  1.00  0.00
ATOM   4940  OD1 ASN K 250      -2.297 -22.850   1.603  1.00  0.00
ATOM   4941  ND2 ASN K 250      -4.377 -22.786   0.907  1.00  0.00
ATOM   4942  N   VAL K 251      -1.303 -20.210  -0.181  1.00  0.00
ATOM   4943  CA  VAL K 251      -0.086 -19.422   0.135  1.00  0.00
ATOM   4944  C   VAL K 251       0.476 -20.007   1.449  1.00  0.00
ATOM   4945  O   VAL K 251      -0.302 -20.753   2.111  1.00  0.00
ATOM   4946  CB  VAL K 251      -0.469 -18.016   0.533  1.00  0.00
ATOM   4947  CG1 VAL K 251      -1.303 -18.212   1.792  1.00  0.00
ATOM   4948  CG2 VAL K 251       0.771 -17.117   0.725  1.00  0.00
ATOM   4949  N   LEU K 252       1.653 -19.629   2.044  1.00  0.00
ATOM   4950  CA  LEU K 252       2.002 -20.286   3.251  1.00  0.00
ATOM   4951  C   LEU K 252       2.794 -19.601   4.302  1.00  0.00
ATOM   4952  O   LEU K 252       2.583 -20.083   5.402  1.00  0.00
ATOM   4953  CB  LEU K 252       2.346 -21.731   3.061  1.00  0.00
ATOM   4954  CG  LEU K 252       1.587 -22.705   3.988  1.00  0.00
ATOM   4955  CD1 LEU K 252       0.976 -23.768   3.083  1.00  0.00
ATOM   4956  CD2 LEU K 252       2.566 -23.398   4.900  1.00  0.00
ATOM   4957  N   GLN K 253       3.592 -18.553   4.106  1.00  0.00
ATOM   4958  CA  GLN K 253       4.131 -17.622   5.138  1.00  0.00
ATOM   4959  C   GLN K 253       5.619 -17.328   4.948  1.00  0.00
ATOM   4960  O   GLN K 253       6.028 -16.169   4.943  1.00 99.99
ATOM   4961  CB  GLN K 253       3.951 -17.904   6.677  1.00  0.00
ATOM   4962  CG  GLN K 253       3.572 -16.564   7.382  1.00  0.00
ATOM   4963  CD  GLN K 253       2.982 -16.899   8.725  1.00  0.00
ATOM   4964  OE1 GLN K 253       3.332 -17.849   9.442  1.00  0.00
ATOM   4965  NE2 GLN K 253       1.906 -16.240   9.109  1.00  0.00
ATOM   4966  OXT GLN K 253       5.935 -16.158   5.065  1.00  0.00
TER    4967      GLN K 253                                        
ATOM   4968  N   GLU K 369      10.626   9.048  48.481  1.00  0.00
ATOM   4969  CA  GLU K 369       9.940  10.055  47.650  1.00  0.00
ATOM   4970  C   GLU K 369       8.874   9.305  46.865  1.00  0.00
ATOM   4971  O   GLU K 369       9.149   8.637  45.867  1.00  0.00
ATOM   4972  CB  GLU K 369      11.058  10.749  46.862  1.00  0.00
ATOM   4973  CG  GLU K 369      10.590  11.669  45.794  1.00  0.00
ATOM   4974  CD  GLU K 369      11.130  11.232  44.438  1.00  0.00
ATOM   4975  OE1 GLU K 369      10.470  10.373  43.842  1.00  0.00
ATOM   4976  OE2 GLU K 369      12.212  11.755  44.080  1.00  0.00
ATOM   4977  N   PRO K 370       7.599   9.255  47.376  1.00  0.00
ATOM   4978  CA  PRO K 370       6.575   8.464  46.903  1.00  0.00
ATOM   4979  C   PRO K 370       5.847   9.237  45.801  1.00  0.00
ATOM   4980  O   PRO K 370       4.869   9.937  46.049  1.00  0.00
ATOM   4981  CB  PRO K 370       5.667   8.164  48.093  1.00  0.00
ATOM   4982  CG  PRO K 370       5.880   9.372  49.048  1.00  0.00
ATOM   4983  CD  PRO K 370       7.384   9.505  48.816  1.00  0.00
ATOM   4984  N   VAL K 371       6.395   9.103  44.583  1.00  0.00
ATOM   4985  CA  VAL K 371       5.886   9.880  43.513  1.00  0.00
ATOM   4986  C   VAL K 371       4.925   9.044  42.752  1.00  0.00
ATOM   4987  O   VAL K 371       4.947   7.847  42.789  1.00  0.00
ATOM   4988  CB  VAL K 371       7.084  10.467  42.749  1.00  0.00
ATOM   4989  CG1 VAL K 371       6.667  11.340  41.520  1.00  0.00
ATOM   4990  CG2 VAL K 371       7.801  11.325  43.738  1.00  0.00
ATOM   4991  N   ALA K 372       4.147   9.814  42.004  1.00  0.00
ATOM   4992  CA  ALA K 372       3.623   9.353  40.769  1.00  0.00
ATOM   4993  C   ALA K 372       3.230  10.555  39.973  1.00  0.00
ATOM   4994  O   ALA K 372       2.711  11.509  40.558  1.00  0.00
ATOM   4995  CB  ALA K 372       2.429   8.457  41.003  1.00  0.00
ATOM   4996  N   GLU K 373       3.366  10.339  38.674  1.00  0.00
ATOM   4997  CA  GLU K 373       2.680  11.227  37.772  1.00  0.00
ATOM   4998  C   GLU K 373       1.204  10.906  37.901  1.00  0.00
ATOM   4999  O   GLU K 373       0.856   9.727  38.220  1.00  0.00
ATOM   5000  CB  GLU K 373       3.229  11.129  36.369  1.00  0.00
ATOM   5001  CG  GLU K 373       4.212  12.324  36.087  1.00  0.00
ATOM   5002  CD  GLU K 373       3.496  13.612  35.749  1.00  0.00
ATOM   5003  OE1 GLU K 373       2.397  13.543  35.131  1.00  0.00
ATOM   5004  OE2 GLU K 373       4.056  14.651  36.191  1.00  0.00
ATOM   5005  N   PRO K 374       0.266  11.790  37.538  1.00  0.00
ATOM   5006  CA  PRO K 374      -1.110  11.463  37.198  1.00  0.00
ATOM   5007  C   PRO K 374      -1.278  11.516  35.627  1.00  0.00
ATOM   5008  O   PRO K 374      -0.623  12.333  34.985  1.00  0.00
ATOM   5009  CB  PRO K 374      -1.869  12.667  37.767  1.00  0.00
ATOM   5010  CG  PRO K 374      -0.924  13.793  37.578  1.00  0.00
ATOM   5011  CD  PRO K 374       0.447  13.205  37.717  1.00  0.00
ATOM   5012  N   ASP K 375      -2.245  10.721  35.213  1.00  0.00
ATOM   5013  CA  ASP K 375      -2.655  10.817  33.850  1.00  0.00
ATOM   5014  C   ASP K 375      -4.098  11.280  33.744  1.00  0.00
ATOM   5015  O   ASP K 375      -4.831  11.413  34.694  1.00  0.00
ATOM   5016  CB  ASP K 375      -2.424   9.407  33.247  1.00  0.00
ATOM   5017  CG  ASP K 375      -1.579   9.622  32.033  1.00  0.00
ATOM   5018  OD1 ASP K 375      -1.975  10.498  31.234  1.00  0.00
ATOM   5019  OD2 ASP K 375      -0.477   8.950  31.965  1.00  0.00
ATOM   5020  N   ILE K 376      -4.434  11.449  32.492  1.00  0.00
ATOM   5021  CA  ILE K 376      -5.545  12.045  31.810  1.00  0.00
ATOM   5022  C   ILE K 376      -6.065  10.893  30.950  1.00  0.00
ATOM   5023  O   ILE K 376      -5.582   9.777  31.061  1.00  0.00
ATOM   5024  CB  ILE K 376      -5.095  13.292  30.962  1.00  0.00
ATOM   5025  CG1 ILE K 376      -6.213  13.964  30.156  1.00  0.00
ATOM   5026  CG2 ILE K 376      -4.001  13.033  29.988  1.00  0.00
ATOM   5027  CD1 ILE K 376      -7.347  14.288  31.132  1.00  0.00
ATOM   5028  N   MET K 377      -7.143  11.188  30.164  1.00  0.00
ATOM   5029  CA  MET K 377      -7.897  10.240  29.395  1.00  0.00
ATOM   5030  C   MET K 377      -8.893  11.043  28.586  1.00  0.00
ATOM   5031  O   MET K 377      -9.522  12.032  28.996  1.00  0.00
ATOM   5032  CB  MET K 377      -8.573   9.238  30.301  1.00  0.00
ATOM   5033  CG  MET K 377      -8.672   7.979  29.432  1.00  0.00
ATOM   5034  SD  MET K 377     -10.005   6.787  29.838  1.00  0.00
ATOM   5035  CE  MET K 377     -10.826   6.837  28.160  1.00  0.00
ATOM   5036  N   ALA K 378      -9.096  10.544  27.358  1.00  0.00
ATOM   5037  CA  ALA K 378     -10.154  10.944  26.485  1.00  0.00
ATOM   5038  C   ALA K 378     -10.998   9.767  26.122  1.00  0.00
ATOM   5039  O   ALA K 378     -10.574   8.961  25.278  1.00  0.00
ATOM   5040  CB  ALA K 378      -9.448  11.696  25.355  1.00  0.00
ATOM   5041  N   THR K 379     -12.153   9.685  26.707  1.00  0.00
ATOM   5042  CA  THR K 379     -13.210   8.904  26.078  1.00  0.00
ATOM   5043  C   THR K 379     -13.702   9.824  24.989  1.00  0.00
ATOM   5044  O   THR K 379     -14.156  10.926  25.275  1.00  0.00
ATOM   5045  CB  THR K 379     -14.366   8.520  26.999  1.00  0.00
ATOM   5046  OG1 THR K 379     -13.913   7.597  27.956  1.00  0.00
ATOM   5047  CG2 THR K 379     -15.498   7.910  26.103  1.00  0.00
ATOM   5048  N   ASN K 380     -13.779   9.269  23.815  1.00  0.00
ATOM   5049  CA  ASN K 380     -14.540   9.831  22.740  1.00  0.00
ATOM   5050  C   ASN K 380     -15.665   8.880  22.430  1.00  0.00
ATOM   5051  O   ASN K 380     -15.510   7.647  22.483  1.00  0.00
ATOM   5052  CB  ASN K 380     -13.698  10.002  21.518  1.00  0.00
ATOM   5053  CG  ASN K 380     -13.651  11.525  21.205  1.00  0.00
ATOM   5054  OD1 ASN K 380     -14.454  12.013  20.440  1.00  0.00
ATOM   5055  ND2 ASN K 380     -12.674  12.184  21.776  1.00  0.00
ATOM   5056  N   ARG K 381     -16.732   9.538  22.091  1.00  0.00
ATOM   5057  CA  ARG K 381     -17.922   8.830  21.725  1.00  0.00
ATOM   5058  C   ARG K 381     -18.816   9.736  21.041  1.00  0.00
ATOM   5059  O   ARG K 381     -18.957  10.907  21.373  1.00  0.00
ATOM   5060  CB  ARG K 381     -18.566   8.207  22.961  1.00  0.00
ATOM   5061  CG  ARG K 381     -19.624   7.204  22.539  1.00  0.00
ATOM   5062  CD  ARG K 381     -20.974   7.934  22.415  1.00  0.00
ATOM   5063  NE  ARG K 381     -22.020   6.928  22.271  1.00  0.00
ATOM   5064  CZ  ARG K 381     -21.935   6.031  21.276  1.00  0.00
ATOM   5065  NH1 ARG K 381     -21.244   6.268  20.138  1.00  0.00
ATOM   5066  NH2 ARG K 381     -22.719   4.956  21.338  1.00  0.00
ATOM   5067  N   VAL K 382     -19.371   9.159  19.958  1.00  0.00
ATOM   5068  CA  VAL K 382     -20.268   9.863  19.044  1.00  0.00
ATOM   5069  C   VAL K 382     -21.339   8.908  18.711  1.00  0.00
ATOM   5070  O   VAL K 382     -21.035   7.898  18.034  1.00  0.00
ATOM   5071  CB  VAL K 382     -19.599  10.276  17.727  1.00  0.00
ATOM   5072  CG1 VAL K 382     -20.603  10.866  16.737  1.00  0.00
ATOM   5073  CG2 VAL K 382     -18.437  11.148  17.986  1.00  0.00
ATOM   5074  N   VAL K 383     -22.588   9.399  18.871  1.00  0.00
ATOM   5075  CA  VAL K 383     -23.768   8.776  18.325  1.00  0.00
ATOM   5076  C   VAL K 383     -24.824   9.863  18.029  1.00  0.00
ATOM   5077  O   VAL K 383     -25.123  10.716  18.826  1.00  0.00
ATOM   5078  CB  VAL K 383     -24.207   7.645  19.237  1.00  0.00
ATOM   5079  CG1 VAL K 383     -24.514   8.223  20.643  1.00  0.00
ATOM   5080  CG2 VAL K 383     -25.497   7.007  18.757  1.00  0.00
ATOM   5081  N   HIS K 384     -25.434   9.705  16.872  1.00  0.00
ATOM   5082  CA  HIS K 384     -26.664  10.365  16.516  1.00  0.00
ATOM   5083  C   HIS K 384     -27.539   9.419  15.740  1.00  0.00
ATOM   5084  O   HIS K 384     -27.065   8.332  15.335  1.00  0.00
ATOM   5085  CB  HIS K 384     -26.260  11.567  15.676  1.00  0.00
ATOM   5086  CG  HIS K 384     -25.706  11.192  14.323  1.00  0.00
ATOM   5087  ND1 HIS K 384     -26.409  11.258  13.078  1.00  0.00
ATOM   5088  CD2 HIS K 384     -24.503  10.605  14.101  1.00  0.00
ATOM   5089  CE1 HIS K 384     -25.549  10.719  12.183  1.00  0.00
ATOM   5090  NE2 HIS K 384     -24.382  10.379  12.785  1.00  0.00
ATOM   5091  N   VAL K 385     -28.849   9.792  15.508  1.00  0.00
ATOM   5092  CA  VAL K 385     -29.590   9.202  14.395  1.00  0.00
ATOM   5093  C   VAL K 385     -30.443  10.294  13.746  1.00  0.00
ATOM   5094  O   VAL K 385     -30.889  11.217  14.386  1.00  0.00
ATOM   5095  CB  VAL K 385     -30.502   8.000  14.835  1.00  0.00
ATOM   5096  CG1 VAL K 385     -31.435   7.405  13.794  1.00  0.00
ATOM   5097  CG2 VAL K 385     -29.555   6.898  15.328  1.00  0.00
ATOM   5098  N   ILE K 386     -30.632  10.111  12.476  1.00  0.00
ATOM   5099  CA  ILE K 386     -31.694  10.683  11.734  1.00  0.00
ATOM   5100  C   ILE K 386     -32.533   9.518  11.192  1.00  0.00
ATOM   5101  O   ILE K 386     -31.991   8.521  10.751  1.00  0.00
ATOM   5102  CB  ILE K 386     -31.124  11.509  10.526  1.00  0.00
ATOM   5103  CG1 ILE K 386     -32.253  12.096   9.745  1.00  0.00
ATOM   5104  CG2 ILE K 386     -30.275  10.580   9.608  1.00  0.00
ATOM   5105  CD1 ILE K 386     -31.751  12.802   8.483  1.00  0.00
ATOM   5106  N   THR K 387     -33.843   9.678  11.204  1.00  0.00
ATOM   5107  CA  THR K 387     -34.702   8.904  10.369  1.00  0.00
ATOM   5108  C   THR K 387     -35.551   9.764   9.515  1.00  0.00
ATOM   5109  O   THR K 387     -35.763  10.958   9.860  1.00  0.00
ATOM   5110  CB  THR K 387     -35.524   7.943  11.314  1.00  0.00
ATOM   5111  OG1 THR K 387     -36.246   8.653  12.264  1.00  0.00
ATOM   5112  CG2 THR K 387     -34.493   7.068  12.027  1.00  0.00
ATOM   5113  N   ASN K 388     -35.963   9.178   8.424  1.00  0.00
ATOM   5114  CA  ASN K 388     -36.736   9.938   7.468  1.00  0.00
ATOM   5115  C   ASN K 388     -38.223   9.681   7.785  1.00  0.00
ATOM   5116  O   ASN K 388     -38.513   9.142   8.887  1.00  0.00
ATOM   5117  CB  ASN K 388     -36.325   9.579   6.004  1.00  0.00
ATOM   5118  CG  ASN K 388     -36.289  10.812   5.209  1.00  0.00
ATOM   5119  OD1 ASN K 388     -37.157  10.956   4.346  1.00  0.00
ATOM   5120  ND2 ASN K 388     -35.311  11.706   5.385  1.00  0.00
ATOM   5121  N   VAL K 389     -39.015  10.306   6.932  1.00  0.00
ATOM   5122  CA  VAL K 389     -40.394  10.077   6.553  1.00  0.00
ATOM   5123  C   VAL K 389     -40.763  10.979   5.432  1.00  0.00
ATOM   5124  O   VAL K 389     -40.800  12.190   5.611  1.00  0.00
ATOM   5125  CB  VAL K 389     -41.296  10.133   7.761  1.00  0.00
ATOM   5126  CG1 VAL K 389     -41.392  11.455   8.549  1.00  0.00
ATOM   5127  CG2 VAL K 389     -42.669   9.611   7.285  1.00  0.00
ATOM   5128  N   LEU K 390     -40.995  10.393   4.241  1.00  0.00
ATOM   5129  CA  LEU K 390     -41.528  11.036   3.135  1.00  0.00
ATOM   5130  C   LEU K 390     -42.935  11.483   3.541  1.00  0.00
ATOM   5131  O   LEU K 390     -43.286  12.662   3.718  1.00  0.00
ATOM   5132  CB  LEU K 390     -41.472  10.066   1.939  1.00  0.00
ATOM   5133  CG  LEU K 390     -41.111  10.900   0.683  1.00  0.00
ATOM   5134  CD1 LEU K 390     -39.918  10.232   0.009  1.00  0.00
ATOM   5135  CD2 LEU K 390     -42.284  11.062  -0.178  1.00  0.00
ATOM   5136  N   GLN K 391     -43.813  10.469   3.721  1.00  0.00
ATOM   5137  CA  GLN K 391     -45.203  10.501   4.130  1.00  0.00
ATOM   5138  C   GLN K 391     -45.988  10.786   2.895  1.00  0.00
ATOM   5139  O   GLN K 391     -46.953  10.087   2.596  1.00 99.99
ATOM   5140  CB  GLN K 391     -45.508  11.499   5.223  1.00  0.00
ATOM   5141  CG  GLN K 391     -46.847  11.203   5.810  1.00  0.00
ATOM   5142  CD  GLN K 391     -47.964  11.517   4.920  1.00  0.00
ATOM   5143  OE1 GLN K 391     -48.775  10.650   4.753  1.00  0.00
ATOM   5144  NE2 GLN K 391     -48.014  12.728   4.306  1.00  0.00
ATOM   5145  OXT GLN K 391     -46.612   9.790   2.454  1.00  0.00
TER    5146      GLN K 391                                        
ATOM   5147  N   GLU L 254      27.569 -30.853  26.542  1.00  0.00
ATOM   5148  CA  GLU L 254      27.472 -30.248  27.918  1.00  0.00
ATOM   5149  C   GLU L 254      28.809 -29.626  28.293  1.00  0.00
ATOM   5150  O   GLU L 254      29.757 -30.328  28.674  1.00  0.00
ATOM   5151  CB  GLU L 254      27.094 -31.467  28.714  1.00  0.00
ATOM   5152  CG  GLU L 254      25.708 -31.992  28.208  1.00  0.00
ATOM   5153  CD  GLU L 254      24.779 -32.635  29.235  1.00  0.00
ATOM   5154  OE1 GLU L 254      23.594 -32.800  28.939  1.00  0.00
ATOM   5155  OE2 GLU L 254      25.281 -32.985  30.335  1.00  0.00
ATOM   5156  N   PRO L 255      28.947 -28.258  28.251  1.00  0.00
ATOM   5157  CA  PRO L 255      30.228 -27.621  28.150  1.00  0.00
ATOM   5158  C   PRO L 255      30.780 -26.938  29.435  1.00  0.00
ATOM   5159  O   PRO L 255      30.821 -25.774  29.687  1.00  0.00
ATOM   5160  CB  PRO L 255      30.022 -26.563  27.113  1.00  0.00
ATOM   5161  CG  PRO L 255      28.590 -26.042  27.358  1.00  0.00
ATOM   5162  CD  PRO L 255      27.968 -27.400  27.621  1.00  0.00
ATOM   5163  N   VAL L 256      31.347 -27.847  30.228  1.00  0.00
ATOM   5164  CA  VAL L 256      31.860 -27.753  31.624  1.00  0.00
ATOM   5165  C   VAL L 256      33.342 -27.828  31.472  1.00  0.00
ATOM   5166  O   VAL L 256      33.808 -28.934  31.153  1.00  0.00
ATOM   5167  CB  VAL L 256      31.264 -28.878  32.407  1.00  0.00
ATOM   5168  CG1 VAL L 256      30.305 -28.247  33.322  1.00  0.00
ATOM   5169  CG2 VAL L 256      30.569 -30.002  31.591  1.00  0.00
ATOM   5170  N   ALA L 257      34.030 -26.692  31.422  1.00  0.00
ATOM   5171  CA  ALA L 257      34.986 -26.497  30.326  1.00  0.00
ATOM   5172  C   ALA L 257      35.836 -25.204  30.565  1.00  0.00
ATOM   5173  O   ALA L 257      36.050 -24.806  31.717  1.00  0.00
ATOM   5174  CB  ALA L 257      34.171 -26.440  29.029  1.00  0.00
ATOM   5175  N   GLU L 258      36.353 -24.672  29.474  1.00  0.00
ATOM   5176  CA  GLU L 258      37.282 -23.547  29.558  1.00  0.00
ATOM   5177  C   GLU L 258      36.550 -22.404  30.182  1.00  0.00
ATOM   5178  O   GLU L 258      35.361 -22.374  30.071  1.00  0.00
ATOM   5179  CB  GLU L 258      37.964 -23.309  28.175  1.00  0.00
ATOM   5180  CG  GLU L 258      39.393 -22.786  28.151  1.00  0.00
ATOM   5181  CD  GLU L 258      40.374 -23.705  27.380  1.00  0.00
ATOM   5182  OE1 GLU L 258      40.065 -24.147  26.266  1.00  0.00
ATOM   5183  OE2 GLU L 258      41.422 -23.887  27.992  1.00  0.00
ATOM   5184  N   PRO L 259      37.235 -21.515  30.839  1.00  0.00
ATOM   5185  CA  PRO L 259      37.856 -20.526  29.989  1.00  0.00
ATOM   5186  C   PRO L 259      37.257 -20.212  28.596  1.00  0.00
ATOM   5187  O   PRO L 259      37.976 -19.998  27.639  1.00  0.00
ATOM   5188  CB  PRO L 259      38.986 -19.878  30.774  1.00  0.00
ATOM   5189  CG  PRO L 259      39.428 -21.111  31.605  1.00  0.00
ATOM   5190  CD  PRO L 259      38.172 -21.897  31.852  1.00  0.00
ATOM   5191  N   ASP L 260      35.923 -20.254  28.465  1.00  0.00
ATOM   5192  CA  ASP L 260      35.160 -20.458  27.251  1.00  0.00
ATOM   5193  C   ASP L 260      34.252 -19.256  27.088  1.00  0.00
ATOM   5194  O   ASP L 260      34.022 -18.639  28.059  1.00  0.00
ATOM   5195  CB  ASP L 260      34.441 -21.815  27.348  1.00  0.00
ATOM   5196  CG  ASP L 260      32.964 -21.964  27.512  1.00  0.00
ATOM   5197  OD1 ASP L 260      32.271 -21.000  27.813  1.00  0.00
ATOM   5198  OD2 ASP L 260      32.476 -23.078  27.274  1.00  0.00
ATOM   5199  N   ILE L 261      33.717 -18.984  25.874  1.00  0.00
ATOM   5200  CA  ILE L 261      32.619 -18.040  25.623  1.00  0.00
ATOM   5201  C   ILE L 261      31.653 -18.364  24.417  1.00  0.00
ATOM   5202  O   ILE L 261      32.104 -18.205  23.293  1.00  0.00
ATOM   5203  CB  ILE L 261      33.138 -16.596  25.465  1.00  0.00
ATOM   5204  CG1 ILE L 261      31.940 -15.693  25.220  1.00  0.00
ATOM   5205  CG2 ILE L 261      34.164 -16.446  24.351  1.00  0.00
ATOM   5206  CD1 ILE L 261      30.831 -15.957  26.280  1.00  0.00
ATOM   5207  N   MET L 262      30.391 -18.716  24.705  1.00  0.00
ATOM   5208  CA  MET L 262      29.378 -18.913  23.745  1.00  0.00
ATOM   5209  C   MET L 262      28.231 -18.075  24.030  1.00  0.00
ATOM   5210  O   MET L 262      27.802 -17.973  25.191  1.00  0.00
ATOM   5211  CB  MET L 262      28.734 -20.233  23.934  1.00  0.00
ATOM   5212  CG  MET L 262      28.441 -20.792  25.286  1.00  0.00
ATOM   5213  SD  MET L 262      26.822 -21.632  25.330  1.00  0.00
ATOM   5214  CE  MET L 262      25.717 -20.229  25.509  1.00  0.00
ATOM   5215  N   ALA L 263      27.593 -17.584  22.935  1.00  0.00
ATOM   5216  CA  ALA L 263      26.196 -17.054  22.980  1.00  0.00
ATOM   5217  C   ALA L 263      25.359 -17.983  22.148  1.00  0.00
ATOM   5218  O   ALA L 263      25.638 -18.319  21.010  1.00  0.00
ATOM   5219  CB  ALA L 263      26.070 -15.648  22.357  1.00  0.00
ATOM   5220  N   THR L 264      24.207 -18.243  22.744  1.00  0.00
ATOM   5221  CA  THR L 264      23.142 -18.956  22.109  1.00  0.00
ATOM   5222  C   THR L 264      22.055 -17.970  21.907  1.00  0.00
ATOM   5223  O   THR L 264      21.493 -17.602  22.905  1.00  0.00
ATOM   5224  CB  THR L 264      22.739 -20.128  22.990  1.00  0.00
ATOM   5225  OG1 THR L 264      23.808 -21.071  23.055  1.00  0.00
ATOM   5226  CG2 THR L 264      21.484 -20.719  22.306  1.00  0.00
ATOM   5227  N   ASN L 265      21.840 -17.557  20.689  1.00  0.00
ATOM   5228  CA  ASN L 265      21.116 -16.357  20.278  1.00  0.00
ATOM   5229  C   ASN L 265      20.213 -16.887  19.172  1.00  0.00
ATOM   5230  O   ASN L 265      20.492 -16.628  18.008  1.00  0.00
ATOM   5231  CB  ASN L 265      22.065 -15.286  19.825  1.00  0.00
ATOM   5232  CG  ASN L 265      21.448 -13.986  19.392  1.00  0.00
ATOM   5233  OD1 ASN L 265      22.088 -12.944  19.665  1.00  0.00
ATOM   5234  ND2 ASN L 265      20.258 -13.944  18.757  1.00  0.00
ATOM   5235  N   ARG L 266      19.199 -17.670  19.471  1.00  0.00
ATOM   5236  CA  ARG L 266      18.471 -18.376  18.471  1.00  0.00
ATOM   5237  C   ARG L 266      17.978 -17.440  17.398  1.00  0.00
ATOM   5238  O   ARG L 266      17.597 -16.303  17.670  1.00  0.00
ATOM   5239  CB  ARG L 266      17.357 -19.124  19.150  1.00  0.00
ATOM   5240  CG  ARG L 266      16.288 -19.666  18.157  1.00  0.00
ATOM   5241  CD  ARG L 266      16.758 -21.042  17.794  1.00  0.00
ATOM   5242  NE  ARG L 266      16.397 -21.981  18.790  1.00  0.00
ATOM   5243  CZ  ARG L 266      15.410 -22.828  18.605  1.00  0.00
ATOM   5244  NH1 ARG L 266      14.344 -22.470  17.895  1.00  0.00
ATOM   5245  NH2 ARG L 266      15.414 -24.016  19.205  1.00  0.00
ATOM   5246  N   VAL L 267      17.917 -17.904  16.113  1.00  0.00
ATOM   5247  CA  VAL L 267      17.230 -17.120  15.130  1.00  0.00
ATOM   5248  C   VAL L 267      16.411 -17.900  14.161  1.00  0.00
ATOM   5249  O   VAL L 267      16.712 -18.975  13.784  1.00  0.00
ATOM   5250  CB  VAL L 267      18.197 -16.168  14.463  1.00  0.00
ATOM   5251  CG1 VAL L 267      17.492 -15.163  13.489  1.00  0.00
ATOM   5252  CG2 VAL L 267      19.062 -15.344  15.425  1.00  0.00
ATOM   5253  N   VAL L 268      15.310 -17.284  13.703  1.00  0.00
ATOM   5254  CA  VAL L 268      14.538 -17.819  12.621  1.00  0.00
ATOM   5255  C   VAL L 268      14.155 -16.785  11.559  1.00  0.00
ATOM   5256  O   VAL L 268      14.026 -15.596  11.886  1.00  0.00
ATOM   5257  CB  VAL L 268      13.380 -18.696  13.028  1.00  0.00
ATOM   5258  CG1 VAL L 268      12.535 -18.072  14.110  1.00  0.00
ATOM   5259  CG2 VAL L 268      12.520 -19.292  11.976  1.00  0.00
ATOM   5260  N   HIS L 269      13.990 -17.156  10.285  1.00  0.00
ATOM   5261  CA  HIS L 269      13.079 -16.529   9.400  1.00  0.00
ATOM   5262  C   HIS L 269      12.259 -17.531   8.614  1.00  0.00
ATOM   5263  O   HIS L 269      12.637 -18.704   8.421  1.00  0.00
ATOM   5264  CB  HIS L 269      13.883 -15.577   8.536  1.00  0.00
ATOM   5265  CG  HIS L 269      13.210 -14.948   7.311  1.00  0.00
ATOM   5266  ND1 HIS L 269      13.665 -15.082   5.984  1.00  0.00
ATOM   5267  CD2 HIS L 269      12.235 -14.005   7.306  1.00  0.00
ATOM   5268  CE1 HIS L 269      12.966 -14.256   5.233  1.00  0.00
ATOM   5269  NE2 HIS L 269      12.094 -13.543   6.015  1.00  0.00
ATOM   5270  N   VAL L 270      11.073 -17.109   8.255  1.00  0.00
ATOM   5271  CA  VAL L 270      10.082 -17.780   7.438  1.00  0.00
ATOM   5272  C   VAL L 270       9.719 -16.783   6.344  1.00  0.00
ATOM   5273  O   VAL L 270       9.562 -15.614   6.589  1.00  0.00
ATOM   5274  CB  VAL L 270       8.912 -18.084   8.300  1.00  0.00
ATOM   5275  CG1 VAL L 270       7.623 -18.197   7.505  1.00  0.00
ATOM   5276  CG2 VAL L 270       9.093 -19.418   9.071  1.00  0.00
ATOM   5277  N   ILE L 271       9.661 -17.307   5.092  1.00  0.00
ATOM   5278  CA  ILE L 271       9.569 -16.398   3.943  1.00  0.00
ATOM   5279  C   ILE L 271       8.757 -17.129   2.871  1.00  0.00
ATOM   5280  O   ILE L 271       9.059 -18.264   2.446  1.00  0.00
ATOM   5281  CB  ILE L 271      10.908 -15.946   3.423  1.00  0.00
ATOM   5282  CG1 ILE L 271      11.078 -14.795   2.408  1.00  0.00
ATOM   5283  CG2 ILE L 271      11.592 -17.088   2.626  1.00  0.00
ATOM   5284  CD1 ILE L 271       9.875 -14.385   1.591  1.00  0.00
ATOM   5285  N   THR L 272       7.605 -16.473   2.513  1.00  0.00
ATOM   5286  CA  THR L 272       6.820 -16.922   1.384  1.00  0.00
ATOM   5287  C   THR L 272       6.753 -15.805   0.392  1.00  0.00
ATOM   5288  O   THR L 272       6.896 -14.617   0.573  1.00  0.00
ATOM   5289  CB  THR L 272       5.419 -17.460   1.806  1.00  0.00
ATOM   5290  OG1 THR L 272       4.649 -18.158   0.882  1.00  0.00
ATOM   5291  CG2 THR L 272       4.617 -16.229   2.144  1.00  0.00
ATOM   5292  N   ASN L 273       6.474 -16.346  -0.785  1.00  0.00
ATOM   5293  CA  ASN L 273       5.790 -15.616  -1.803  1.00  0.00
ATOM   5294  C   ASN L 273       4.317 -15.952  -1.583  1.00  0.00
ATOM   5295  O   ASN L 273       3.933 -17.060  -1.299  1.00  0.00
ATOM   5296  CB  ASN L 273       6.300 -16.229  -3.080  1.00  0.00
ATOM   5297  CG  ASN L 273       6.214 -15.300  -4.242  1.00  0.00
ATOM   5298  OD1 ASN L 273       5.468 -15.553  -5.176  1.00  0.00
ATOM   5299  ND2 ASN L 273       7.130 -14.312  -4.176  1.00  0.00
ATOM   5300  N   VAL L 274       3.453 -15.010  -1.777  1.00  0.00
ATOM   5301  CA  VAL L 274       2.060 -15.331  -2.094  1.00  0.00
ATOM   5302  C   VAL L 274       1.887 -15.394  -3.565  1.00  0.00
ATOM   5303  O   VAL L 274       2.649 -14.822  -4.322  1.00  0.00
ATOM   5304  CB  VAL L 274       1.064 -14.311  -1.509  1.00  0.00
ATOM   5305  CG1 VAL L 274       0.910 -13.135  -2.424  1.00  0.00
ATOM   5306  CG2 VAL L 274      -0.275 -14.758  -1.287  1.00  0.00
ATOM   5307  N   LEU L 275       0.701 -15.850  -3.943  1.00  0.00
ATOM   5308  CA  LEU L 275       0.170 -15.194  -5.155  1.00  0.00
ATOM   5309  C   LEU L 275      -1.333 -15.015  -5.148  1.00  0.00
ATOM   5310  O   LEU L 275      -1.783 -14.458  -6.144  1.00  0.00
ATOM   5311  CB  LEU L 275       0.621 -16.135  -6.244  1.00  0.00
ATOM   5312  CG  LEU L 275       1.114 -15.359  -7.463  1.00  0.00
ATOM   5313  CD1 LEU L 275       2.590 -15.649  -7.713  1.00  0.00
ATOM   5314  CD2 LEU L 275       0.282 -15.682  -8.681  1.00  0.00
ATOM   5315  N   GLN L 276      -2.068 -15.402  -4.156  1.00  0.00
ATOM   5316  CA  GLN L 276      -3.207 -14.663  -3.645  1.00  0.00
ATOM   5317  C   GLN L 276      -4.290 -14.495  -4.753  1.00  0.00
ATOM   5318  O   GLN L 276      -5.463 -14.781  -4.523  1.00 99.99
ATOM   5319  CB  GLN L 276      -2.808 -13.331  -3.009  1.00  0.00
ATOM   5320  CG  GLN L 276      -3.079 -12.975  -1.597  1.00  0.00
ATOM   5321  CD  GLN L 276      -4.185 -11.952  -1.613  1.00  0.00
ATOM   5322  OE1 GLN L 276      -5.205 -12.180  -2.168  1.00  0.00
ATOM   5323  NE2 GLN L 276      -3.876 -10.815  -1.090  1.00  0.00
ATOM   5324  OXT GLN L 276      -4.546 -13.358  -5.204  1.00  0.00
TER    5325      GLN L 276                                        
ATOM   5326  N   GLU L 392     -35.803  20.955 -23.708  1.00  0.00
ATOM   5327  CA  GLU L 392     -35.694  21.403 -22.372  1.00  0.00
ATOM   5328  C   GLU L 392     -34.209  21.233 -21.971  1.00  0.00
ATOM   5329  O   GLU L 392     -33.820  20.149 -21.650  1.00  0.00
ATOM   5330  CB  GLU L 392     -36.624  20.551 -21.505  1.00  0.00
ATOM   5331  CG  GLU L 392     -36.839  21.165 -20.125  1.00  0.00
ATOM   5332  CD  GLU L 392     -36.737  20.030 -19.111  1.00  0.00
ATOM   5333  OE1 GLU L 392     -35.758  19.233 -19.246  1.00  0.00
ATOM   5334  OE2 GLU L 392     -37.566  20.016 -18.177  1.00  0.00
ATOM   5335  N   PRO L 393     -33.417  22.254 -22.060  1.00  0.00
ATOM   5336  CA  PRO L 393     -32.048  22.226 -21.689  1.00  0.00
ATOM   5337  C   PRO L 393     -31.841  22.598 -20.251  1.00  0.00
ATOM   5338  O   PRO L 393     -31.837  23.775 -19.829  1.00  0.00
ATOM   5339  CB  PRO L 393     -31.438  23.301 -22.635  1.00  0.00
ATOM   5340  CG  PRO L 393     -32.509  24.356 -22.821  1.00  0.00
ATOM   5341  CD  PRO L 393     -33.750  23.519 -22.606  1.00  0.00
ATOM   5342  N   VAL L 394     -31.755  21.519 -19.430  1.00  0.00
ATOM   5343  CA  VAL L 394     -31.676  21.680 -18.000  1.00  0.00
ATOM   5344  C   VAL L 394     -30.381  21.082 -17.565  1.00  0.00
ATOM   5345  O   VAL L 394     -29.720  20.297 -18.193  1.00  0.00
ATOM   5346  CB  VAL L 394     -32.903  21.013 -17.342  1.00  0.00
ATOM   5347  CG1 VAL L 394     -32.942  21.392 -15.903  1.00  0.00
ATOM   5348  CG2 VAL L 394     -34.199  21.432 -18.027  1.00  0.00
ATOM   5349  N   ALA L 395     -30.014  21.557 -16.397  1.00  0.00
ATOM   5350  CA  ALA L 395     -29.100  20.780 -15.591  1.00  0.00
ATOM   5351  C   ALA L 395     -29.487  21.115 -14.183  1.00  0.00
ATOM   5352  O   ALA L 395     -29.690  22.262 -13.878  1.00  0.00
ATOM   5353  CB  ALA L 395     -27.674  20.997 -15.950  1.00  0.00
ATOM   5354  N   GLU L 396     -29.573  20.025 -13.413  1.00  0.00
ATOM   5355  CA  GLU L 396     -29.491  20.126 -11.949  1.00  0.00
ATOM   5356  C   GLU L 396     -28.117  20.735 -11.719  1.00  0.00
ATOM   5357  O   GLU L 396     -27.219  20.601 -12.522  1.00  0.00
ATOM   5358  CB  GLU L 396     -29.503  18.810 -11.234  1.00  0.00
ATOM   5359  CG  GLU L 396     -30.940  18.546 -10.699  1.00  0.00
ATOM   5360  CD  GLU L 396     -31.180  19.493  -9.513  1.00  0.00
ATOM   5361  OE1 GLU L 396     -30.290  19.454  -8.606  1.00  0.00
ATOM   5362  OE2 GLU L 396     -32.187  20.276  -9.554  1.00  0.00
ATOM   5363  N   PRO L 397     -27.937  21.449 -10.602  1.00  0.00
ATOM   5364  CA  PRO L 397     -26.666  21.885 -10.078  1.00  0.00
ATOM   5365  C   PRO L 397     -26.278  20.895  -8.926  1.00  0.00
ATOM   5366  O   PRO L 397     -27.204  20.309  -8.284  1.00  0.00
ATOM   5367  CB  PRO L 397     -26.842  23.359  -9.593  1.00  0.00
ATOM   5368  CG  PRO L 397     -28.201  23.248  -8.969  1.00  0.00
ATOM   5369  CD  PRO L 397     -28.960  22.248  -9.936  1.00  0.00
ATOM   5370  N   ASP L 398     -24.948  20.737  -8.820  1.00  0.00
ATOM   5371  CA  ASP L 398     -24.391  19.982  -7.703  1.00  0.00
ATOM   5372  C   ASP L 398     -23.721  20.871  -6.667  1.00  0.00
ATOM   5373  O   ASP L 398     -23.321  22.062  -6.968  1.00  0.00
ATOM   5374  CB  ASP L 398     -23.574  18.791  -8.091  1.00  0.00
ATOM   5375  CG  ASP L 398     -23.981  17.552  -7.377  1.00  0.00
ATOM   5376  OD1 ASP L 398     -23.792  17.431  -6.156  1.00  0.00
ATOM   5377  OD2 ASP L 398     -24.638  16.758  -8.092  1.00  0.00
ATOM   5378  N   ILE L 399     -23.622  20.302  -5.490  1.00  0.00
ATOM   5379  CA  ILE L 399     -22.855  20.713  -4.370  1.00  0.00
ATOM   5380  C   ILE L 399     -21.447  20.289  -4.616  1.00  0.00
ATOM   5381  O   ILE L 399     -21.137  19.499  -5.492  1.00  0.00
ATOM   5382  CB  ILE L 399     -23.569  20.158  -3.113  1.00  0.00
ATOM   5383  CG1 ILE L 399     -22.738  20.221  -1.862  1.00  0.00
ATOM   5384  CG2 ILE L 399     -24.061  18.740  -3.302  1.00  0.00
ATOM   5385  CD1 ILE L 399     -22.469  21.697  -1.559  1.00  0.00
ATOM   5386  N   MET L 400     -20.510  20.866  -3.844  1.00  0.00
ATOM   5387  CA  MET L 400     -19.168  20.340  -3.687  1.00  0.00
ATOM   5388  C   MET L 400     -18.636  20.650  -2.368  1.00  0.00
ATOM   5389  O   MET L 400     -18.882  21.679  -1.759  1.00  0.00
ATOM   5390  CB  MET L 400     -18.147  20.707  -4.718  1.00  0.00
ATOM   5391  CG  MET L 400     -16.962  19.688  -4.848  1.00  0.00
ATOM   5392  SD  MET L 400     -15.426  20.299  -5.495  1.00  0.00
ATOM   5393  CE  MET L 400     -14.469  19.943  -3.951  1.00  0.00
ATOM   5394  N   ALA L 401     -17.762  19.811  -1.848  1.00  0.00
ATOM   5395  CA  ALA L 401     -17.188  19.914  -0.524  1.00  0.00
ATOM   5396  C   ALA L 401     -15.715  19.767  -0.732  1.00  0.00
ATOM   5397  O   ALA L 401     -15.188  18.703  -0.543  1.00  0.00
ATOM   5398  CB  ALA L 401     -17.798  18.831   0.336  1.00  0.00
ATOM   5399  N   THR L 402     -15.050  20.903  -0.828  1.00  0.00
ATOM   5400  CA  THR L 402     -13.615  21.016  -0.686  1.00  0.00
ATOM   5401  C   THR L 402     -13.381  20.896   0.806  1.00  0.00
ATOM   5402  O   THR L 402     -14.018  21.518   1.663  1.00  0.00
ATOM   5403  CB  THR L 402     -12.952  22.254  -1.273  1.00  0.00
ATOM   5404  OG1 THR L 402     -13.238  22.413  -2.641  1.00  0.00
ATOM   5405  CG2 THR L 402     -11.453  22.272  -1.070  1.00  0.00
ATOM   5406  N   ASN L 403     -12.220  20.310   1.041  1.00  0.00
ATOM   5407  CA  ASN L 403     -11.704  20.343   2.340  1.00  0.00
ATOM   5408  C   ASN L 403     -10.212  20.302   2.224  1.00  0.00
ATOM   5409  O   ASN L 403      -9.692  19.555   1.440  1.00  0.00
ATOM   5410  CB  ASN L 403     -12.282  19.138   3.060  1.00  0.00
ATOM   5411  CG  ASN L 403     -13.531  19.468   3.917  1.00  0.00
ATOM   5412  OD1 ASN L 403     -13.538  20.494   4.615  1.00  0.00
ATOM   5413  ND2 ASN L 403     -14.543  18.578   3.883  1.00  0.00
ATOM   5414  N   ARG L 404      -9.553  21.067   3.111  1.00  0.00
ATOM   5415  CA  ARG L 404      -8.167  21.047   3.270  1.00  0.00
ATOM   5416  C   ARG L 404      -7.810  21.608   4.628  1.00  0.00
ATOM   5417  O   ARG L 404      -8.240  22.673   5.096  1.00  0.00
ATOM   5418  CB  ARG L 404      -7.518  21.848   2.138  1.00  0.00
ATOM   5419  CG  ARG L 404      -6.020  21.634   2.128  1.00  0.00
ATOM   5420  CD  ARG L 404      -5.223  22.481   3.161  1.00  0.00
ATOM   5421  NE  ARG L 404      -3.785  22.330   2.878  1.00  0.00
ATOM   5422  CZ  ARG L 404      -3.131  21.249   3.272  1.00  0.00
ATOM   5423  NH1 ARG L 404      -3.735  20.260   3.979  1.00  0.00
ATOM   5424  NH2 ARG L 404      -1.833  21.172   2.828  1.00  0.00
ATOM   5425  N   VAL L 405      -6.892  20.873   5.213  1.00  0.00
ATOM   5426  CA  VAL L 405      -6.427  21.331   6.507  1.00  0.00
ATOM   5427  C   VAL L 405      -4.949  21.073   6.656  1.00  0.00
ATOM   5428  O   VAL L 405      -4.465  19.992   6.403  1.00  0.00
ATOM   5429  CB  VAL L 405      -7.082  20.630   7.699  1.00  0.00
ATOM   5430  CG1 VAL L 405      -6.590  21.266   9.011  1.00  0.00
ATOM   5431  CG2 VAL L 405      -8.593  20.587   7.594  1.00  0.00
ATOM   5432  N   VAL L 406      -4.246  22.082   7.242  1.00  0.00
ATOM   5433  CA  VAL L 406      -2.888  21.954   7.672  1.00  0.00
ATOM   5434  C   VAL L 406      -2.559  22.836   8.836  1.00  0.00
ATOM   5435  O   VAL L 406      -2.966  23.958   8.858  1.00  0.00
ATOM   5436  CB  VAL L 406      -1.935  21.986   6.496  1.00  0.00
ATOM   5437  CG1 VAL L 406      -2.060  23.392   5.849  1.00  0.00
ATOM   5438  CG2 VAL L 406      -0.524  21.640   7.017  1.00  0.00
ATOM   5439  N   HIS L 407      -1.912  22.214   9.839  1.00  0.00
ATOM   5440  CA  HIS L 407      -1.191  22.833  10.922  1.00  0.00
ATOM   5441  C   HIS L 407       0.114  22.238  11.125  1.00  0.00
ATOM   5442  O   HIS L 407       0.369  21.081  10.784  1.00  0.00
ATOM   5443  CB  HIS L 407      -2.054  22.713  12.143  1.00  0.00
ATOM   5444  CG  HIS L 407      -1.949  21.344  12.846  1.00  0.00
ATOM   5445  ND1 HIS L 407      -1.302  21.132  14.027  1.00  0.00
ATOM   5446  CD2 HIS L 407      -2.586  20.195  12.396  1.00  0.00
ATOM   5447  CE1 HIS L 407      -1.546  19.875  14.301  1.00  0.00
ATOM   5448  NE2 HIS L 407      -2.177  19.227  13.335  1.00  0.00
ATOM   5449  N   VAL L 408       0.939  23.036  11.771  1.00  0.00
ATOM   5450  CA  VAL L 408       2.218  22.465  12.258  1.00  0.00
ATOM   5451  C   VAL L 408       2.418  22.996  13.649  1.00  0.00
ATOM   5452  O   VAL L 408       2.232  24.203  13.885  1.00  0.00
ATOM   5453  CB  VAL L 408       3.421  22.796  11.392  1.00  0.00
ATOM   5454  CG1 VAL L 408       4.753  22.477  11.991  1.00  0.00
ATOM   5455  CG2 VAL L 408       3.267  21.992  10.134  1.00  0.00
ATOM   5456  N   ILE L 409       2.939  22.117  14.489  1.00  0.00
ATOM   5457  CA  ILE L 409       3.409  22.380  15.778  1.00  0.00
ATOM   5458  C   ILE L 409       4.866  22.069  15.846  1.00  0.00
ATOM   5459  O   ILE L 409       5.261  20.993  15.398  1.00  0.00
ATOM   5460  CB  ILE L 409       2.733  21.625  16.864  1.00  0.00
ATOM   5461  CG1 ILE L 409       3.246  22.054  18.266  1.00  0.00
ATOM   5462  CG2 ILE L 409       2.643  20.091  16.616  1.00  0.00
ATOM   5463  CD1 ILE L 409       2.442  21.251  19.291  1.00  0.00
ATOM   5464  N   THR L 410       5.717  22.940  16.455  1.00  0.00
ATOM   5465  CA  THR L 410       7.177  22.644  16.596  1.00  0.00
ATOM   5466  C   THR L 410       7.682  23.111  17.904  1.00  0.00
ATOM   5467  O   THR L 410       7.078  24.011  18.483  1.00  0.00
ATOM   5468  CB  THR L 410       8.016  23.368  15.569  1.00  0.00
ATOM   5469  OG1 THR L 410       7.764  24.767  15.657  1.00  0.00
ATOM   5470  CG2 THR L 410       7.550  22.968  14.144  1.00  0.00
ATOM   5471  N   ASN L 411       8.664  22.370  18.482  1.00  0.00
ATOM   5472  CA  ASN L 411       9.372  22.779  19.687  1.00  0.00
ATOM   5473  C   ASN L 411      10.382  23.891  19.431  1.00  0.00
ATOM   5474  O   ASN L 411      10.517  24.323  18.297  1.00  0.00
ATOM   5475  CB  ASN L 411       9.948  21.524  20.322  1.00  0.00
ATOM   5476  CG  ASN L 411      10.151  21.607  21.802  1.00  0.00
ATOM   5477  OD1 ASN L 411      11.234  21.852  22.298  1.00  0.00
ATOM   5478  ND2 ASN L 411       9.086  21.461  22.534  1.00  0.00
ATOM   5479  N   VAL L 412      11.160  24.194  20.464  1.00  0.00
ATOM   5480  CA  VAL L 412      12.385  24.902  20.520  1.00  0.00
ATOM   5481  C   VAL L 412      12.907  24.971  21.953  1.00  0.00
ATOM   5482  O   VAL L 412      12.410  25.755  22.754  1.00  0.00
ATOM   5483  CB  VAL L 412      12.328  26.195  19.664  1.00  0.00
ATOM   5484  CG1 VAL L 412      11.400  27.253  20.226  1.00  0.00
ATOM   5485  CG2 VAL L 412      13.748  26.721  19.574  1.00  0.00
ATOM   5486  N   LEU L 413      13.838  24.097  22.263  1.00  0.00
ATOM   5487  CA  LEU L 413      14.439  23.997  23.542  1.00  0.00
ATOM   5488  C   LEU L 413      15.210  25.280  23.839  1.00  0.00
ATOM   5489  O   LEU L 413      14.841  26.060  24.763  1.00  0.00
ATOM   5490  CB  LEU L 413      15.334  22.791  23.700  1.00  0.00
ATOM   5491  CG  LEU L 413      15.520  22.390  25.155  1.00  0.00
ATOM   5492  CD1 LEU L 413      15.157  20.925  25.343  1.00  0.00
ATOM   5493  CD2 LEU L 413      16.957  22.764  25.574  1.00  0.00
ATOM   5494  N   GLN L 414      16.148  25.519  22.942  1.00  0.00
ATOM   5495  CA  GLN L 414      17.011  26.657  22.784  1.00  0.00
ATOM   5496  C   GLN L 414      18.118  26.704  23.823  1.00  0.00
ATOM   5497  O   GLN L 414      19.287  26.866  23.480  1.00 99.99
ATOM   5498  CB  GLN L 414      16.152  27.896  22.609  1.00  0.00
ATOM   5499  CG  GLN L 414      16.582  28.760  21.375  1.00  0.00
ATOM   5500  CD  GLN L 414      17.955  29.414  21.555  1.00  0.00
ATOM   5501  OE1 GLN L 414      18.752  29.453  20.587  1.00  0.00
ATOM   5502  NE2 GLN L 414      18.304  29.806  22.814  1.00  0.00
ATOM   5503  OXT GLN L 414      19.223  27.152  23.520  1.00  0.00
TER    5504      GLN L 414                                        
ATOM   5505  N   GLU M 277      25.068 -30.985  32.347  1.00  0.00
ATOM   5506  CA  GLU M 277      24.271 -29.963  31.696  1.00  0.00
ATOM   5507  C   GLU M 277      22.865 -30.472  31.553  1.00  0.00
ATOM   5508  O   GLU M 277      22.662 -31.480  30.942  1.00  0.00
ATOM   5509  CB  GLU M 277      24.969 -29.395  30.475  1.00  0.00
ATOM   5510  CG  GLU M 277      24.053 -29.215  29.230  1.00  0.00
ATOM   5511  CD  GLU M 277      24.466 -28.509  27.916  1.00  0.00
ATOM   5512  OE1 GLU M 277      24.510 -29.236  26.896  1.00  0.00
ATOM   5513  OE2 GLU M 277      24.690 -27.259  27.772  1.00  0.00
ATOM   5514  N   PRO M 278      21.884 -29.851  32.157  1.00  0.00
ATOM   5515  CA  PRO M 278      20.526 -29.842  31.656  1.00  0.00
ATOM   5516  C   PRO M 278      20.135 -28.520  31.063  1.00  0.00
ATOM   5517  O   PRO M 278      19.408 -27.789  31.698  1.00  0.00
ATOM   5518  CB  PRO M 278      19.765 -30.226  32.905  1.00  0.00
ATOM   5519  CG  PRO M 278      20.556 -29.369  34.015  1.00  0.00
ATOM   5520  CD  PRO M 278      22.005 -29.577  33.607  1.00  0.00
ATOM   5521  N   VAL M 279      20.643 -28.255  29.853  1.00  0.00
ATOM   5522  CA  VAL M 279      19.987 -27.317  28.918  1.00  0.00
ATOM   5523  C   VAL M 279      19.093 -28.132  27.988  1.00  0.00
ATOM   5524  O   VAL M 279      19.370 -29.331  27.841  1.00  0.00
ATOM   5525  CB  VAL M 279      20.989 -26.556  28.084  1.00  0.00
ATOM   5526  CG1 VAL M 279      20.438 -25.272  27.355  1.00  0.00
ATOM   5527  CG2 VAL M 279      22.081 -25.962  28.930  1.00  0.00
ATOM   5528  N   ALA M 280      18.140 -27.423  27.325  1.00  0.00
ATOM   5529  CA  ALA M 280      17.427 -28.038  26.238  1.00  0.00
ATOM   5530  C   ALA M 280      17.468 -27.218  24.964  1.00  0.00
ATOM   5531  O   ALA M 280      17.435 -26.024  25.054  1.00  0.00
ATOM   5532  CB  ALA M 280      15.972 -28.349  26.679  1.00  0.00
ATOM   5533  N   GLU M 281      17.564 -27.896  23.801  1.00  0.00
ATOM   5534  CA  GLU M 281      17.340 -27.272  22.546  1.00  0.00
ATOM   5535  C   GLU M 281      15.979 -27.835  22.173  1.00  0.00
ATOM   5536  O   GLU M 281      15.785 -29.022  22.047  1.00  0.00
ATOM   5537  CB  GLU M 281      18.419 -27.497  21.457  1.00  0.00
ATOM   5538  CG  GLU M 281      19.133 -26.184  21.270  1.00  0.00
ATOM   5539  CD  GLU M 281      18.377 -25.191  20.409  1.00  0.00
ATOM   5540  OE1 GLU M 281      17.553 -25.686  19.606  1.00  0.00
ATOM   5541  OE2 GLU M 281      18.571 -23.945  20.558  1.00  0.00
ATOM   5542  N   PRO M 282      15.017 -26.941  22.210  1.00  0.00
ATOM   5543  CA  PRO M 282      13.620 -27.201  21.883  1.00  0.00
ATOM   5544  C   PRO M 282      13.506 -27.537  20.370  1.00  0.00
ATOM   5545  O   PRO M 282      14.554 -27.585  19.718  1.00  0.00
ATOM   5546  CB  PRO M 282      12.946 -25.879  22.184  1.00  0.00
ATOM   5547  CG  PRO M 282      14.016 -25.056  21.534  1.00  0.00
ATOM   5548  CD  PRO M 282      15.222 -25.603  22.059  1.00  0.00
ATOM   5549  N   ASP M 283      12.363 -27.807  19.823  1.00  0.00
ATOM   5550  CA  ASP M 283      12.345 -27.929  18.411  1.00  0.00
ATOM   5551  C   ASP M 283      11.052 -27.429  17.704  1.00  0.00
ATOM   5552  O   ASP M 283       9.887 -27.717  18.064  1.00  0.00
ATOM   5553  CB  ASP M 283      12.656 -29.357  17.970  1.00  0.00
ATOM   5554  CG  ASP M 283      12.827 -29.392  16.481  1.00  0.00
ATOM   5555  OD1 ASP M 283      13.911 -28.989  16.027  1.00  0.00
ATOM   5556  OD2 ASP M 283      11.911 -29.967  15.828  1.00  0.00
ATOM   5557  N   ILE M 284      11.296 -26.630  16.657  1.00  0.00
ATOM   5558  CA  ILE M 284      10.344 -25.923  15.790  1.00  0.00
ATOM   5559  C   ILE M 284       9.520 -26.841  15.023  1.00  0.00
ATOM   5560  O   ILE M 284       9.940 -27.940  14.674  1.00  0.00
ATOM   5561  CB  ILE M 284      11.077 -24.918  14.849  1.00  0.00
ATOM   5562  CG1 ILE M 284      10.197 -24.086  13.950  1.00  0.00
ATOM   5563  CG2 ILE M 284      12.210 -25.575  14.095  1.00  0.00
ATOM   5564  CD1 ILE M 284       9.082 -23.368  14.764  1.00  0.00
ATOM   5565  N   MET M 285       8.360 -26.376  14.668  1.00  0.00
ATOM   5566  CA  MET M 285       7.436 -27.039  13.787  1.00  0.00
ATOM   5567  C   MET M 285       6.567 -26.038  13.069  1.00  0.00
ATOM   5568  O   MET M 285       6.659 -24.825  13.228  1.00  0.00
ATOM   5569  CB  MET M 285       6.507 -27.928  14.634  1.00  0.00
ATOM   5570  CG  MET M 285       6.164 -29.145  13.818  1.00  0.00
ATOM   5571  SD  MET M 285       4.715 -30.015  14.444  1.00  0.00
ATOM   5572  CE  MET M 285       3.401 -28.891  13.885  1.00  0.00
ATOM   5573  N   ALA M 286       5.854 -26.496  12.049  1.00  0.00
ATOM   5574  CA  ALA M 286       4.584 -25.831  11.671  1.00  0.00
ATOM   5575  C   ALA M 286       3.576 -26.903  11.264  1.00  0.00
ATOM   5576  O   ALA M 286       3.891 -27.924  10.650  1.00  0.00
ATOM   5577  CB  ALA M 286       4.873 -24.786  10.609  1.00  0.00
ATOM   5578  N   THR M 287       2.354 -26.599  11.658  1.00  0.00
ATOM   5579  CA  THR M 287       1.169 -27.293  11.292  1.00  0.00
ATOM   5580  C   THR M 287       0.723 -26.627  10.005  1.00  0.00
ATOM   5581  O   THR M 287       0.778 -25.426   9.897  1.00  0.00
ATOM   5582  CB  THR M 287       0.041 -27.149  12.336  1.00  0.00
ATOM   5583  OG1 THR M 287       0.536 -27.750  13.522  1.00  0.00
ATOM   5584  CG2 THR M 287      -1.226 -27.913  11.925  1.00  0.00
ATOM   5585  N   ASN M 288       0.248 -27.437   9.125  1.00  0.00
ATOM   5586  CA  ASN M 288      -0.350 -27.063   7.911  1.00  0.00
ATOM   5587  C   ASN M 288      -1.377 -28.047   7.449  1.00  0.00
ATOM   5588  O   ASN M 288      -1.231 -29.261   7.584  1.00  0.00
ATOM   5589  CB  ASN M 288       0.729 -26.982   6.894  1.00  0.00
ATOM   5590  CG  ASN M 288       0.879 -25.559   6.663  1.00  0.00
ATOM   5591  OD1 ASN M 288       0.150 -25.022   5.826  1.00  0.00
ATOM   5592  ND2 ASN M 288       1.760 -24.884   7.346  1.00  0.00
ATOM   5593  N   ARG M 289      -2.403 -27.508   6.762  1.00  0.00
ATOM   5594  CA  ARG M 289      -3.457 -28.239   6.152  1.00  0.00
ATOM   5595  C   ARG M 289      -4.305 -27.394   5.306  1.00  0.00
ATOM   5596  O   ARG M 289      -5.000 -26.496   5.727  1.00  0.00
ATOM   5597  CB  ARG M 289      -4.373 -28.975   7.164  1.00  0.00
ATOM   5598  CG  ARG M 289      -5.259 -29.940   6.523  1.00  0.00
ATOM   5599  CD  ARG M 289      -6.521 -29.346   5.946  1.00  0.00
ATOM   5600  NE  ARG M 289      -7.496 -30.375   5.658  1.00  0.00
ATOM   5601  CZ  ARG M 289      -7.368 -31.352   4.775  1.00  0.00
ATOM   5602  NH1 ARG M 289      -6.339 -31.388   3.898  1.00  0.00
ATOM   5603  NH2 ARG M 289      -8.357 -32.206   4.602  1.00  0.00
ATOM   5604  N   VAL M 290      -4.359 -27.831   4.070  1.00  0.00
ATOM   5605  CA  VAL M 290      -5.113 -27.204   3.039  1.00  0.00
ATOM   5606  C   VAL M 290      -6.011 -28.246   2.378  1.00  0.00
ATOM   5607  O   VAL M 290      -5.543 -29.367   2.174  1.00  0.00
ATOM   5608  CB  VAL M 290      -4.224 -26.481   1.981  1.00  0.00
ATOM   5609  CG1 VAL M 290      -5.154 -25.722   0.967  1.00  0.00
ATOM   5610  CG2 VAL M 290      -3.295 -25.516   2.608  1.00  0.00
ATOM   5611  N   VAL M 291      -7.230 -27.791   2.046  1.00  0.00
ATOM   5612  CA  VAL M 291      -8.242 -28.499   1.318  1.00  0.00
ATOM   5613  C   VAL M 291      -9.349 -27.485   1.087  1.00  0.00
ATOM   5614  O   VAL M 291      -9.501 -26.627   1.901  1.00  0.00
ATOM   5615  CB  VAL M 291      -8.735 -29.664   2.233  1.00  0.00
ATOM   5616  CG1 VAL M 291      -9.132 -29.088   3.587  1.00  0.00
ATOM   5617  CG2 VAL M 291      -9.846 -30.400   1.478  1.00  0.00
ATOM   5618  N   HIS M 292     -10.093 -27.658  -0.025  1.00  0.00
ATOM   5619  CA  HIS M 292     -11.129 -26.705  -0.421  1.00  0.00
ATOM   5620  C   HIS M 292     -11.939 -27.317  -1.494  1.00  0.00
ATOM   5621  O   HIS M 292     -11.450 -28.195  -2.249  1.00  0.00
ATOM   5622  CB  HIS M 292     -10.510 -25.392  -0.823  1.00  0.00
ATOM   5623  CG  HIS M 292      -9.935 -25.461  -2.188  1.00  0.00
ATOM   5624  ND1 HIS M 292     -10.509 -24.894  -3.343  1.00  0.00
ATOM   5625  CD2 HIS M 292      -8.870 -26.264  -2.570  1.00  0.00
ATOM   5626  CE1 HIS M 292      -9.760 -25.286  -4.379  1.00  0.00
ATOM   5627  NE2 HIS M 292      -8.801 -26.102  -3.968  1.00  0.00
ATOM   5628  N   VAL M 293     -13.197 -26.811  -1.612  1.00  0.00
ATOM   5629  CA  VAL M 293     -14.155 -27.448  -2.527  1.00  0.00
ATOM   5630  C   VAL M 293     -14.895 -26.363  -3.189  1.00  0.00
ATOM   5631  O   VAL M 293     -15.315 -25.367  -2.586  1.00  0.00
ATOM   5632  CB  VAL M 293     -15.066 -28.344  -1.728  1.00  0.00
ATOM   5633  CG1 VAL M 293     -16.317 -28.640  -2.548  1.00  0.00
ATOM   5634  CG2 VAL M 293     -14.401 -29.697  -1.395  1.00  0.00
ATOM   5635  N   ILE M 294     -15.193 -26.675  -4.427  1.00  0.00
ATOM   5636  CA  ILE M 294     -16.193 -25.974  -5.218  1.00  0.00
ATOM   5637  C   ILE M 294     -17.157 -27.030  -5.566  1.00  0.00
ATOM   5638  O   ILE M 294     -16.796 -28.096  -6.146  1.00  0.00
ATOM   5639  CB  ILE M 294     -15.586 -25.167  -6.298  1.00  0.00
ATOM   5640  CG1 ILE M 294     -16.686 -24.657  -7.220  1.00  0.00
ATOM   5641  CG2 ILE M 294     -14.675 -26.064  -7.129  1.00  0.00
ATOM   5642  CD1 ILE M 294     -16.126 -23.498  -8.034  1.00  0.00
ATOM   5643  N   THR M 295     -18.440 -26.766  -5.346  1.00  0.00
ATOM   5644  CA  THR M 295     -19.484 -27.604  -5.864  1.00  0.00
ATOM   5645  C   THR M 295     -20.463 -26.731  -6.526  1.00  0.00
ATOM   5646  O   THR M 295     -21.171 -25.902  -6.015  1.00  0.00
ATOM   5647  CB  THR M 295     -20.127 -28.429  -4.776  1.00  0.00
ATOM   5648  OG1 THR M 295     -20.511 -27.687  -3.649  1.00  0.00
ATOM   5649  CG2 THR M 295     -19.252 -29.552  -4.326  1.00  0.00
ATOM   5650  N   ASN M 296     -20.561 -27.071  -7.835  1.00  0.00
ATOM   5651  CA  ASN M 296     -21.320 -26.286  -8.808  1.00  0.00
ATOM   5652  C   ASN M 296     -22.486 -27.077  -9.383  1.00  0.00
ATOM   5653  O   ASN M 296     -22.571 -28.259  -8.979  1.00  0.00
ATOM   5654  CB  ASN M 296     -20.436 -25.942  -9.962  1.00  0.00
ATOM   5655  CG  ASN M 296     -20.675 -24.505 -10.389  1.00  0.00
ATOM   5656  OD1 ASN M 296     -21.647 -24.200 -11.156  1.00  0.00
ATOM   5657  ND2 ASN M 296     -19.747 -23.600  -9.917  1.00  0.00
ATOM   5658  N   VAL M 297     -23.306 -26.480 -10.224  1.00  0.00
ATOM   5659  CA  VAL M 297     -24.723 -26.896 -10.401  1.00  0.00
ATOM   5660  C   VAL M 297     -25.168 -26.044 -11.557  1.00  0.00
ATOM   5661  O   VAL M 297     -24.970 -24.829 -11.619  1.00  0.00
ATOM   5662  CB  VAL M 297     -25.520 -26.770  -9.101  1.00  0.00
ATOM   5663  CG1 VAL M 297     -25.078 -25.615  -8.264  1.00  0.00
ATOM   5664  CG2 VAL M 297     -26.982 -26.607  -9.363  1.00  0.00
ATOM   5665  N   LEU M 298     -25.777 -26.759 -12.561  1.00  0.00
ATOM   5666  CA  LEU M 298     -26.434 -26.298 -13.733  1.00  0.00
ATOM   5667  C   LEU M 298     -27.939 -26.394 -13.637  1.00  0.00
ATOM   5668  O   LEU M 298     -28.627 -26.042 -14.596  1.00  0.00
ATOM   5669  CB  LEU M 298     -25.918 -27.195 -14.891  1.00  0.00
ATOM   5670  CG  LEU M 298     -25.359 -26.417 -16.054  1.00  0.00
ATOM   5671  CD1 LEU M 298     -24.181 -27.051 -16.689  1.00  0.00
ATOM   5672  CD2 LEU M 298     -26.432 -26.118 -17.107  1.00  0.00
ATOM   5673  N   GLN M 299     -28.338 -26.949 -12.517  1.00  0.00
ATOM   5674  CA  GLN M 299     -29.672 -26.935 -11.967  1.00  0.00
ATOM   5675  C   GLN M 299     -30.697 -27.417 -12.977  1.00  0.00
ATOM   5676  O   GLN M 299     -31.513 -28.283 -12.669  1.00 99.99
ATOM   5677  CB  GLN M 299     -29.890 -25.573 -11.323  1.00  0.00
ATOM   5678  CG  GLN M 299     -30.570 -25.812 -10.013  1.00  0.00
ATOM   5679  CD  GLN M 299     -32.010 -26.363 -10.274  1.00  0.00
ATOM   5680  OE1 GLN M 299     -32.272 -27.548 -10.022  1.00  0.00
ATOM   5681  NE2 GLN M 299     -32.903 -25.501 -10.729  1.00  0.00
ATOM   5682  OXT GLN M 299     -30.560 -28.587 -13.366  1.00  0.00
TER    5683      GLN M 299                                        
ATOM   5684  N   GLU M 415     -36.567  14.454 -20.595  1.00  0.00
ATOM   5685  CA  GLU M 415     -37.551  14.862 -19.649  1.00  0.00
ATOM   5686  C   GLU M 415     -38.382  13.662 -19.427  1.00  0.00
ATOM   5687  O   GLU M 415     -38.501  12.774 -20.258  1.00  0.00
ATOM   5688  CB  GLU M 415     -38.442  15.915 -20.270  1.00  0.00
ATOM   5689  CG  GLU M 415     -37.894  17.256 -19.989  1.00  0.00
ATOM   5690  CD  GLU M 415     -38.391  18.237 -21.062  1.00  0.00
ATOM   5691  OE1 GLU M 415     -39.292  19.024 -20.810  1.00  0.00
ATOM   5692  OE2 GLU M 415     -37.896  18.062 -22.183  1.00  0.00
ATOM   5693  N   PRO M 416     -39.196  13.636 -18.349  1.00  0.00
ATOM   5694  CA  PRO M 416     -40.542  13.138 -18.359  1.00  0.00
ATOM   5695  C   PRO M 416     -41.310  14.127 -19.274  1.00  0.00
ATOM   5696  O   PRO M 416     -41.883  15.120 -18.851  1.00  0.00
ATOM   5697  CB  PRO M 416     -40.859  13.154 -16.903  1.00  0.00
ATOM   5698  CG  PRO M 416     -40.184  14.380 -16.305  1.00  0.00
ATOM   5699  CD  PRO M 416     -38.987  14.460 -17.216  1.00  0.00
ATOM   5700  N   VAL M 417     -41.268  13.757 -20.546  1.00  0.00
ATOM   5701  CA  VAL M 417     -41.987  14.319 -21.611  1.00  0.00
ATOM   5702  C   VAL M 417     -43.008  13.364 -21.975  1.00  0.00
ATOM   5703  O   VAL M 417     -42.774  12.280 -22.420  1.00  0.00
ATOM   5704  CB  VAL M 417     -41.164  14.676 -22.820  1.00  0.00
ATOM   5705  CG1 VAL M 417     -40.920  16.167 -22.678  1.00  0.00
ATOM   5706  CG2 VAL M 417     -39.838  13.871 -22.863  1.00  0.00
ATOM   5707  N   ALA M 418     -44.219  13.886 -21.773  1.00  0.00
ATOM   5708  CA  ALA M 418     -45.317  13.155 -21.196  1.00  0.00
ATOM   5709  C   ALA M 418     -46.584  14.007 -21.156  1.00  0.00
ATOM   5710  O   ALA M 418     -46.496  15.228 -21.149  1.00  0.00
ATOM   5711  CB  ALA M 418     -44.939  12.593 -19.786  1.00  0.00
ATOM   5712  N   GLU M 419     -47.700  13.338 -21.021  1.00  0.00
ATOM   5713  CA  GLU M 419     -49.019  13.800 -20.728  1.00  0.00
ATOM   5714  C   GLU M 419     -48.992  14.290 -19.297  1.00  0.00
ATOM   5715  O   GLU M 419     -47.922  14.353 -18.745  1.00  0.00
ATOM   5716  CB  GLU M 419     -49.912  12.593 -21.173  1.00  0.00
ATOM   5717  CG  GLU M 419     -50.931  12.853 -22.219  1.00  0.00
ATOM   5718  CD  GLU M 419     -51.578  11.522 -22.557  1.00  0.00
ATOM   5719  OE1 GLU M 419     -51.164  10.927 -23.543  1.00  0.00
ATOM   5720  OE2 GLU M 419     -52.527  11.159 -21.785  1.00  0.00
ATOM   5721  N   PRO M 420     -50.151  14.642 -18.694  1.00  0.00
ATOM   5722  CA  PRO M 420     -50.165  15.442 -17.498  1.00  0.00
ATOM   5723  C   PRO M 420     -49.869  14.587 -16.286  1.00  0.00
ATOM   5724  O   PRO M 420     -50.787  14.124 -15.601  1.00  0.00
ATOM   5725  CB  PRO M 420     -51.496  16.196 -17.582  1.00  0.00
ATOM   5726  CG  PRO M 420     -52.437  15.138 -18.219  1.00  0.00
ATOM   5727  CD  PRO M 420     -51.506  14.508 -19.213  1.00  0.00
ATOM   5728  N   ASP M 421     -48.618  14.388 -16.055  1.00  0.00
ATOM   5729  CA  ASP M 421     -48.030  14.062 -14.802  1.00  0.00
ATOM   5730  C   ASP M 421     -47.741  15.268 -13.954  1.00  0.00
ATOM   5731  O   ASP M 421     -48.200  16.383 -14.224  1.00  0.00
ATOM   5732  CB  ASP M 421     -46.862  13.159 -15.076  1.00  0.00
ATOM   5733  CG  ASP M 421     -45.678  13.893 -15.635  1.00  0.00
ATOM   5734  OD1 ASP M 421     -45.701  14.131 -16.841  1.00  0.00
ATOM   5735  OD2 ASP M 421     -44.824  14.281 -14.777  1.00  0.00
ATOM   5736  N   ILE M 422     -47.055  14.998 -12.870  1.00  0.00
ATOM   5737  CA  ILE M 422     -46.747  15.915 -11.805  1.00  0.00
ATOM   5738  C   ILE M 422     -45.373  15.657 -11.148  1.00  0.00
ATOM   5739  O   ILE M 422     -45.191  15.828  -9.960  1.00  0.00
ATOM   5740  CB  ILE M 422     -47.999  15.868 -10.888  1.00  0.00
ATOM   5741  CG1 ILE M 422     -48.094  16.932  -9.805  1.00  0.00
ATOM   5742  CG2 ILE M 422     -48.348  14.476 -10.300  1.00  0.00
ATOM   5743  CD1 ILE M 422     -47.659  18.327 -10.268  1.00  0.00
ATOM   5744  N   MET M 423     -44.387  15.197 -11.951  1.00  0.00
ATOM   5745  CA  MET M 423     -43.039  14.857 -11.473  1.00  0.00
ATOM   5746  C   MET M 423     -42.405  15.779 -10.467  1.00  0.00
ATOM   5747  O   MET M 423     -42.806  16.937 -10.287  1.00  0.00
ATOM   5748  CB  MET M 423     -42.113  14.837 -12.689  1.00  0.00
ATOM   5749  CG  MET M 423     -42.058  16.109 -13.501  1.00  0.00
ATOM   5750  SD  MET M 423     -40.400  16.674 -13.911  1.00  0.00
ATOM   5751  CE  MET M 423     -39.766  17.034 -12.275  1.00  0.00
ATOM   5752  N   ALA M 424     -41.305  15.252  -9.872  1.00  0.00
ATOM   5753  CA  ALA M 424     -40.689  15.951  -8.720  1.00  0.00
ATOM   5754  C   ALA M 424     -39.272  15.483  -8.418  1.00  0.00
ATOM   5755  O   ALA M 424     -38.932  14.359  -8.651  1.00  0.00
ATOM   5756  CB  ALA M 424     -41.611  15.649  -7.486  1.00  0.00
ATOM   5757  N   THR M 425     -38.454  16.328  -7.830  1.00  0.00
ATOM   5758  CA  THR M 425     -37.058  16.061  -7.344  1.00  0.00
ATOM   5759  C   THR M 425     -36.766  17.043  -6.256  1.00  0.00
ATOM   5760  O   THR M 425     -37.061  18.188  -6.264  1.00  0.00
ATOM   5761  CB  THR M 425     -35.981  16.179  -8.472  1.00  0.00
ATOM   5762  OG1 THR M 425     -36.355  15.306  -9.511  1.00  0.00
ATOM   5763  CG2 THR M 425     -34.594  15.894  -7.900  1.00  0.00
ATOM   5764  N   ASN M 426     -36.031  16.519  -5.289  1.00  0.00
ATOM   5765  CA  ASN M 426     -35.744  17.244  -4.045  1.00  0.00
ATOM   5766  C   ASN M 426     -34.477  16.753  -3.356  1.00  0.00
ATOM   5767  O   ASN M 426     -34.479  16.396  -2.194  1.00  0.00
ATOM   5768  CB  ASN M 426     -36.993  17.158  -3.222  1.00  0.00
ATOM   5769  CG  ASN M 426     -37.198  18.316  -2.267  1.00  0.00
ATOM   5770  OD1 ASN M 426     -38.329  18.819  -2.262  1.00  0.00
ATOM   5771  ND2 ASN M 426     -36.205  18.659  -1.444  1.00  0.00
ATOM   5772  N   ARG M 427     -33.488  16.730  -4.169  1.00  0.00
ATOM   5773  CA  ARG M 427     -32.100  16.413  -3.916  1.00  0.00
ATOM   5774  C   ARG M 427     -31.699  16.447  -2.462  1.00  0.00
ATOM   5775  O   ARG M 427     -31.970  17.410  -1.779  1.00  0.00
ATOM   5776  CB  ARG M 427     -31.244  17.460  -4.686  1.00  0.00
ATOM   5777  CG  ARG M 427     -29.732  17.205  -4.617  1.00  0.00
ATOM   5778  CD  ARG M 427     -29.418  15.983  -5.461  1.00  0.00
ATOM   5779  NE  ARG M 427     -28.931  16.404  -6.699  1.00  0.00
ATOM   5780  CZ  ARG M 427     -27.657  16.723  -6.953  1.00  0.00
ATOM   5781  NH1 ARG M 427     -26.725  16.596  -6.019  1.00  0.00
ATOM   5782  NH2 ARG M 427     -27.503  17.209  -8.162  1.00  0.00
ATOM   5783  N   VAL M 428     -30.943  15.385  -2.044  1.00  0.00
ATOM   5784  CA  VAL M 428     -30.508  15.161  -0.687  1.00  0.00
ATOM   5785  C   VAL M 428     -29.030  14.948  -0.612  1.00  0.00
ATOM   5786  O   VAL M 428     -28.399  14.394  -1.522  1.00  0.00
ATOM   5787  CB  VAL M 428     -31.366  13.980  -0.062  1.00  0.00
ATOM   5788  CG1 VAL M 428     -30.933  13.833   1.409  1.00  0.00
ATOM   5789  CG2 VAL M 428     -32.837  14.429  -0.189  1.00  0.00
ATOM   5790  N   VAL M 429     -28.459  15.304   0.536  1.00  0.00
ATOM   5791  CA  VAL M 429     -27.162  14.979   0.881  1.00  0.00
ATOM   5792  C   VAL M 429     -27.098  15.049   2.397  1.00  0.00
ATOM   5793  O   VAL M 429     -27.535  15.962   3.043  1.00  0.00
ATOM   5794  CB  VAL M 429     -26.037  15.881   0.285  1.00  0.00
ATOM   5795  CG1 VAL M 429     -26.450  17.310   0.396  1.00  0.00
ATOM   5796  CG2 VAL M 429     -24.627  15.655   0.902  1.00  0.00
ATOM   5797  N   HIS M 430     -26.394  14.101   2.930  1.00  0.00
ATOM   5798  CA  HIS M 430     -25.977  14.025   4.280  1.00  0.00
ATOM   5799  C   HIS M 430     -24.486  13.709   4.230  1.00  0.00
ATOM   5800  O   HIS M 430     -24.113  12.561   4.081  1.00  0.00
ATOM   5801  CB  HIS M 430     -26.794  12.912   4.893  1.00  0.00
ATOM   5802  CG  HIS M 430     -26.562  12.785   6.373  1.00  0.00
ATOM   5803  ND1 HIS M 430     -26.656  11.593   7.104  1.00  0.00
ATOM   5804  CD2 HIS M 430     -26.382  13.803   7.204  1.00  0.00
ATOM   5805  CE1 HIS M 430     -26.314  11.920   8.319  1.00  0.00
ATOM   5806  NE2 HIS M 430     -26.180  13.224   8.445  1.00  0.00
ATOM   5807  N   VAL M 431     -23.627  14.702   4.393  1.00  0.00
ATOM   5808  CA  VAL M 431     -22.355  14.328   4.983  1.00  0.00
ATOM   5809  C   VAL M 431     -22.620  14.222   6.442  1.00  0.00
ATOM   5810  O   VAL M 431     -23.201  15.107   7.100  1.00  0.00
ATOM   5811  CB  VAL M 431     -21.257  15.351   4.666  1.00  0.00
ATOM   5812  CG1 VAL M 431     -19.954  14.967   5.331  1.00  0.00
ATOM   5813  CG2 VAL M 431     -21.166  15.305   3.130  1.00  0.00
ATOM   5814  N   ILE M 432     -22.041  13.166   6.948  1.00  0.00
ATOM   5815  CA  ILE M 432     -21.978  12.909   8.388  1.00  0.00
ATOM   5816  C   ILE M 432     -20.616  12.347   8.645  1.00  0.00
ATOM   5817  O   ILE M 432     -19.776  11.919   7.821  1.00  0.00
ATOM   5818  CB  ILE M 432     -23.101  12.118   8.945  1.00  0.00
ATOM   5819  CG1 ILE M 432     -23.750  12.709  10.173  1.00  0.00
ATOM   5820  CG2 ILE M 432     -22.737  10.640   9.214  1.00  0.00
ATOM   5821  CD1 ILE M 432     -22.973  12.835  11.446  1.00  0.00
ATOM   5822  N   THR M 433     -20.308  12.507   9.943  1.00  0.00
ATOM   5823  CA  THR M 433     -19.018  12.670  10.521  1.00  0.00
ATOM   5824  C   THR M 433     -19.054  12.370  11.966  1.00  0.00
ATOM   5825  O   THR M 433     -19.984  12.641  12.696  1.00  0.00
ATOM   5826  CB  THR M 433     -18.536  14.073  10.186  1.00  0.00
ATOM   5827  OG1 THR M 433     -17.649  14.443  11.140  1.00  0.00
ATOM   5828  CG2 THR M 433     -19.562  15.180  10.054  1.00  0.00
ATOM   5829  N   ASN M 434     -17.870  11.904  12.318  1.00  0.00
ATOM   5830  CA  ASN M 434     -17.061  12.086  13.546  1.00  0.00
ATOM   5831  C   ASN M 434     -15.897  13.066  13.228  1.00  0.00
ATOM   5832  O   ASN M 434     -15.231  12.976  12.172  1.00  0.00
ATOM   5833  CB  ASN M 434     -16.419  10.711  13.805  1.00  0.00
ATOM   5834  CG  ASN M 434     -16.730  10.233  15.221  1.00  0.00
ATOM   5835  OD1 ASN M 434     -15.987  10.294  16.191  1.00  0.00
ATOM   5836  ND2 ASN M 434     -17.929   9.658  15.282  1.00  0.00
ATOM   5837  N   VAL M 435     -15.807  14.046  14.167  1.00  0.00
ATOM   5838  CA  VAL M 435     -14.554  14.666  14.523  1.00  0.00
ATOM   5839  C   VAL M 435     -14.197  14.014  15.856  1.00  0.00
ATOM   5840  O   VAL M 435     -15.144  13.688  16.575  1.00  0.00
ATOM   5841  CB  VAL M 435     -14.617  16.153  14.689  1.00  0.00
ATOM   5842  CG1 VAL M 435     -15.603  16.637  15.724  1.00  0.00
ATOM   5843  CG2 VAL M 435     -13.278  16.818  14.917  1.00  0.00
ATOM   5844  N   LEU M 436     -12.910  13.805  16.195  1.00  0.00
ATOM   5845  CA  LEU M 436     -12.588  13.336  17.479  1.00  0.00
ATOM   5846  C   LEU M 436     -12.432  14.465  18.430  1.00  0.00
ATOM   5847  O   LEU M 436     -13.182  14.456  19.399  1.00  0.00
ATOM   5848  CB  LEU M 436     -11.381  12.362  17.476  1.00  0.00
ATOM   5849  CG  LEU M 436     -11.934  11.299  18.473  1.00  0.00
ATOM   5850  CD1 LEU M 436     -12.790  10.324  17.726  1.00  0.00
ATOM   5851  CD2 LEU M 436     -11.076  10.555  19.415  1.00  0.00
ATOM   5852  N   GLN M 437     -11.592  15.454  18.089  1.00  0.00
ATOM   5853  CA  GLN M 437     -11.522  16.766  18.711  1.00  0.00
ATOM   5854  C   GLN M 437     -10.770  16.633  20.045  1.00  0.00
ATOM   5855  O   GLN M 437     -11.840  17.222  20.184  1.00 99.99
ATOM   5856  CB  GLN M 437     -12.897  17.379  18.903  1.00  0.00
ATOM   5857  CG  GLN M 437     -12.654  18.864  19.188  1.00  0.00
ATOM   5858  CD  GLN M 437     -13.879  19.379  19.864  1.00  0.00
ATOM   5859  OE1 GLN M 437     -13.897  19.667  21.080  1.00  0.00
ATOM   5860  NE2 GLN M 437     -14.966  19.379  19.049  1.00  0.00
ATOM   5861  OXT GLN M 437     -11.487  16.345  21.093  1.00  0.00
TER    5862      GLN M 437                                        
ATOM   5863  N   GLU N 300     -20.680 -14.543 -40.279  1.00  0.00
ATOM   5864  CA  GLU N 300     -20.050 -15.098 -39.049  1.00  0.00
ATOM   5865  C   GLU N 300     -18.572 -15.075 -39.214  1.00  0.00
ATOM   5866  O   GLU N 300     -17.890 -16.029 -39.602  1.00  0.00
ATOM   5867  CB  GLU N 300     -20.523 -16.489 -38.837  1.00  0.00
ATOM   5868  CG  GLU N 300     -20.550 -16.829 -37.345  1.00  0.00
ATOM   5869  CD  GLU N 300     -19.349 -17.589 -36.763  1.00  0.00
ATOM   5870  OE1 GLU N 300     -18.220 -17.194 -37.187  1.00  0.00
ATOM   5871  OE2 GLU N 300     -19.636 -18.345 -35.825  1.00  0.00
ATOM   5872  N   PRO N 301     -17.972 -13.886 -38.863  1.00  0.00
ATOM   5873  CA  PRO N 301     -16.678 -13.858 -38.292  1.00  0.00
ATOM   5874  C   PRO N 301     -16.685 -13.616 -36.805  1.00  0.00
ATOM   5875  O   PRO N 301     -16.034 -12.651 -36.350  1.00  0.00
ATOM   5876  CB  PRO N 301     -15.997 -12.828 -39.075  1.00  0.00
ATOM   5877  CG  PRO N 301     -17.073 -11.742 -39.335  1.00  0.00
ATOM   5878  CD  PRO N 301     -18.176 -12.708 -39.722  1.00  0.00
ATOM   5879  N   VAL N 302     -17.279 -14.534 -36.065  1.00  0.00
ATOM   5880  CA  VAL N 302     -16.981 -14.541 -34.638  1.00  0.00
ATOM   5881  C   VAL N 302     -15.493 -14.846 -34.373  1.00  0.00
ATOM   5882  O   VAL N 302     -14.849 -15.604 -35.129  1.00  0.00
ATOM   5883  CB  VAL N 302     -17.881 -15.529 -33.829  1.00  0.00
ATOM   5884  CG1 VAL N 302     -17.722 -15.245 -32.318  1.00  0.00
ATOM   5885  CG2 VAL N 302     -19.329 -15.186 -34.196  1.00  0.00
ATOM   5886  N   ALA N 303     -14.967 -14.460 -33.203  1.00  0.00
ATOM   5887  CA  ALA N 303     -13.806 -15.118 -32.599  1.00  0.00
ATOM   5888  C   ALA N 303     -14.033 -15.490 -31.216  1.00  0.00
ATOM   5889  O   ALA N 303     -14.619 -14.736 -30.426  1.00  0.00
ATOM   5890  CB  ALA N 303     -12.610 -14.282 -32.775  1.00  0.00
ATOM   5891  N   GLU N 304     -13.485 -16.678 -30.885  1.00  0.00
ATOM   5892  CA  GLU N 304     -13.174 -17.002 -29.517  1.00  0.00
ATOM   5893  C   GLU N 304     -11.843 -16.609 -29.183  1.00  0.00
ATOM   5894  O   GLU N 304     -10.899 -16.891 -29.925  1.00  0.00
ATOM   5895  CB  GLU N 304     -13.380 -18.495 -29.205  1.00  0.00
ATOM   5896  CG  GLU N 304     -14.727 -18.714 -28.563  1.00  0.00
ATOM   5897  CD  GLU N 304     -14.670 -18.701 -27.054  1.00  0.00
ATOM   5898  OE1 GLU N 304     -13.838 -19.460 -26.492  1.00  0.00
ATOM   5899  OE2 GLU N 304     -15.396 -17.843 -26.466  1.00  0.00
ATOM   5900  N   PRO N 305     -11.689 -15.945 -28.000  1.00  0.00
ATOM   5901  CA  PRO N 305     -10.521 -15.497 -27.362  1.00  0.00
ATOM   5902  C   PRO N 305      -9.883 -16.734 -26.606  1.00  0.00
ATOM   5903  O   PRO N 305     -10.363 -17.821 -26.820  1.00  0.00
ATOM   5904  CB  PRO N 305     -10.962 -14.358 -26.418  1.00  0.00
ATOM   5905  CG  PRO N 305     -12.208 -15.019 -25.842  1.00  0.00
ATOM   5906  CD  PRO N 305     -12.765 -15.693 -27.075  1.00  0.00
ATOM   5907  N   ASP N 306      -8.889 -16.421 -25.742  1.00  0.00
ATOM   5908  CA  ASP N 306      -8.288 -17.475 -24.856  1.00  0.00
ATOM   5909  C   ASP N 306      -7.482 -16.713 -23.834  1.00  0.00
ATOM   5910  O   ASP N 306      -6.604 -15.863 -24.118  1.00  0.00
ATOM   5911  CB  ASP N 306      -7.496 -18.519 -25.725  1.00  0.00
ATOM   5912  CG  ASP N 306      -6.535 -19.408 -24.863  1.00  0.00
ATOM   5913  OD1 ASP N 306      -7.064 -19.966 -23.878  1.00  0.00
ATOM   5914  OD2 ASP N 306      -5.370 -19.478 -25.282  1.00  0.00
ATOM   5915  N   ILE N 307      -7.686 -17.145 -22.608  1.00  0.00
ATOM   5916  CA  ILE N 307      -7.166 -16.637 -21.350  1.00  0.00
ATOM   5917  C   ILE N 307      -5.734 -17.126 -21.170  1.00  0.00
ATOM   5918  O   ILE N 307      -5.394 -18.243 -21.496  1.00  0.00
ATOM   5919  CB  ILE N 307      -8.076 -17.197 -20.258  1.00  0.00
ATOM   5920  CG1 ILE N 307      -7.503 -16.900 -18.848  1.00  0.00
ATOM   5921  CG2 ILE N 307      -8.442 -18.663 -20.487  1.00  0.00
ATOM   5922  CD1 ILE N 307      -7.322 -15.411 -18.679  1.00  0.00
ATOM   5923  N   MET N 308      -4.887 -16.253 -20.618  1.00  0.00
ATOM   5924  CA  MET N 308      -3.786 -16.653 -19.914  1.00  0.00
ATOM   5925  C   MET N 308      -3.760 -16.184 -18.463  1.00  0.00
ATOM   5926  O   MET N 308      -4.565 -15.487 -17.977  1.00  0.00
ATOM   5927  CB  MET N 308      -2.533 -16.099 -20.635  1.00  0.00
ATOM   5928  CG  MET N 308      -1.472 -17.205 -20.788  1.00  0.00
ATOM   5929  SD  MET N 308       0.128 -16.436 -21.288  1.00  0.00
ATOM   5930  CE  MET N 308       0.567 -15.618 -19.727  1.00  0.00
ATOM   5931  N   ALA N 309      -2.603 -16.424 -17.858  1.00  0.00
ATOM   5932  CA  ALA N 309      -2.044 -15.752 -16.699  1.00  0.00
ATOM   5933  C   ALA N 309      -0.517 -16.027 -16.704  1.00  0.00
ATOM   5934  O   ALA N 309      -0.075 -17.168 -16.703  1.00  0.00
ATOM   5935  CB  ALA N 309      -2.778 -16.182 -15.429  1.00  0.00
ATOM   5936  N   THR N 310       0.247 -14.990 -16.725  1.00  0.00
ATOM   5937  CA  THR N 310       1.650 -14.977 -16.415  1.00  0.00
ATOM   5938  C   THR N 310       1.740 -15.317 -14.948  1.00  0.00
ATOM   5939  O   THR N 310       0.995 -14.824 -14.134  1.00  0.00
ATOM   5940  CB  THR N 310       2.325 -13.607 -16.685  1.00  0.00
ATOM   5941  OG1 THR N 310       2.044 -13.226 -18.024  1.00  0.00
ATOM   5942  CG2 THR N 310       3.821 -13.908 -16.580  1.00  0.00
ATOM   5943  N   ASN N 311       2.702 -16.173 -14.679  1.00  0.00
ATOM   5944  CA  ASN N 311       3.264 -16.288 -13.319  1.00  0.00
ATOM   5945  C   ASN N 311       4.770 -16.245 -13.402  1.00  0.00
ATOM   5946  O   ASN N 311       5.260 -16.968 -14.294  1.00  0.00
ATOM   5947  CB  ASN N 311       2.766 -17.609 -12.635  1.00  0.00
ATOM   5948  CG  ASN N 311       2.032 -17.221 -11.394  1.00  0.00
ATOM   5949  OD1 ASN N 311       2.650 -16.926 -10.383  1.00  0.00
ATOM   5950  ND2 ASN N 311       0.713 -17.371 -11.401  1.00  0.00
ATOM   5951  N   ARG N 312       5.471 -15.509 -12.547  1.00  0.00
ATOM   5952  CA  ARG N 312       6.892 -15.637 -12.503  1.00  0.00
ATOM   5953  C   ARG N 312       7.335 -15.275 -11.118  1.00  0.00
ATOM   5954  O   ARG N 312       7.027 -14.182 -10.578  1.00  0.00
ATOM   5955  CB  ARG N 312       7.553 -14.714 -13.535  1.00  0.00
ATOM   5956  CG  ARG N 312       9.061 -14.983 -13.646  1.00  0.00
ATOM   5957  CD  ARG N 312       9.797 -14.153 -12.603  1.00  0.00
ATOM   5958  NE  ARG N 312      11.253 -14.169 -12.834  1.00  0.00
ATOM   5959  CZ  ARG N 312      12.011 -15.217 -12.498  1.00  0.00
ATOM   5960  NH1 ARG N 312      11.438 -16.321 -12.000  1.00  0.00
ATOM   5961  NH2 ARG N 312      13.355 -15.002 -12.614  1.00  0.00
ATOM   5962  N   VAL N 313       8.114 -16.173 -10.527  1.00  0.00
ATOM   5963  CA  VAL N 313       8.606 -15.932  -9.221  1.00  0.00
ATOM   5964  C   VAL N 313      10.000 -16.386  -9.202  1.00  0.00
ATOM   5965  O   VAL N 313      10.313 -17.451  -9.799  1.00  0.00
ATOM   5966  CB  VAL N 313       7.805 -16.586  -8.133  1.00  0.00
ATOM   5967  CG1 VAL N 313       8.269 -16.015  -6.779  1.00  0.00
ATOM   5968  CG2 VAL N 313       6.342 -16.207  -8.279  1.00  0.00
[truncated: 191,817 more chars]
