# Supplementary material for: Release of frustration drives corneal amyloid disaggregation by brain chaperone
Source: Commun Biol. 2023 Mar 30;6:348. doi: 10.1038/s42003-023-04725-1 (PMC10063603; doi:10.1038/s42003-023-04725-1)
Supplement: Supplementary file 5 — Supplementary Data 3 [file 42003_2023_4725_MOESM5_ESM.txt]

REMARK    GENERATED BY TRJCONV
TITLE     Protein in water t= 8500.00000
REMARK    THIS IS A SIMULATION BOX
CRYST1  150.597  150.597  150.597  90.00  90.00  90.00 P 1           1
MODEL        1
ATOM      1  N   SER A 500     123.280  60.900 101.040  1.00  0.00           N
ATOM      2  H1  SER A 500     122.450  61.440 101.360  1.00  0.00           H
ATOM      3  H2  SER A 500     124.140  61.440 101.290  1.00  0.00           H
ATOM      4  H3  SER A 500     123.220  60.700 100.020  1.00  0.00           H
ATOM      5  CA  SER A 500     123.380  59.550 101.670  1.00  0.00           C
ATOM      6  HA  SER A 500     122.470  59.050 101.390  1.00  0.00           H
ATOM      7  CB  SER A 500     124.620  58.760 101.060  1.00  0.00           C
ATOM      8  HB1 SER A 500     124.560  58.860  99.950  1.00  0.00           H
ATOM      9  HB2 SER A 500     125.530  59.340 101.320  1.00  0.00           H
ATOM     10  OG  SER A 500     124.680  57.320 101.450  1.00  0.00           O
ATOM     11  HG1 SER A 500     125.480  56.930 101.110  1.00  0.00           H
ATOM     12  C   SER A 500     123.430  59.550 103.190  1.00  0.00           C
ATOM     13  O   SER A 500     123.130  60.520 103.930  1.00  0.00           O
ATOM     14  N   VAL A 501     123.840  58.420 103.740  1.00  0.00           N
ATOM     15  HN  VAL A 501     124.120  57.590 103.270  1.00  0.00           H
ATOM     16  CA  VAL A 501     123.860  58.220 105.210  1.00  0.00           C
ATOM     17  HA  VAL A 501     123.290  58.930 105.790  1.00  0.00           H
ATOM     18  CB  VAL A 501     123.430  56.880 105.650  1.00  0.00           C
ATOM     19  HB  VAL A 501     123.430  56.890 106.760  1.00  0.00           H
ATOM     20  CG1 VAL A 501     122.070  56.450 105.120  1.00  0.00           C
ATOM     21 1HG1 VAL A 501     122.030  56.480 104.010  1.00  0.00           H
ATOM     22 2HG1 VAL A 501     121.790  55.440 105.490  1.00  0.00           H
ATOM     23 3HG1 VAL A 501     121.320  57.180 105.480  1.00  0.00           H
ATOM     24  CG2 VAL A 501     124.350  55.810 105.090  1.00  0.00           C
ATOM     25 1HG2 VAL A 501     124.640  56.010 104.040  1.00  0.00           H
ATOM     26 2HG2 VAL A 501     125.250  55.660 105.730  1.00  0.00           H
ATOM     27 3HG2 VAL A 501     123.950  54.780 105.040  1.00  0.00           H
ATOM     28  C   VAL A 501     125.250  58.530 105.720  1.00  0.00           C
ATOM     29  O   VAL A 501     126.270  58.130 105.140  1.00  0.00           O
ATOM     30  N   GLN A 502     125.430  59.140 106.930  1.00  0.00           N
ATOM     31  HN  GLN A 502     124.580  59.500 107.310  1.00  0.00           H
ATOM     32  CA  GLN A 502     126.720  59.360 107.630  1.00  0.00           C
ATOM     33  HA  GLN A 502     127.270  60.050 107.010  1.00  0.00           H
ATOM     34  CB  GLN A 502     126.420  60.170 108.840  1.00  0.00           C
ATOM     35  HB1 GLN A 502     125.690  60.920 108.460  1.00  0.00           H
ATOM     36  HB2 GLN A 502     125.920  59.500 109.570  1.00  0.00           H
ATOM     37  CG  GLN A 502     127.620  60.970 109.320  1.00  0.00           C
ATOM     38  HG1 GLN A 502     128.440  60.250 109.530  1.00  0.00           H
ATOM     39  HG2 GLN A 502     127.920  61.720 108.550  1.00  0.00           H
ATOM     40  CD  GLN A 502     127.320  61.640 110.620  1.00  0.00           C
ATOM     41  OE1 GLN A 502     127.550  62.830 110.750  1.00  0.00           O
ATOM     42  NE2 GLN A 502     126.740  60.960 111.610  1.00  0.00           N
ATOM     43 1HE2 GLN A 502     126.500  59.990 111.540  1.00  0.00           H
ATOM     44 2HE2 GLN A 502     126.850  61.240 112.560  1.00  0.00           H
ATOM     45  C   GLN A 502     127.480  58.040 107.750  1.00  0.00           C
ATOM     46  O   GLN A 502     126.820  57.060 108.090  1.00  0.00           O
ATOM     47  N   PRO A 503     128.850  57.970 107.630  1.00  0.00           N
ATOM     48  CD  PRO A 503     129.650  59.090 106.990  1.00  0.00           C
ATOM     49  HD1 PRO A 503     130.080  59.700 107.810  1.00  0.00           H
ATOM     50  HD2 PRO A 503     129.010  59.750 106.360  1.00  0.00           H
ATOM     51  CA  PRO A 503     129.560  56.730 107.580  1.00  0.00           C
ATOM     52  HA  PRO A 503     129.090  55.960 106.990  1.00  0.00           H
ATOM     53  CB  PRO A 503     131.020  57.110 107.110  1.00  0.00           C
ATOM     54  HB1 PRO A 503     131.560  57.570 107.970  1.00  0.00           H
ATOM     55  HB2 PRO A 503     131.480  56.180 106.720  1.00  0.00           H
ATOM     56  CG  PRO A 503     130.750  58.310 106.180  1.00  0.00           C
ATOM     57  HG1 PRO A 503     131.660  58.800 105.780  1.00  0.00           H
ATOM     58  HG2 PRO A 503     130.310  57.870 105.270  1.00  0.00           H
ATOM     59  C   PRO A 503     129.620  56.160 109.030  1.00  0.00           C
ATOM     60  O   PRO A 503     129.890  56.810 110.010  1.00  0.00           O
ATOM     61  N   ASN A 504     129.350  54.820 109.210  1.00  0.00           N
ATOM     62  HN  ASN A 504     129.210  54.270 108.390  1.00  0.00           H
ATOM     63  CA  ASN A 504     129.340  54.080 110.470  1.00  0.00           C
ATOM     64  HA  ASN A 504     129.230  53.050 110.160  1.00  0.00           H
ATOM     65  CB  ASN A 504     130.760  54.140 111.220  1.00  0.00           C
ATOM     66  HB1 ASN A 504     131.480  54.050 110.380  1.00  0.00           H
ATOM     67  HB2 ASN A 504     130.850  55.130 111.710  1.00  0.00           H
ATOM     68  CG  ASN A 504     130.940  52.990 112.240  1.00  0.00           C
ATOM     69  OD1 ASN A 504     130.300  51.940 112.140  1.00  0.00           O
ATOM     70  ND2 ASN A 504     131.790  53.220 113.240  1.00  0.00           N
ATOM     71 1HD2 ASN A 504     132.300  54.080 113.270  1.00  0.00           H
ATOM     72 2HD2 ASN A 504     131.660  52.530 113.960  1.00  0.00           H
ATOM     73  C   ASN A 504     128.290  54.570 111.450  1.00  0.00           C
ATOM     74  O   ASN A 504     128.550  54.890 112.600  1.00  0.00           O
ATOM     75  N   PHE A 505     127.020  54.610 111.000  1.00  0.00           N
ATOM     76  HN  PHE A 505     126.830  54.500 110.030  1.00  0.00           H
ATOM     77  CA  PHE A 505     125.910  55.090 111.770  1.00  0.00           C
ATOM     78  HA  PHE A 505     126.250  56.080 112.040  1.00  0.00           H
ATOM     79  CB  PHE A 505     124.590  55.200 110.950  1.00  0.00           C
ATOM     80  HB1 PHE A 505     124.850  55.500 109.920  1.00  0.00           H
ATOM     81  HB2 PHE A 505     124.280  54.140 110.940  1.00  0.00           H
ATOM     82  CG  PHE A 505     123.530  56.090 111.600  1.00  0.00           C
ATOM     83  CD1 PHE A 505     123.790  57.480 111.610  1.00  0.00           C
ATOM     84  HD1 PHE A 505     124.720  57.880 111.230  1.00  0.00           H
ATOM     85  CE1 PHE A 505     122.890  58.400 112.150  1.00  0.00           C
ATOM     86  HE1 PHE A 505     123.080  59.460 112.260  1.00  0.00           H
ATOM     87  CZ  PHE A 505     121.700  57.940 112.690  1.00  0.00           C
ATOM     88  HZ  PHE A 505     121.070  58.720 113.090  1.00  0.00           H
ATOM     89  CD2 PHE A 505     122.280  55.630 112.090  1.00  0.00           C
ATOM     90  HD2 PHE A 505     122.050  54.570 112.040  1.00  0.00           H
ATOM     91  CE2 PHE A 505     121.370  56.590 112.590  1.00  0.00           C
ATOM     92  HE2 PHE A 505     120.430  56.110 112.840  1.00  0.00           H
ATOM     93  C   PHE A 505     125.690  54.310 113.100  1.00  0.00           C
ATOM     94  O   PHE A 505     125.740  53.080 113.170  1.00  0.00           O
ATOM     95  N   GLN A 506     125.370  55.110 114.170  1.00  0.00           N
ATOM     96  HN  GLN A 506     125.250  56.100 114.120  1.00  0.00           H
ATOM     97  CA  GLN A 506     125.060  54.530 115.410  1.00  0.00           C
ATOM     98  HA  GLN A 506     125.180  53.460 115.320  1.00  0.00           H
ATOM     99  CB  GLN A 506     126.060  55.070 116.520  1.00  0.00           C
ATOM    100  HB1 GLN A 506     125.920  56.140 116.770  1.00  0.00           H
ATOM    101  HB2 GLN A 506     125.810  54.510 117.440  1.00  0.00           H
ATOM    102  CG  GLN A 506     127.540  54.790 116.210  1.00  0.00           C
ATOM    103  HG1 GLN A 506     127.640  53.760 115.800  1.00  0.00           H
ATOM    104  HG2 GLN A 506     127.870  55.530 115.440  1.00  0.00           H
ATOM    105  CD  GLN A 506     128.440  55.090 117.370  1.00  0.00           C
ATOM    106  OE1 GLN A 506     128.640  54.310 118.260  1.00  0.00           O
ATOM    107  NE2 GLN A 506     128.910  56.370 117.340  1.00  0.00           N
ATOM    108 1HE2 GLN A 506     128.690  56.970 116.570  1.00  0.00           H
ATOM    109 2HE2 GLN A 506     129.610  56.600 118.020  1.00  0.00           H
ATOM    110  C   GLN A 506     123.610  54.800 115.820  1.00  0.00           C
ATOM    111  O   GLN A 506     123.330  55.920 116.230  1.00  0.00           O
ATOM    112  N   GLN A 507     122.750  53.810 115.810  1.00  0.00           N
ATOM    113  HN  GLN A 507     123.110  52.880 115.680  1.00  0.00           H
ATOM    114  CA  GLN A 507     121.380  53.930 116.400  1.00  0.00           C
ATOM    115  HA  GLN A 507     120.900  54.820 116.000  1.00  0.00           H
ATOM    116  CB  GLN A 507     120.590  52.720 116.000  1.00  0.00           C
ATOM    117  HB1 GLN A 507     120.770  52.620 114.910  1.00  0.00           H
ATOM    118  HB2 GLN A 507     120.990  51.800 116.490  1.00  0.00           H
ATOM    119  CG  GLN A 507     119.010  52.740 116.150  1.00  0.00           C
ATOM    120  HG1 GLN A 507     118.560  52.860 117.150  1.00  0.00           H
ATOM    121  HG2 GLN A 507     118.730  53.670 115.610  1.00  0.00           H
ATOM    122  CD  GLN A 507     118.430  51.480 115.490  1.00  0.00           C
ATOM    123  OE1 GLN A 507     118.100  51.530 114.290  1.00  0.00           O
ATOM    124  NE2 GLN A 507     118.340  50.410 116.210  1.00  0.00           N
ATOM    125 1HE2 GLN A 507     118.790  50.240 117.090  1.00  0.00           H
ATOM    126 2HE2 GLN A 507     118.140  49.610 115.640  1.00  0.00           H
ATOM    127  C   GLN A 507     121.450  54.180 117.900  1.00  0.00           C
ATOM    128  O   GLN A 507     120.750  55.060 118.340  1.00  0.00           O
ATOM    129  N   ASP A 508     122.300  53.460 118.750  1.00  0.00           N
ATOM    130  HN  ASP A 508     123.030  52.890 118.370  1.00  0.00           H
ATOM    131  CA  ASP A 508     122.270  53.580 120.190  1.00  0.00           C
ATOM    132  HA  ASP A 508     121.240  53.470 120.500  1.00  0.00           H
ATOM    133  CB  ASP A 508     123.140  52.460 120.760  1.00  0.00           C
ATOM    134  HB1 ASP A 508     123.250  51.670 119.990  1.00  0.00           H
ATOM    135  HB2 ASP A 508     124.150  52.870 120.980  1.00  0.00           H
ATOM    136  CG  ASP A 508     122.680  51.840 122.080  1.00  0.00           C
ATOM    137  OD1 ASP A 508     123.020  52.380 123.170  1.00  0.00           O
ATOM    138  OD2 ASP A 508     122.060  50.750 122.020  1.00  0.00           O
ATOM    139  C   ASP A 508     122.640  54.980 120.680  1.00  0.00           C
ATOM    140  O   ASP A 508     122.010  55.550 121.630  1.00  0.00           O
ATOM    141  N   LYS A 509     123.630  55.660 120.080  1.00  0.00           N
ATOM    142  HN  LYS A 509     124.120  55.270 119.300  1.00  0.00           H
ATOM    143  CA  LYS A 509     124.070  56.960 120.520  1.00  0.00           C
ATOM    144  HA  LYS A 509     124.140  56.980 121.600  1.00  0.00           H
ATOM    145  CB  LYS A 509     125.540  57.060 120.140  1.00  0.00           C
ATOM    146  HB1 LYS A 509     125.980  56.110 120.510  1.00  0.00           H
ATOM    147  HB2 LYS A 509     125.790  57.010 119.060  1.00  0.00           H
ATOM    148  CG  LYS A 509     126.250  58.240 120.770  1.00  0.00           C
ATOM    149  HG1 LYS A 509     125.790  59.240 120.650  1.00  0.00           H
ATOM    150  HG2 LYS A 509     126.140  58.160 121.870  1.00  0.00           H
ATOM    151  CD  LYS A 509     127.780  58.250 120.540  1.00  0.00           C
ATOM    152  HD1 LYS A 509     128.180  57.220 120.470  1.00  0.00           H
ATOM    153  HD2 LYS A 509     127.940  58.710 119.550  1.00  0.00           H
ATOM    154  CE  LYS A 509     128.510  59.110 121.530  1.00  0.00           C
ATOM    155  HE1 LYS A 509     128.190  60.130 121.230  1.00  0.00           H
ATOM    156  HE2 LYS A 509     128.370  58.830 122.600  1.00  0.00           H
ATOM    157  NZ  LYS A 509     129.960  59.020 121.280  1.00  0.00           N
ATOM    158  HZ1 LYS A 509     130.320  58.140 121.700  1.00  0.00           H
ATOM    159  HZ2 LYS A 509     130.260  58.940 120.290  1.00  0.00           H
ATOM    160  HZ3 LYS A 509     130.480  59.770 121.780  1.00  0.00           H
ATOM    161  C   LYS A 509     123.160  58.080 120.010  1.00  0.00           C
ATOM    162  O   LYS A 509     123.230  59.220 120.380  1.00  0.00           O
ATOM    163  N   PHE A 510     122.120  57.720 119.180  1.00  0.00           N
ATOM    164  HN  PHE A 510     122.080  56.740 118.960  1.00  0.00           H
ATOM    165  CA  PHE A 510     121.180  58.660 118.660  1.00  0.00           C
ATOM    166  HA  PHE A 510     121.650  59.630 118.670  1.00  0.00           H
ATOM    167  CB  PHE A 510     120.990  58.240 117.170  1.00  0.00           C
ATOM    168  HB1 PHE A 510     121.970  58.180 116.660  1.00  0.00           H
ATOM    169  HB2 PHE A 510     120.570  57.210 117.140  1.00  0.00           H
ATOM    170  CG  PHE A 510     120.170  59.240 116.410  1.00  0.00           C
ATOM    171  CD1 PHE A 510     120.510  60.650 116.320  1.00  0.00           C
ATOM    172  HD1 PHE A 510     121.350  60.950 116.930  1.00  0.00           H
ATOM    173  CE1 PHE A 510     119.800  61.450 115.570  1.00  0.00           C
ATOM    174  HE1 PHE A 510     120.080  62.490 115.610  1.00  0.00           H
ATOM    175  CZ  PHE A 510     118.650  60.980 114.840  1.00  0.00           C
ATOM    176  HZ  PHE A 510     118.150  61.740 114.270  1.00  0.00           H
ATOM    177  CD2 PHE A 510     119.030  58.780 115.720  1.00  0.00           C
ATOM    178  HD2 PHE A 510     118.860  57.720 115.850  1.00  0.00           H
ATOM    179  CE2 PHE A 510     118.270  59.660 114.960  1.00  0.00           C
ATOM    180  HE2 PHE A 510     117.430  59.330 114.370  1.00  0.00           H
ATOM    181  C   PHE A 510     119.840  58.660 119.410  1.00  0.00           C
ATOM    182  O   PHE A 510     119.010  59.590 119.290  1.00  0.00           O
ATOM    183  N   LEU A 511     119.570  57.660 120.260  1.00  0.00           N
ATOM    184  HN  LEU A 511     120.210  56.890 120.320  1.00  0.00           H
ATOM    185  CA  LEU A 511     118.400  57.600 121.110  1.00  0.00           C
ATOM    186  HA  LEU A 511     117.560  57.820 120.480  1.00  0.00           H
ATOM    187  CB  LEU A 511     118.320  56.300 121.830  1.00  0.00           C
ATOM    188  HB1 LEU A 511     119.190  56.190 122.510  1.00  0.00           H
ATOM    189  HB2 LEU A 511     117.450  56.270 122.520  1.00  0.00           H
ATOM    190  CG  LEU A 511     118.150  55.060 121.000  1.00  0.00           C
ATOM    191  HG  LEU A 511     118.990  54.940 120.270  1.00  0.00           H
ATOM    192  CD1 LEU A 511     118.160  53.900 121.930  1.00  0.00           C
ATOM    193 1HD1 LEU A 511     118.940  53.920 122.730  1.00  0.00           H
ATOM    194 2HD1 LEU A 511     117.220  53.860 122.510  1.00  0.00           H
ATOM    195 3HD1 LEU A 511     118.170  52.950 121.350  1.00  0.00           H
ATOM    196  CD2 LEU A 511     116.830  55.080 120.130  1.00  0.00           C
ATOM    197 1HD2 LEU A 511     116.880  55.800 119.290  1.00  0.00           H
ATOM    198 2HD2 LEU A 511     116.470  54.110 119.720  1.00  0.00           H
ATOM    199 3HD2 LEU A 511     116.030  55.430 120.820  1.00  0.00           H
ATOM    200  C   LEU A 511     118.330  58.760 122.180  1.00  0.00           C
ATOM    201  O   LEU A 511     119.350  59.200 122.710  1.00  0.00           O
ATOM    202  N   GLY A 512     117.190  59.280 122.540  1.00  0.00           N
ATOM    203  HN  GLY A 512     116.380  59.010 122.030  1.00  0.00           H
ATOM    204  CA  GLY A 512     117.070  60.470 123.440  1.00  0.00           C
ATOM    205  HA1 GLY A 512     116.910  60.150 124.460  1.00  0.00           H
ATOM    206  HA2 GLY A 512     118.000  61.020 123.490  1.00  0.00           H
ATOM    207  C   GLY A 512     115.970  61.430 123.040  1.00  0.00           C
ATOM    208  O   GLY A 512     114.860  60.980 122.660  1.00  0.00           O
ATOM    209  N   ARG A 513     116.270  62.710 123.150  1.00  0.00           N
ATOM    210  HN  ARG A 513     117.130  63.040 123.540  1.00  0.00           H
ATOM    211  CA  ARG A 513     115.320  63.760 122.890  1.00  0.00           C
ATOM    212  HA  ARG A 513     114.440  63.420 122.370  1.00  0.00           H
ATOM    213  CB  ARG A 513     114.680  64.300 124.200  1.00  0.00           C
ATOM    214  HB1 ARG A 513     113.930  65.070 123.880  1.00  0.00           H
ATOM    215  HB2 ARG A 513     114.070  63.520 124.710  1.00  0.00           H
ATOM    216  CG  ARG A 513     115.760  64.940 125.200  1.00  0.00           C
ATOM    217  HG1 ARG A 513     116.460  64.130 125.470  1.00  0.00           H
ATOM    218  HG2 ARG A 513     116.350  65.720 124.670  1.00  0.00           H
ATOM    219  CD  ARG A 513     115.070  65.340 126.490  1.00  0.00           C
ATOM    220  HD1 ARG A 513     114.360  64.550 126.830  1.00  0.00           H
ATOM    221  HD2 ARG A 513     115.860  65.510 127.250  1.00  0.00           H
ATOM    222  NE  ARG A 513     114.380  66.620 126.150  1.00  0.00           N
ATOM    223  HE  ARG A 513     114.310  66.990 125.220  1.00  0.00           H
ATOM    224  CZ  ARG A 513     113.970  67.520 127.040  1.00  0.00           C
ATOM    225  NH1 ARG A 513     114.080  67.310 128.370  1.00  0.00           N
ATOM    226 1HH1 ARG A 513     114.770  66.630 128.600  1.00  0.00           H
ATOM    227 2HH1 ARG A 513     113.780  68.000 129.020  1.00  0.00           H
ATOM    228  NH2 ARG A 513     113.440  68.660 126.610  1.00  0.00           N
ATOM    229 1HH2 ARG A 513     113.480  68.920 125.640  1.00  0.00           H
ATOM    230 2HH2 ARG A 513     113.390  69.380 127.310  1.00  0.00           H
ATOM    231  C   ARG A 513     115.960  64.920 122.200  1.00  0.00           C
ATOM    232  O   ARG A 513     117.170  65.030 122.340  1.00  0.00           O
ATOM    233  N   TRP A 514     115.260  65.600 121.340  1.00  0.00           N
ATOM    234  HN  TRP A 514     114.350  65.220 121.180  1.00  0.00           H
ATOM    235  CA  TRP A 514     115.720  66.780 120.560  1.00  0.00           C
ATOM    236  HA  TRP A 514     116.390  67.300 121.230  1.00  0.00           H
ATOM    237  CB  TRP A 514     116.100  66.320 119.140  1.00  0.00           C
ATOM    238  HB1 TRP A 514     115.210  65.790 118.740  1.00  0.00           H
ATOM    239  HB2 TRP A 514     116.490  67.160 118.520  1.00  0.00           H
ATOM    240  CG  TRP A 514     117.190  65.240 119.000  1.00  0.00           C
ATOM    241  CD1 TRP A 514     116.920  63.930 118.810  1.00  0.00           C
ATOM    242  HD1 TRP A 514     115.930  63.570 119.060  1.00  0.00           H
ATOM    243  NE1 TRP A 514     118.110  63.250 118.580  1.00  0.00           N
ATOM    244  HE1 TRP A 514     118.280  62.320 118.360  1.00  0.00           H
ATOM    245  CE2 TRP A 514     119.120  64.120 118.630  1.00  0.00           C
ATOM    246  CD2 TRP A 514     118.600  65.420 118.840  1.00  0.00           C
ATOM    247  CE3 TRP A 514     119.400  66.540 118.850  1.00  0.00           C
ATOM    248  HE3 TRP A 514     119.010  67.460 119.270  1.00  0.00           H
ATOM    249  CZ3 TRP A 514     120.720  66.350 118.540  1.00  0.00           C
ATOM    250  HZ3 TRP A 514     121.400  67.190 118.610  1.00  0.00           H
ATOM    251  CZ2 TRP A 514     120.410  63.960 118.180  1.00  0.00           C
ATOM    252  HZ2 TRP A 514     120.790  63.020 117.820  1.00  0.00           H
ATOM    253  CH2 TRP A 514     121.250  65.060 118.150  1.00  0.00           C
ATOM    254  HH2 TRP A 514     122.260  64.950 117.760  1.00  0.00           H
ATOM    255  C   TRP A 514     114.580  67.780 120.370  1.00  0.00           C
ATOM    256  O   TRP A 514     113.390  67.640 120.690  1.00  0.00           O
ATOM    257  N   PHE A 515     114.860  68.960 119.770  1.00  0.00           N
ATOM    258  HN  PHE A 515     115.790  69.270 119.540  1.00  0.00           H
ATOM    259  CA  PHE A 515     113.880  69.980 119.360  1.00  0.00           C
ATOM    260  HA  PHE A 515     112.890  69.730 119.730  1.00  0.00           H
ATOM    261  CB  PHE A 515     114.140  71.410 119.820  1.00  0.00           C
ATOM    262  HB1 PHE A 515     115.180  71.730 119.610  1.00  0.00           H
ATOM    263  HB2 PHE A 515     113.480  72.210 119.430  1.00  0.00           H
ATOM    264  CG  PHE A 515     113.930  71.460 121.310  1.00  0.00           C
ATOM    265  CD1 PHE A 515     112.620  71.560 121.820  1.00  0.00           C
ATOM    266  HD1 PHE A 515     111.790  71.600 121.130  1.00  0.00           H
ATOM    267  CE1 PHE A 515     112.320  71.790 123.150  1.00  0.00           C
ATOM    268  HE1 PHE A 515     111.280  71.880 123.430  1.00  0.00           H
ATOM    269  CZ  PHE A 515     113.360  71.800 124.090  1.00  0.00           C
ATOM    270  HZ  PHE A 515     113.170  71.970 125.140  1.00  0.00           H
ATOM    271  CD2 PHE A 515     114.990  71.630 122.280  1.00  0.00           C
ATOM    272  HD2 PHE A 515     116.020  71.510 121.980  1.00  0.00           H
ATOM    273  CE2 PHE A 515     114.680  71.780 123.680  1.00  0.00           C
ATOM    274  HE2 PHE A 515     115.480  71.690 124.400  1.00  0.00           H
ATOM    275  C   PHE A 515     113.880  70.040 117.890  1.00  0.00           C
ATOM    276  O   PHE A 515     114.970  69.920 117.270  1.00  0.00           O
ATOM    277  N   SER A 516     112.700  70.250 117.350  1.00  0.00           N
ATOM    278  HN  SER A 516     111.840  70.240 117.860  1.00  0.00           H
ATOM    279  CA  SER A 516     112.470  70.590 115.920  1.00  0.00           C
ATOM    280  HA  SER A 516     113.100  69.990 115.290  1.00  0.00           H
ATOM    281  CB  SER A 516     111.050  70.330 115.360  1.00  0.00           C
ATOM    282  HB1 SER A 516     110.360  71.090 115.760  1.00  0.00           H
ATOM    283  HB2 SER A 516     111.040  70.450 114.250  1.00  0.00           H
ATOM    284  OG  SER A 516     110.570  69.010 115.660  1.00  0.00           O
ATOM    285  HG1 SER A 516     109.770  68.990 115.130  1.00  0.00           H
ATOM    286  C   SER A 516     112.910  72.000 115.580  1.00  0.00           C
ATOM    287  O   SER A 516     112.340  73.020 115.970  1.00  0.00           O
ATOM    288  N   ALA A 517     114.020  72.070 114.770  1.00  0.00           N
ATOM    289  HN  ALA A 517     114.450  71.240 114.430  1.00  0.00           H
ATOM    290  CA  ALA A 517     114.810  73.320 114.660  1.00  0.00           C
ATOM    291  HA  ALA A 517     114.590  74.060 115.420  1.00  0.00           H
ATOM    292  CB  ALA A 517     116.290  72.920 114.870  1.00  0.00           C
ATOM    293  HB1 ALA A 517     116.330  72.290 115.790  1.00  0.00           H
ATOM    294  HB2 ALA A 517     116.600  72.300 114.000  1.00  0.00           H
ATOM    295  HB3 ALA A 517     116.950  73.790 115.030  1.00  0.00           H
ATOM    296  C   ALA A 517     114.770  74.010 113.320  1.00  0.00           C
ATOM    297  O   ALA A 517     115.370  75.030 113.230  1.00  0.00           O
ATOM    298  N   GLY A 518     113.980  73.470 112.330  1.00  0.00           N
ATOM    299  HN  GLY A 518     113.310  72.750 112.510  1.00  0.00           H
ATOM    300  CA  GLY A 518     114.140  73.980 110.990  1.00  0.00           C
ATOM    301  HA1 GLY A 518     113.300  74.610 110.710  1.00  0.00           H
ATOM    302  HA2 GLY A 518     115.080  74.450 110.780  1.00  0.00           H
ATOM    303  C   GLY A 518     113.930  72.830 110.050  1.00  0.00           C
ATOM    304  O   GLY A 518     114.520  71.740 110.170  1.00  0.00           O
ATOM    305  N   LEU A 519     113.090  73.070 108.980  1.00  0.00           N
ATOM    306  HN  LEU A 519     112.790  74.000 108.830  1.00  0.00           H
ATOM    307  CA  LEU A 519     112.900  72.150 107.850  1.00  0.00           C
ATOM    308  HA  LEU A 519     113.810  71.570 107.760  1.00  0.00           H
ATOM    309  CB  LEU A 519     111.760  71.140 108.010  1.00  0.00           C
ATOM    310  HB1 LEU A 519     111.620  70.420 107.170  1.00  0.00           H
ATOM    311  HB2 LEU A 519     111.920  70.560 108.940  1.00  0.00           H
ATOM    312  CG  LEU A 519     110.310  71.690 108.120  1.00  0.00           C
ATOM    313  HG  LEU A 519     110.200  72.500 107.370  1.00  0.00           H
ATOM    314  CD1 LEU A 519     109.450  70.490 107.710  1.00  0.00           C
ATOM    315 1HD1 LEU A 519     109.500  70.260 106.620  1.00  0.00           H
ATOM    316 2HD1 LEU A 519     109.600  69.660 108.430  1.00  0.00           H
ATOM    317 3HD1 LEU A 519     108.360  70.680 107.860  1.00  0.00           H
ATOM    318  CD2 LEU A 519     109.900  72.120 109.520  1.00  0.00           C
ATOM    319 1HD2 LEU A 519     110.600  72.830 110.000  1.00  0.00           H
ATOM    320 2HD2 LEU A 519     108.940  72.680 109.460  1.00  0.00           H
ATOM    321 3HD2 LEU A 519     109.740  71.220 110.150  1.00  0.00           H
ATOM    322  C   LEU A 519     112.750  72.870 106.490  1.00  0.00           C
ATOM    323  O   LEU A 519     112.390  74.060 106.440  1.00  0.00           O
ATOM    324  N   ALA A 520     113.030  72.050 105.420  1.00  0.00           N
ATOM    325  HN  ALA A 520     113.250  71.110 105.640  1.00  0.00           H
ATOM    326  CA  ALA A 520     112.790  72.460 104.090  1.00  0.00           C
ATOM    327  HA  ALA A 520     112.510  73.500 103.990  1.00  0.00           H
ATOM    328  CB  ALA A 520     114.140  72.440 103.350  1.00  0.00           C
ATOM    329  HB1 ALA A 520     114.070  72.850 102.320  1.00  0.00           H
ATOM    330  HB2 ALA A 520     114.750  73.160 103.940  1.00  0.00           H
ATOM    331  HB3 ALA A 520     114.690  71.470 103.280  1.00  0.00           H
ATOM    332  C   ALA A 520     111.780  71.530 103.460  1.00  0.00           C
ATOM    333  O   ALA A 520     111.880  70.360 103.740  1.00  0.00           O
ATOM    334  N   SER A 521     110.900  71.970 102.510  1.00  0.00           N
ATOM    335  HN  SER A 521     110.910  72.940 102.260  1.00  0.00           H
ATOM    336  CA  SER A 521     110.250  71.000 101.710  1.00  0.00           C
ATOM    337  HA  SER A 521     110.920  70.240 101.320  1.00  0.00           H
ATOM    338  CB  SER A 521     109.180  70.240 102.550  1.00  0.00           C
ATOM    339  HB1 SER A 521     109.670  69.780 103.430  1.00  0.00           H
ATOM    340  HB2 SER A 521     108.470  70.940 103.040  1.00  0.00           H
ATOM    341  OG  SER A 521     108.480  69.350 101.710  1.00  0.00           O
ATOM    342  HG1 SER A 521     108.980  68.530 101.640  1.00  0.00           H
ATOM    343  C   SER A 521     109.640  71.610 100.490  1.00  0.00           C
ATOM    344  O   SER A 521     109.100  72.690 100.630  1.00  0.00           O
ATOM    345  N   ASN A 522     109.530  71.000  99.270  1.00  0.00           N
ATOM    346  HN  ASN A 522     109.750  70.030  99.380  1.00  0.00           H
ATOM    347  CA  ASN A 522     108.840  71.500  98.060  1.00  0.00           C
ATOM    348  HA  ASN A 522     109.190  72.500  97.850  1.00  0.00           H
ATOM    349  CB  ASN A 522     109.330  70.510  96.980  1.00  0.00           C
ATOM    350  HB1 ASN A 522     109.100  70.930  95.980  1.00  0.00           H
ATOM    351  HB2 ASN A 522     110.440  70.500  96.970  1.00  0.00           H
ATOM    352  CG  ASN A 522     108.800  69.010  96.990  1.00  0.00           C
ATOM    353  OD1 ASN A 522     108.220  68.550  97.970  1.00  0.00           O
ATOM    354  ND2 ASN A 522     109.210  68.290  95.920  1.00  0.00           N
ATOM    355 1HD2 ASN A 522     109.570  68.790  95.130  1.00  0.00           H
ATOM    356 2HD2 ASN A 522     108.820  67.410  95.660  1.00  0.00           H
ATOM    357  C   ASN A 522     107.290  71.430  98.130  1.00  0.00           C
ATOM    358  O   ASN A 522     106.540  71.940  97.300  1.00  0.00           O
ATOM    359  N   SER A 523     106.760  70.770  99.140  1.00  0.00           N
ATOM    360  HN  SER A 523     107.400  70.290  99.740  1.00  0.00           H
ATOM    361  CA  SER A 523     105.350  70.700  99.410  1.00  0.00           C
ATOM    362  HA  SER A 523     104.810  70.820  98.490  1.00  0.00           H
ATOM    363  CB  SER A 523     104.900  69.370 100.010  1.00  0.00           C
ATOM    364  HB1 SER A 523     105.290  68.500  99.450  1.00  0.00           H
ATOM    365  HB2 SER A 523     105.350  69.350 101.030  1.00  0.00           H
ATOM    366  OG  SER A 523     103.460  69.300  99.900  1.00  0.00           O
ATOM    367  HG1 SER A 523     103.220  68.390 100.060  1.00  0.00           H
ATOM    368  C   SER A 523     104.870  71.820 100.270  1.00  0.00           C
ATOM    369  O   SER A 523     105.160  71.780 101.470  1.00  0.00           O
ATOM    370  N   SER A 524     104.030  72.740  99.730  1.00  0.00           N
ATOM    371  HN  SER A 524     103.740  72.820  98.780  1.00  0.00           H
ATOM    372  CA  SER A 524     103.590  73.840 100.470  1.00  0.00           C
ATOM    373  HA  SER A 524     104.480  74.340 100.830  1.00  0.00           H
ATOM    374  CB  SER A 524     102.720  74.810  99.640  1.00  0.00           C
ATOM    375  HB1 SER A 524     103.120  74.830  98.600  1.00  0.00           H
ATOM    376  HB2 SER A 524     101.670  74.420  99.650  1.00  0.00           H
ATOM    377  OG  SER A 524     102.820  76.140 100.170  1.00  0.00           O
ATOM    378  HG1 SER A 524     102.080  76.150 100.780  1.00  0.00           H
ATOM    379  C   SER A 524     102.820  73.580 101.740  1.00  0.00           C
ATOM    380  O   SER A 524     103.100  74.150 102.790  1.00  0.00           O
ATOM    381  N   TRP A 525     101.850  72.710 101.740  1.00  0.00           N
ATOM    382  HN  TRP A 525     101.720  72.210 100.880  1.00  0.00           H
ATOM    383  CA  TRP A 525     101.040  72.350 102.900  1.00  0.00           C
ATOM    384  HA  TRP A 525     100.630  73.320 103.140  1.00  0.00           H
ATOM    385  CB  TRP A 525      99.860  71.380 102.540  1.00  0.00           C
ATOM    386  HB1 TRP A 525      98.980  71.670 103.140  1.00  0.00           H
ATOM    387  HB2 TRP A 525      99.570  71.720 101.520  1.00  0.00           H
ATOM    388  CG  TRP A 525     100.280  69.910 102.470  1.00  0.00           C
ATOM    389  CD1 TRP A 525     100.790  69.290 101.360  1.00  0.00           C
ATOM    390  HD1 TRP A 525     100.940  69.790 100.420  1.00  0.00           H
ATOM    391  NE1 TRP A 525     101.130  67.990 101.640  1.00  0.00           N
ATOM    392  HE1 TRP A 525     101.530  67.400 100.970  1.00  0.00           H
ATOM    393  CE2 TRP A 525     100.910  67.790 102.930  1.00  0.00           C
ATOM    394  CD2 TRP A 525     100.370  68.920 103.500  1.00  0.00           C
ATOM    395  CE3 TRP A 525     100.100  69.000 104.830  1.00  0.00           C
ATOM    396  HE3 TRP A 525      99.760  69.920 105.270  1.00  0.00           H
ATOM    397  CZ3 TRP A 525     100.270  67.870 105.580  1.00  0.00           C
ATOM    398  HZ3 TRP A 525     100.120  67.820 106.650  1.00  0.00           H
ATOM    399  CZ2 TRP A 525     101.050  66.590 103.650  1.00  0.00           C
ATOM    400  HZ2 TRP A 525     101.440  65.670 103.240  1.00  0.00           H
ATOM    401  CH2 TRP A 525     100.630  66.610 104.980  1.00  0.00           C
ATOM    402  HH2 TRP A 525     100.870  65.740 105.580  1.00  0.00           H
ATOM    403  C   TRP A 525     101.780  71.850 104.130  1.00  0.00           C
ATOM    404  O   TRP A 525     101.530  72.250 105.250  1.00  0.00           O
ATOM    405  N   LEU A 526     102.740  70.900 103.960  1.00  0.00           N
ATOM    406  HN  LEU A 526     102.820  70.450 103.080  1.00  0.00           H
ATOM    407  CA  LEU A 526     103.610  70.480 105.140  1.00  0.00           C
ATOM    408  HA  LEU A 526     102.880  70.130 105.850  1.00  0.00           H
ATOM    409  CB  LEU A 526     104.290  69.220 104.750  1.00  0.00           C
ATOM    410  HB1 LEU A 526     103.610  68.480 104.270  1.00  0.00           H
ATOM    411  HB2 LEU A 526     105.120  69.470 104.050  1.00  0.00           H
ATOM    412  CG  LEU A 526     104.870  68.290 105.910  1.00  0.00           C
ATOM    413  HG  LEU A 526     104.520  68.810 106.840  1.00  0.00           H
ATOM    414  CD1 LEU A 526     104.300  66.930 105.860  1.00  0.00           C
ATOM    415 1HD1 LEU A 526     104.050  66.550 106.870  1.00  0.00           H
ATOM    416 2HD1 LEU A 526     103.320  66.900 105.340  1.00  0.00           H
ATOM    417 3HD1 LEU A 526     104.950  66.180 105.350  1.00  0.00           H
ATOM    418  CD2 LEU A 526     106.470  68.310 105.910  1.00  0.00           C
ATOM    419 1HD2 LEU A 526     106.850  67.920 104.940  1.00  0.00           H
ATOM    420 2HD2 LEU A 526     106.830  69.360 106.000  1.00  0.00           H
ATOM    421 3HD2 LEU A 526     106.690  67.780 106.860  1.00  0.00           H
ATOM    422  C   LEU A 526     104.310  71.650 105.810  1.00  0.00           C
ATOM    423  O   LEU A 526     104.550  71.710 106.960  1.00  0.00           O
ATOM    424  N   ARG A 527     104.840  72.620 104.980  1.00  0.00           N
ATOM    425  HN  ARG A 527     104.690  72.640 104.000  1.00  0.00           H
ATOM    426  CA  ARG A 527     105.540  73.800 105.580  1.00  0.00           C
ATOM    427  HA  ARG A 527     106.210  73.350 106.300  1.00  0.00           H
ATOM    428  CB  ARG A 527     106.230  74.730 104.510  1.00  0.00           C
ATOM    429  HB1 ARG A 527     105.460  75.280 103.930  1.00  0.00           H
ATOM    430  HB2 ARG A 527     106.710  75.550 105.070  1.00  0.00           H
ATOM    431  CG  ARG A 527     107.290  73.990 103.670  1.00  0.00           C
ATOM    432  HG1 ARG A 527     107.850  73.330 104.370  1.00  0.00           H
ATOM    433  HG2 ARG A 527     106.840  73.330 102.890  1.00  0.00           H
ATOM    434  CD  ARG A 527     108.370  74.930 103.090  1.00  0.00           C
ATOM    435  HD1 ARG A 527     108.790  75.500 103.940  1.00  0.00           H
ATOM    436  HD2 ARG A 527     109.090  74.380 102.440  1.00  0.00           H
ATOM    437  NE  ARG A 527     107.590  75.870 102.160  1.00  0.00           N
ATOM    438  HE  ARG A 527     107.260  76.720 102.560  1.00  0.00           H
ATOM    439  CZ  ARG A 527     107.080  75.680 100.940  1.00  0.00           C
ATOM    440  NH1 ARG A 527     107.070  74.550 100.300  1.00  0.00           N
ATOM    441 1HH1 ARG A 527     107.810  73.900 100.480  1.00  0.00           H
ATOM    442 2HH1 ARG A 527     106.770  74.500  99.340  1.00  0.00           H
ATOM    443  NH2 ARG A 527     106.490  76.760 100.350  1.00  0.00           N
ATOM    444 1HH2 ARG A 527     106.770  77.640 100.710  1.00  0.00           H
ATOM    445 2HH2 ARG A 527     106.090  76.610  99.440  1.00  0.00           H
ATOM    446  C   ARG A 527     104.600  74.650 106.420  1.00  0.00           C
ATOM    447  O   ARG A 527     104.840  74.940 107.600  1.00  0.00           O
ATOM    448  N   GLU A 528     103.430  74.870 105.840  1.00  0.00           N
ATOM    449  HN  GLU A 528     103.270  74.560 104.910  1.00  0.00           H
ATOM    450  CA  GLU A 528     102.350  75.590 106.480  1.00  0.00           C
ATOM    451  HA  GLU A 528     102.780  76.550 106.720  1.00  0.00           H
ATOM    452  CB  GLU A 528     101.120  75.820 105.590  1.00  0.00           C
ATOM    453  HB1 GLU A 528     101.520  76.120 104.590  1.00  0.00           H
ATOM    454  HB2 GLU A 528     100.710  74.800 105.420  1.00  0.00           H
ATOM    455  CG  GLU A 528      99.930  76.780 105.940  1.00  0.00           C
ATOM    456  HG1 GLU A 528      99.100  76.390 105.310  1.00  0.00           H
ATOM    457  HG2 GLU A 528      99.690  76.710 107.020  1.00  0.00           H
ATOM    458  CD  GLU A 528     100.340  78.120 105.550  1.00  0.00           C
ATOM    459  OE1 GLU A 528     100.500  79.060 106.310  1.00  0.00           O
ATOM    460  OE2 GLU A 528     100.330  78.380 104.300  1.00  0.00           O
ATOM    461  C   GLU A 528     101.910  75.090 107.830  1.00  0.00           C
ATOM    462  O   GLU A 528     101.780  75.830 108.780  1.00  0.00           O
ATOM    463  N   LYS A 529     101.670  73.770 107.910  1.00  0.00           N
ATOM    464  HN  LYS A 529     101.830  73.290 107.050  1.00  0.00           H
ATOM    465  CA  LYS A 529     101.330  72.940 109.070  1.00  0.00           C
ATOM    466  HA  LYS A 529     100.490  73.390 109.580  1.00  0.00           H
ATOM    467  CB  LYS A 529     101.070  71.500 108.620  1.00  0.00           C
ATOM    468  HB1 LYS A 529     101.670  71.390 107.690  1.00  0.00           H
ATOM    469  HB2 LYS A 529     101.460  70.740 109.330  1.00  0.00           H
ATOM    470  CG  LYS A 529      99.590  71.120 108.330  1.00  0.00           C
ATOM    471  HG1 LYS A 529      99.100  72.000 107.860  1.00  0.00           H
ATOM    472  HG2 LYS A 529      99.500  70.200 107.700  1.00  0.00           H
ATOM    473  CD  LYS A 529      98.770  70.900 109.620  1.00  0.00           C
ATOM    474  HD1 LYS A 529      99.170  69.980 110.100  1.00  0.00           H
ATOM    475  HD2 LYS A 529      98.830  71.770 110.310  1.00  0.00           H
ATOM    476  CE  LYS A 529      97.290  70.610 109.350  1.00  0.00           C
ATOM    477  HE1 LYS A 529      96.770  71.550 109.070  1.00  0.00           H
ATOM    478  HE2 LYS A 529      97.110  69.760 108.650  1.00  0.00           H
ATOM    479  NZ  LYS A 529      96.720  70.130 110.590  1.00  0.00           N
ATOM    480  HZ1 LYS A 529      97.050  69.190 110.880  1.00  0.00           H
ATOM    481  HZ2 LYS A 529      96.890  70.840 111.330  1.00  0.00           H
ATOM    482  HZ3 LYS A 529      95.700  69.960 110.450  1.00  0.00           H
ATOM    483  C   LYS A 529     102.480  72.940 110.080  1.00  0.00           C
ATOM    484  O   LYS A 529     102.280  73.120 111.210  1.00  0.00           O
ATOM    485  N   LYS A 530     103.730  72.660 109.640  1.00  0.00           N
ATOM    486  HN  LYS A 530     103.920  72.530 108.670  1.00  0.00           H
ATOM    487  CA  LYS A 530     104.790  72.610 110.640  1.00  0.00           C
ATOM    488  HA  LYS A 530     104.410  72.160 111.540  1.00  0.00           H
ATOM    489  CB  LYS A 530     106.030  71.830 110.180  1.00  0.00           C
ATOM    490  HB1 LYS A 530     106.480  72.410 109.350  1.00  0.00           H
ATOM    491  HB2 LYS A 530     106.720  71.760 111.040  1.00  0.00           H
ATOM    492  CG  LYS A 530     105.680  70.380 109.690  1.00  0.00           C
ATOM    493  HG1 LYS A 530     104.890  70.340 108.910  1.00  0.00           H
ATOM    494  HG2 LYS A 530     106.560  69.970 109.160  1.00  0.00           H
ATOM    495  CD  LYS A 530     105.560  69.300 110.830  1.00  0.00           C
ATOM    496  HD1 LYS A 530     106.300  69.400 111.660  1.00  0.00           H
ATOM    497  HD2 LYS A 530     104.550  69.420 111.300  1.00  0.00           H
ATOM    498  CE  LYS A 530     105.560  67.920 110.240  1.00  0.00           C
ATOM    499  HE1 LYS A 530     104.760  67.680 109.510  1.00  0.00           H
ATOM    500  HE2 LYS A 530     106.570  67.810 109.790  1.00  0.00           H
ATOM    501  NZ  LYS A 530     105.560  66.900 111.300  1.00  0.00           N
ATOM    502  HZ1 LYS A 530     104.790  67.020 111.980  1.00  0.00           H
ATOM    503  HZ2 LYS A 530     105.430  65.910 111.020  1.00  0.00           H
ATOM    504  HZ3 LYS A 530     106.410  66.970 111.900  1.00  0.00           H
ATOM    505  C   LYS A 530     105.270  73.940 111.140  1.00  0.00           C
ATOM    506  O   LYS A 530     105.830  74.000 112.250  1.00  0.00           O
ATOM    507  N   ALA A 531     105.000  75.020 110.410  1.00  0.00           N
ATOM    508  HN  ALA A 531     104.830  74.950 109.430  1.00  0.00           H
ATOM    509  CA  ALA A 531     104.990  76.420 110.950  1.00  0.00           C
ATOM    510  HA  ALA A 531     105.820  76.640 111.610  1.00  0.00           H
ATOM    511  CB  ALA A 531     105.140  77.370 109.710  1.00  0.00           C
ATOM    512  HB1 ALA A 531     105.910  76.990 109.010  1.00  0.00           H
ATOM    513  HB2 ALA A 531     104.270  77.170 109.040  1.00  0.00           H
ATOM    514  HB3 ALA A 531     105.340  78.410 110.060  1.00  0.00           H
ATOM    515  C   ALA A 531     103.830  76.820 111.830  1.00  0.00           C
ATOM    516  O   ALA A 531     103.990  77.580 112.790  1.00  0.00           O
ATOM    517  N   ALA A 532     102.610  76.350 111.620  1.00  0.00           N
ATOM    518  HN  ALA A 532     102.330  75.840 110.810  1.00  0.00           H
ATOM    519  CA  ALA A 532     101.500  76.490 112.490  1.00  0.00           C
ATOM    520  HA  ALA A 532     101.370  77.530 112.770  1.00  0.00           H
ATOM    521  CB  ALA A 532     100.310  76.060 111.710  1.00  0.00           C
ATOM    522  HB1 ALA A 532     100.580  75.240 111.010  1.00  0.00           H
ATOM    523  HB2 ALA A 532      99.490  75.800 112.410  1.00  0.00           H
ATOM    524  HB3 ALA A 532      99.940  76.930 111.140  1.00  0.00           H
ATOM    525  C   ALA A 532     101.690  75.780 113.820  1.00  0.00           C
ATOM    526  O   ALA A 532     101.290  76.280 114.870  1.00  0.00           O
ATOM    527  N   LEU A 533     102.190  74.580 113.840  1.00  0.00           N
ATOM    528  HN  LEU A 533     102.270  74.160 112.940  1.00  0.00           H
ATOM    529  CA  LEU A 533     102.760  74.000 115.010  1.00  0.00           C
ATOM    530  HA  LEU A 533     102.080  73.960 115.850  1.00  0.00           H
ATOM    531  CB  LEU A 533     103.280  72.530 114.650  1.00  0.00           C
ATOM    532  HB1 LEU A 533     103.970  72.600 113.780  1.00  0.00           H
ATOM    533  HB2 LEU A 533     103.870  72.300 115.560  1.00  0.00           H
ATOM    534  CG  LEU A 533     102.250  71.540 114.310  1.00  0.00           C
ATOM    535  HG  LEU A 533     101.850  71.720 113.290  1.00  0.00           H
ATOM    536  CD1 LEU A 533     102.820  70.120 114.100  1.00  0.00           C
ATOM    537 1HD1 LEU A 533     103.660  70.100 113.370  1.00  0.00           H
ATOM    538 2HD1 LEU A 533     103.290  69.800 115.060  1.00  0.00           H
ATOM    539 3HD1 LEU A 533     102.130  69.290 113.850  1.00  0.00           H
ATOM    540  CD2 LEU A 533     101.140  71.310 115.340  1.00  0.00           C
ATOM    541 1HD2 LEU A 533     100.270  70.810 114.880  1.00  0.00           H
ATOM    542 2HD2 LEU A 533     101.420  70.630 116.170  1.00  0.00           H
ATOM    543 3HD2 LEU A 533     100.750  72.310 115.650  1.00  0.00           H
ATOM    544  C   LEU A 533     104.010  74.770 115.590  1.00  0.00           C
ATOM    545  O   LEU A 533     104.150  75.080 116.800  1.00  0.00           O
ATOM    546  N   SER A 534     104.830  75.340 114.670  1.00  0.00           N
ATOM    547  HN  SER A 534     104.760  75.030 113.720  1.00  0.00           H
ATOM    548  CA  SER A 534     106.150  75.780 115.010  1.00  0.00           C
ATOM    549  HA  SER A 534     106.670  75.780 114.060  1.00  0.00           H
ATOM    550  CB  SER A 534     106.040  77.240 115.460  1.00  0.00           C
ATOM    551  HB1 SER A 534     105.190  77.690 114.900  1.00  0.00           H
ATOM    552  HB2 SER A 534     105.690  77.330 116.510  1.00  0.00           H
ATOM    553  OG  SER A 534     107.220  78.040 115.310  1.00  0.00           O
ATOM    554  HG1 SER A 534     107.230  78.780 115.930  1.00  0.00           H
ATOM    555  C   SER A 534     106.970  74.900 115.940  1.00  0.00           C
ATOM    556  O   SER A 534     106.810  73.670 115.960  1.00  0.00           O
ATOM    557  N   MET A 535     107.890  75.520 116.760  1.00  0.00           N
ATOM    558  HN  MET A 535     108.080  76.490 116.710  1.00  0.00           H
ATOM    559  CA  MET A 535     108.690  74.890 117.850  1.00  0.00           C
ATOM    560  HA  MET A 535     109.550  74.500 117.320  1.00  0.00           H
ATOM    561  CB  MET A 535     109.160  76.080 118.820  1.00  0.00           C
ATOM    562  HB1 MET A 535     109.840  76.800 118.310  1.00  0.00           H
ATOM    563  HB2 MET A 535     108.260  76.680 119.110  1.00  0.00           H
ATOM    564  CG  MET A 535     109.890  75.690 120.160  1.00  0.00           C
ATOM    565  HG1 MET A 535     110.240  76.640 120.620  1.00  0.00           H
ATOM    566  HG2 MET A 535     109.120  75.200 120.800  1.00  0.00           H
ATOM    567  SD  MET A 535     111.230  74.450 119.900  1.00  0.00           S
ATOM    568  CE  MET A 535     112.300  75.580 118.880  1.00  0.00           C
ATOM    569  HE1 MET A 535     111.740  76.050 118.050  1.00  0.00           H
ATOM    570  HE2 MET A 535     112.650  76.470 119.440  1.00  0.00           H
ATOM    571  HE3 MET A 535     113.070  74.950 118.390  1.00  0.00           H
ATOM    572  C   MET A 535     108.060  73.660 118.550  1.00  0.00           C
ATOM    573  O   MET A 535     107.030  73.780 119.180  1.00  0.00           O
ATOM    574  N   CYS A 536     108.640  72.470 118.430  1.00  0.00           N
ATOM    575  HN  CYS A 536     109.490  72.280 117.930  1.00  0.00           H
ATOM    576  CA  CYS A 536     108.010  71.300 118.830  1.00  0.00           C
ATOM    577  HA  CYS A 536     107.470  71.510 119.750  1.00  0.00           H
ATOM    578  CB  CYS A 536     107.200  70.530 117.840  1.00  0.00           C
ATOM    579  HB1 CYS A 536     107.770  70.580 116.880  1.00  0.00           H
ATOM    580  HB2 CYS A 536     107.060  69.440 118.020  1.00  0.00           H
ATOM    581  SG  CYS A 536     105.610  71.240 117.460  1.00  0.00           S
ATOM    582  HG1 CYS A 536     105.980  72.430 117.010  1.00  0.00           H
ATOM    583  C   CYS A 536     109.130  70.340 119.280  1.00  0.00           C
ATOM    584  O   CYS A 536     110.200  70.320 118.690  1.00  0.00           O
ATOM    585  N   LYS A 537     108.890  69.580 120.410  1.00  0.00           N
ATOM    586  HN  LYS A 537     108.060  69.780 120.930  1.00  0.00           H
ATOM    587  CA  LYS A 537     109.840  68.660 120.960  1.00  0.00           C
ATOM    588  HA  LYS A 537     110.860  69.000 120.800  1.00  0.00           H
ATOM    589  CB  LYS A 537     109.610  68.360 122.450  1.00  0.00           C
ATOM    590  HB1 LYS A 537     109.810  69.280 123.050  1.00  0.00           H
ATOM    591  HB2 LYS A 537     108.520  68.150 122.470  1.00  0.00           H
ATOM    592  CG  LYS A 537     110.220  67.170 123.180  1.00  0.00           C
ATOM    593  HG1 LYS A 537     109.540  66.290 123.160  1.00  0.00           H
ATOM    594  HG2 LYS A 537     111.160  66.790 122.730  1.00  0.00           H
ATOM    595  CD  LYS A 537     110.570  67.490 124.680  1.00  0.00           C
ATOM    596  HD1 LYS A 537     111.450  66.900 125.010  1.00  0.00           H
ATOM    597  HD2 LYS A 537     110.760  68.590 124.760  1.00  0.00           H
ATOM    598  CE  LYS A 537     109.410  67.370 125.660  1.00  0.00           C
ATOM    599  HE1 LYS A 537     109.690  67.860 126.620  1.00  0.00           H
ATOM    600  HE2 LYS A 537     108.400  67.730 125.370  1.00  0.00           H
ATOM    601  NZ  LYS A 537     109.200  65.990 125.980  1.00  0.00           N
ATOM    602  HZ1 LYS A 537     108.790  65.530 125.140  1.00  0.00           H
ATOM    603  HZ2 LYS A 537     110.050  65.550 126.370  1.00  0.00           H
ATOM    604  HZ3 LYS A 537     108.540  65.970 126.790  1.00  0.00           H
ATOM    605  C   LYS A 537     109.850  67.300 120.170  1.00  0.00           C
ATOM    606  O   LYS A 537     108.820  66.750 119.700  1.00  0.00           O
ATOM    607  N   SER A 538     111.000  66.580 119.910  1.00  0.00           N
ATOM    608  HN  SER A 538     111.870  66.910 120.280  1.00  0.00           H
ATOM    609  CA  SER A 538     110.960  65.300 119.240  1.00  0.00           C
ATOM    610  HA  SER A 538     109.940  64.930 119.200  1.00  0.00           H
ATOM    611  CB  SER A 538     111.630  65.340 117.820  1.00  0.00           C
ATOM    612  HB1 SER A 538     112.710  65.590 117.930  1.00  0.00           H
ATOM    613  HB2 SER A 538     111.610  64.320 117.380  1.00  0.00           H
ATOM    614  OG  SER A 538     111.110  66.220 116.870  1.00  0.00           O
ATOM    615  HG1 SER A 538     111.260  67.100 117.240  1.00  0.00           H
ATOM    616  C   SER A 538     111.740  64.310 120.080  1.00  0.00           C
ATOM    617  O   SER A 538     112.830  64.560 120.520  1.00  0.00           O
ATOM    618  N   VAL A 539     111.200  63.090 120.300  1.00  0.00           N
ATOM    619  HN  VAL A 539     110.400  62.880 119.750  1.00  0.00           H
ATOM    620  CA  VAL A 539     111.920  62.050 121.000  1.00  0.00           C
ATOM    621  HA  VAL A 539     112.850  62.320 121.480  1.00  0.00           H
ATOM    622  CB  VAL A 539     111.050  61.540 122.180  1.00  0.00           C
ATOM    623  HB  VAL A 539     110.020  61.400 121.800  1.00  0.00           H
ATOM    624  CG1 VAL A 539     111.500  60.300 122.810  1.00  0.00           C
ATOM    625 1HG1 VAL A 539     110.710  59.940 123.510  1.00  0.00           H
ATOM    626 2HG1 VAL A 539     111.620  59.510 122.040  1.00  0.00           H
ATOM    627 3HG1 VAL A 539     112.470  60.540 123.280  1.00  0.00           H
ATOM    628  CG2 VAL A 539     110.860  62.680 123.210  1.00  0.00           C
ATOM    629 1HG2 VAL A 539     110.720  63.630 122.640  1.00  0.00           H
ATOM    630 2HG2 VAL A 539     110.000  62.620 123.900  1.00  0.00           H
ATOM    631 3HG2 VAL A 539     111.800  62.620 123.800  1.00  0.00           H
ATOM    632  C   VAL A 539     112.160  60.910 119.990  1.00  0.00           C
ATOM    633  O   VAL A 539     111.370  60.630 119.120  1.00  0.00           O
ATOM    634  N   VAL A 540     113.380  60.300 120.140  1.00  0.00           N
ATOM    635  HN  VAL A 540     113.960  60.440 120.930  1.00  0.00           H
ATOM    636  CA  VAL A 540     113.920  59.310 119.290  1.00  0.00           C
ATOM    637  HA  VAL A 540     113.120  59.110 118.590  1.00  0.00           H
ATOM    638  CB  VAL A 540     115.230  59.700 118.540  1.00  0.00           C
ATOM    639  HB  VAL A 540     115.980  60.100 119.260  1.00  0.00           H
ATOM    640  CG1 VAL A 540     115.690  58.520 117.670  1.00  0.00           C
ATOM    641 1HG1 VAL A 540     116.000  57.670 118.320  1.00  0.00           H
ATOM    642 2HG1 VAL A 540     114.950  58.090 116.960  1.00  0.00           H
ATOM    643 3HG1 VAL A 540     116.530  58.800 117.010  1.00  0.00           H
ATOM    644  CG2 VAL A 540     114.910  60.840 117.560  1.00  0.00           C
ATOM    645 1HG2 VAL A 540     114.250  61.600 118.020  1.00  0.00           H
ATOM    646 2HG2 VAL A 540     115.810  61.370 117.190  1.00  0.00           H
ATOM    647 3HG2 VAL A 540     114.420  60.380 116.670  1.00  0.00           H
ATOM    648  C   VAL A 540     114.180  58.110 120.100  1.00  0.00           C
ATOM    649  O   VAL A 540     115.040  58.160 120.940  1.00  0.00           O
ATOM    650  N   ALA A 541     113.560  56.960 119.680  1.00  0.00           N
ATOM    651  HN  ALA A 541     113.190  56.900 118.750  1.00  0.00           H
ATOM    652  CA  ALA A 541     113.360  55.820 120.560  1.00  0.00           C
ATOM    653  HA  ALA A 541     114.180  55.840 121.260  1.00  0.00           H
ATOM    654  CB  ALA A 541     112.030  56.080 121.280  1.00  0.00           C
ATOM    655  HB1 ALA A 541     112.180  57.070 121.770  1.00  0.00           H
ATOM    656  HB2 ALA A 541     111.230  56.300 120.550  1.00  0.00           H
ATOM    657  HB3 ALA A 541     111.710  55.370 122.080  1.00  0.00           H
ATOM    658  C   ALA A 541     113.310  54.440 119.800  1.00  0.00           C
ATOM    659  O   ALA A 541     113.010  54.490 118.630  1.00  0.00           O
ATOM    660  N   PRO A 542     113.540  53.280 120.400  1.00  0.00           N
ATOM    661  CD  PRO A 542     113.920  53.210 121.810  1.00  0.00           C
ATOM    662  HD1 PRO A 542     113.030  53.210 122.470  1.00  0.00           H
ATOM    663  HD2 PRO A 542     114.670  54.010 122.040  1.00  0.00           H
ATOM    664  CA  PRO A 542     113.720  51.970 119.730  1.00  0.00           C
ATOM    665  HA  PRO A 542     114.570  52.180 119.100  1.00  0.00           H
ATOM    666  CB  PRO A 542     114.120  50.950 120.800  1.00  0.00           C
ATOM    667  HB1 PRO A 542     113.260  50.310 121.120  1.00  0.00           H
ATOM    668  HB2 PRO A 542     114.900  50.250 120.430  1.00  0.00           H
ATOM    669  CG  PRO A 542     114.610  51.930 121.890  1.00  0.00           C
ATOM    670  HG1 PRO A 542     114.620  51.550 122.930  1.00  0.00           H
ATOM    671  HG2 PRO A 542     115.660  52.230 121.700  1.00  0.00           H
ATOM    672  C   PRO A 542     112.570  51.530 118.850  1.00  0.00           C
ATOM    673  O   PRO A 542     111.440  52.150 118.860  1.00  0.00           O
ATOM    674  N   ALA A 543     112.740  50.490 118.060  1.00  0.00           N
ATOM    675  HN  ALA A 543     113.620  50.130 117.770  1.00  0.00           H
ATOM    676  CA  ALA A 543     111.610  49.890 117.360  1.00  0.00           C
ATOM    677  HA  ALA A 543     110.720  50.000 117.970  1.00  0.00           H
ATOM    678  CB  ALA A 543     111.270  50.600 116.020  1.00  0.00           C
ATOM    679  HB1 ALA A 543     111.260  51.700 116.170  1.00  0.00           H
ATOM    680  HB2 ALA A 543     112.020  50.260 115.280  1.00  0.00           H
ATOM    681  HB3 ALA A 543     110.280  50.330 115.580  1.00  0.00           H
ATOM    682  C   ALA A 543     111.700  48.360 117.190  1.00  0.00           C
ATOM    683  O   ALA A 543     112.740  47.670 117.150  1.00  0.00           O
ATOM    684  N   THR A 544     110.490  47.710 117.120  1.00  0.00           N
ATOM    685  HN  THR A 544     109.720  48.340 117.200  1.00  0.00           H
ATOM    686  CA  THR A 544     110.200  46.300 117.100  1.00  0.00           C
ATOM    687  HA  THR A 544     110.600  45.930 118.030  1.00  0.00           H
ATOM    688  CB  THR A 544     108.760  45.930 117.050  1.00  0.00           C
ATOM    689  HB  THR A 544     108.310  46.220 116.080  1.00  0.00           H
ATOM    690  OG1 THR A 544     108.230  46.710 118.120  1.00  0.00           O
ATOM    691  HG1 THR A 544     107.340  46.370 118.260  1.00  0.00           H
ATOM    692  CG2 THR A 544     108.440  44.440 117.400  1.00  0.00           C
ATOM    693 1HG2 THR A 544     108.650  44.210 118.460  1.00  0.00           H
ATOM    694 2HG2 THR A 544     107.340  44.360 117.260  1.00  0.00           H
ATOM    695 3HG2 THR A 544     108.980  43.790 116.680  1.00  0.00           H
ATOM    696  C   THR A 544     110.890  45.620 116.010  1.00  0.00           C
ATOM    697  O   THR A 544     111.610  44.700 116.260  1.00  0.00           O
ATOM    698  N   ASP A 545     110.810  46.180 114.760  1.00  0.00           N
ATOM    699  HN  ASP A 545     110.220  46.980 114.660  1.00  0.00           H
ATOM    700  CA  ASP A 545     111.380  45.410 113.580  1.00  0.00           C
ATOM    701  HA  ASP A 545     111.210  44.370 113.790  1.00  0.00           H
ATOM    702  CB  ASP A 545     110.600  45.840 112.260  1.00  0.00           C
ATOM    703  HB1 ASP A 545     110.590  46.950 112.190  1.00  0.00           H
ATOM    704  HB2 ASP A 545     111.020  45.470 111.300  1.00  0.00           H
ATOM    705  CG  ASP A 545     109.280  45.180 112.440  1.00  0.00           C
ATOM    706  OD1 ASP A 545     108.290  45.940 112.550  1.00  0.00           O
ATOM    707  OD2 ASP A 545     109.160  43.940 112.450  1.00  0.00           O
ATOM    708  C   ASP A 545     112.870  45.770 113.410  1.00  0.00           C
ATOM    709  O   ASP A 545     113.580  45.170 112.610  1.00  0.00           O
ATOM    710  N   GLY A 546     113.420  46.670 114.260  1.00  0.00           N
ATOM    711  HN  GLY A 546     112.930  46.990 115.070  1.00  0.00           H
ATOM    712  CA  GLY A 546     114.890  46.960 114.420  1.00  0.00           C
ATOM    713  HA1 GLY A 546     115.050  46.830 115.480  1.00  0.00           H
ATOM    714  HA2 GLY A 546     115.530  46.270 113.890  1.00  0.00           H
ATOM    715  C   GLY A 546     115.260  48.360 114.070  1.00  0.00           C
ATOM    716  O   GLY A 546     116.460  48.690 113.920  1.00  0.00           O
ATOM    717  N   GLY A 547     114.280  49.220 113.720  1.00  0.00           N
ATOM    718  HN  GLY A 547     113.380  48.800 113.650  1.00  0.00           H
ATOM    719  CA  GLY A 547     114.510  50.600 113.280  1.00  0.00           C
ATOM    720  HA1 GLY A 547     115.540  50.570 112.930  1.00  0.00           H
ATOM    721  HA2 GLY A 547     113.740  50.800 112.550  1.00  0.00           H
ATOM    722  C   GLY A 547     114.470  51.640 114.380  1.00  0.00           C
ATOM    723  O   GLY A 547     115.100  51.560 115.420  1.00  0.00           O
ATOM    724  N   LEU A 548     113.600  52.640 114.130  1.00  0.00           N
ATOM    725  HN  LEU A 548     113.110  52.700 113.270  1.00  0.00           H
ATOM    726  CA  LEU A 548     113.390  53.750 115.060  1.00  0.00           C
ATOM    727  HA  LEU A 548     113.710  53.470 116.050  1.00  0.00           H
ATOM    728  CB  LEU A 548     114.260  54.990 114.640  1.00  0.00           C
ATOM    729  HB1 LEU A 548     114.010  55.240 113.580  1.00  0.00           H
ATOM    730  HB2 LEU A 548     113.860  55.910 115.100  1.00  0.00           H
ATOM    731  CG  LEU A 548     115.740  54.890 114.920  1.00  0.00           C
ATOM    732  HG  LEU A 548     116.180  53.980 114.480  1.00  0.00           H
ATOM    733  CD1 LEU A 548     116.460  56.040 114.230  1.00  0.00           C
ATOM    734 1HD1 LEU A 548     116.560  55.860 113.140  1.00  0.00           H
ATOM    735 2HD1 LEU A 548     115.910  57.010 114.240  1.00  0.00           H
ATOM    736 3HD1 LEU A 548     117.490  56.070 114.650  1.00  0.00           H
ATOM    737  CD2 LEU A 548     116.000  54.940 116.430  1.00  0.00           C
ATOM    738 1HD2 LEU A 548     115.700  53.980 116.910  1.00  0.00           H
ATOM    739 2HD2 LEU A 548     117.080  55.040 116.680  1.00  0.00           H
ATOM    740 3HD2 LEU A 548     115.500  55.810 116.920  1.00  0.00           H
ATOM    741  C   LEU A 548     111.940  54.280 115.130  1.00  0.00           C
ATOM    742  O   LEU A 548     111.050  54.080 114.340  1.00  0.00           O
ATOM    743  N   ASN A 549     111.690  55.030 116.200  1.00  0.00           N
ATOM    744  HN  ASN A 549     112.260  54.800 116.980  1.00  0.00           H
ATOM    745  CA  ASN A 549     110.510  55.840 116.350  1.00  0.00           C
ATOM    746  HA  ASN A 549     109.850  55.810 115.500  1.00  0.00           H
ATOM    747  CB  ASN A 549     109.560  55.530 117.670  1.00  0.00           C
ATOM    748  HB1 ASN A 549     110.200  55.530 118.580  1.00  0.00           H
ATOM    749  HB2 ASN A 549     108.900  56.420 117.790  1.00  0.00           H
ATOM    750  CG  ASN A 549     108.680  54.280 117.570  1.00  0.00           C
ATOM    751  OD1 ASN A 549     107.420  54.340 117.350  1.00  0.00           O
ATOM    752  ND2 ASN A 549     109.320  53.130 117.610  1.00  0.00           N
ATOM    753 1HD2 ASN A 549     110.300  53.120 117.800  1.00  0.00           H
ATOM    754 2HD2 ASN A 549     108.870  52.240 117.570  1.00  0.00           H
ATOM    755  C   ASN A 549     111.050  57.240 116.540  1.00  0.00           C
ATOM    756  O   ASN A 549     111.740  57.550 117.510  1.00  0.00           O
ATOM    757  N   LEU A 550     110.570  58.180 115.750  1.00  0.00           N
ATOM    758  HN  LEU A 550     110.010  57.970 114.950  1.00  0.00           H
ATOM    759  CA  LEU A 550     110.660  59.560 115.880  1.00  0.00           C
ATOM    760  HA  LEU A 550     111.350  59.800 116.680  1.00  0.00           H
ATOM    761  CB  LEU A 550     111.220  60.090 114.560  1.00  0.00           C
ATOM    762  HB1 LEU A 550     112.290  59.810 114.540  1.00  0.00           H
ATOM    763  HB2 LEU A 550     110.790  59.600 113.660  1.00  0.00           H
ATOM    764  CG  LEU A 550     111.200  61.620 114.400  1.00  0.00           C
ATOM    765  HG  LEU A 550     110.150  61.920 114.230  1.00  0.00           H
ATOM    766  CD1 LEU A 550     111.830  62.380 115.600  1.00  0.00           C
ATOM    767 1HD1 LEU A 550     111.740  63.480 115.450  1.00  0.00           H
ATOM    768 2HD1 LEU A 550     111.380  62.090 116.580  1.00  0.00           H
ATOM    769 3HD1 LEU A 550     112.900  62.080 115.640  1.00  0.00           H
ATOM    770  CD2 LEU A 550     111.960  62.090 113.170  1.00  0.00           C
ATOM    771 1HD2 LEU A 550     113.060  61.950 113.230  1.00  0.00           H
ATOM    772 2HD2 LEU A 550     111.560  61.550 112.290  1.00  0.00           H
ATOM    773 3HD2 LEU A 550     111.800  63.180 113.000  1.00  0.00           H
ATOM    774  C   LEU A 550     109.280  60.140 116.200  1.00  0.00           C
ATOM    775  O   LEU A 550     108.400  60.250 115.400  1.00  0.00           O
ATOM    776  N   THR A 551     109.120  60.490 117.480  1.00  0.00           N
ATOM    777  HN  THR A 551     109.860  60.580 118.140  1.00  0.00           H
ATOM    778  CA  THR A 551     107.830  60.840 118.030  1.00  0.00           C
ATOM    779  HA  THR A 551     107.050  60.690 117.300  1.00  0.00           H
ATOM    780  CB  THR A 551     107.470  59.960 119.250  1.00  0.00           C
ATOM    781  HB  THR A 551     108.100  60.210 120.130  1.00  0.00           H
ATOM    782  OG1 THR A 551     107.600  58.580 118.920  1.00  0.00           O
ATOM    783  HG1 THR A 551     107.470  58.070 119.720  1.00  0.00           H
ATOM    784  CG2 THR A 551     105.950  60.030 119.580  1.00  0.00           C
ATOM    785 1HG2 THR A 551     105.870  59.290 120.400  1.00  0.00           H
ATOM    786 2HG2 THR A 551     105.780  61.090 119.880  1.00  0.00           H
ATOM    787 3HG2 THR A 551     105.450  59.720 118.640  1.00  0.00           H
ATOM    788  C   THR A 551     107.920  62.300 118.360  1.00  0.00           C
ATOM    789  O   THR A 551     108.880  62.890 118.920  1.00  0.00           O
ATOM    790  N   SER A 552     106.850  63.110 117.980  1.00  0.00           N
ATOM    791  HN  SER A 552     106.050  62.650 117.610  1.00  0.00           H
ATOM    792  CA  SER A 552     106.900  64.570 118.060  1.00  0.00           C
ATOM    793  HA  SER A 552     107.420  64.810 118.980  1.00  0.00           H
ATOM    794  CB  SER A 552     107.760  65.290 116.970  1.00  0.00           C
ATOM    795  HB1 SER A 552     108.740  64.760 116.920  1.00  0.00           H
ATOM    796  HB2 SER A 552     107.080  65.170 116.100  1.00  0.00           H
ATOM    797  OG  SER A 552     107.890  66.650 117.200  1.00  0.00           O
ATOM    798  HG1 SER A 552     108.340  66.810 118.040  1.00  0.00           H
ATOM    799  C   SER A 552     105.510  65.170 118.240  1.00  0.00           C
ATOM    800  O   SER A 552     104.470  64.610 117.920  1.00  0.00           O
ATOM    801  N   THR A 553     105.550  66.280 118.910  1.00  0.00           N
ATOM    802  HN  THR A 553     106.410  66.690 119.200  1.00  0.00           H
ATOM    803  CA  THR A 553     104.420  67.150 119.290  1.00  0.00           C
ATOM    804  HA  THR A 553     103.850  66.550 119.980  1.00  0.00           H
ATOM    805  CB  THR A 553     104.860  68.270 120.150  1.00  0.00           C
ATOM    806  HB  THR A 553     105.420  69.050 119.590  1.00  0.00           H
ATOM    807  OG1 THR A 553     105.600  67.930 121.330  1.00  0.00           O
ATOM    808  HG1 THR A 553     106.030  68.740 121.610  1.00  0.00           H
ATOM    809  CG2 THR A 553     103.640  69.070 120.720  1.00  0.00           C
ATOM    810 1HG2 THR A 553     103.940  69.780 121.520  1.00  0.00           H
ATOM    811 2HG2 THR A 553     103.090  69.550 119.890  1.00  0.00           H
ATOM    812 3HG2 THR A 553     102.870  68.390 121.160  1.00  0.00           H
ATOM    813  C   THR A 553     103.480  67.530 118.170  1.00  0.00           C
ATOM    814  O   THR A 553     103.920  67.850 117.090  1.00  0.00           O
ATOM    815  N   PHE A 554     102.170  67.400 118.460  1.00  0.00           N
ATOM    816  HN  PHE A 554     101.860  66.920 119.280  1.00  0.00           H
ATOM    817  CA  PHE A 554     101.130  67.790 117.530  1.00  0.00           C
ATOM    818  HA  PHE A 554     101.610  68.430 116.800  1.00  0.00           H
ATOM    819  CB  PHE A 554     100.530  66.500 117.000  1.00  0.00           C
ATOM    820  HB1 PHE A 554     101.330  65.970 116.450  1.00  0.00           H
ATOM    821  HB2 PHE A 554     100.230  65.900 117.890  1.00  0.00           H
ATOM    822  CG  PHE A 554      99.430  66.530 116.010  1.00  0.00           C
ATOM    823  CD1 PHE A 554      99.720  66.200 114.630  1.00  0.00           C
ATOM    824  HD1 PHE A 554     100.690  65.980 114.220  1.00  0.00           H
ATOM    825  CE1 PHE A 554      98.640  66.060 113.710  1.00  0.00           C
ATOM    826  HE1 PHE A 554      98.800  65.900 112.650  1.00  0.00           H
ATOM    827  CZ  PHE A 554      97.330  66.330 114.120  1.00  0.00           C
ATOM    828  HZ  PHE A 554      96.550  66.130 113.400  1.00  0.00           H
ATOM    829  CD2 PHE A 554      98.130  66.700 116.410  1.00  0.00           C
ATOM    830  HD2 PHE A 554      97.920  66.750 117.460  1.00  0.00           H
ATOM    831  CE2 PHE A 554      97.040  66.770 115.450  1.00  0.00           C
ATOM    832  HE2 PHE A 554      96.010  66.960 115.730  1.00  0.00           H
ATOM    833  C   PHE A 554     100.140  68.650 118.380  1.00  0.00           C
ATOM    834  O   PHE A 554      99.530  68.170 119.300  1.00  0.00           O
ATOM    835  N   LEU A 555      99.940  69.900 117.940  1.00  0.00           N
ATOM    836  HN  LEU A 555     100.160  70.220 117.020  1.00  0.00           H
ATOM    837  CA  LEU A 555      99.090  70.820 118.630  1.00  0.00           C
ATOM    838  HA  LEU A 555      98.930  70.390 119.610  1.00  0.00           H
ATOM    839  CB  LEU A 555      99.790  72.180 118.910  1.00  0.00           C
ATOM    840  HB1 LEU A 555     100.130  72.440 117.880  1.00  0.00           H
ATOM    841  HB2 LEU A 555      99.070  72.940 119.290  1.00  0.00           H
ATOM    842  CG  LEU A 555     101.060  72.200 119.770  1.00  0.00           C
ATOM    843  HG  LEU A 555     101.150  73.240 120.140  1.00  0.00           H
ATOM    844  CD1 LEU A 555     100.930  71.490 121.180  1.00  0.00           C
ATOM    845 1HD1 LEU A 555     101.890  71.670 121.710  1.00  0.00           H
ATOM    846 2HD1 LEU A 555     100.110  71.980 121.750  1.00  0.00           H
ATOM    847 3HD1 LEU A 555     100.860  70.390 121.050  1.00  0.00           H
ATOM    848  CD2 LEU A 555     102.420  71.890 119.020  1.00  0.00           C
ATOM    849 1HD2 LEU A 555     102.430  71.010 118.330  1.00  0.00           H
ATOM    850 2HD2 LEU A 555     102.590  72.760 118.340  1.00  0.00           H
ATOM    851 3HD2 LEU A 555     103.170  71.630 119.800  1.00  0.00           H
ATOM    852  C   LEU A 555      97.680  70.810 117.980  1.00  0.00           C
ATOM    853  O   LEU A 555      97.440  70.560 116.790  1.00  0.00           O
ATOM    854  N   ARG A 556      96.630  71.060 118.750  1.00  0.00           N
ATOM    855  HN  ARG A 556      96.650  71.230 119.740  1.00  0.00           H
ATOM    856  CA  ARG A 556      95.280  71.260 118.220  1.00  0.00           C
ATOM    857  HA  ARG A 556      95.350  71.650 117.210  1.00  0.00           H
ATOM    858  CB  ARG A 556      94.600  69.810 118.320  1.00  0.00           C
ATOM    859  HB1 ARG A 556      95.300  69.170 117.750  1.00  0.00           H
ATOM    860  HB2 ARG A 556      94.680  69.440 119.360  1.00  0.00           H
ATOM    861  CG  ARG A 556      93.100  69.650 117.830  1.00  0.00           C
ATOM    862  HG1 ARG A 556      92.400  70.240 118.450  1.00  0.00           H
ATOM    863  HG2 ARG A 556      93.030  70.190 116.870  1.00  0.00           H
ATOM    864  CD  ARG A 556      92.480  68.240 117.790  1.00  0.00           C
ATOM    865  HD1 ARG A 556      92.650  67.660 118.720  1.00  0.00           H
ATOM    866  HD2 ARG A 556      91.380  68.300 117.670  1.00  0.00           H
ATOM    867  NE  ARG A 556      92.980  67.620 116.540  1.00  0.00           N
ATOM    868  HE  ARG A 556      93.100  68.150 115.700  1.00  0.00           H
ATOM    869  CZ  ARG A 556      92.850  66.330 116.110  1.00  0.00           C
ATOM    870  NH1 ARG A 556      92.350  65.410 117.010  1.00  0.00           N
ATOM    871 1HH1 ARG A 556      92.410  64.440 116.770  1.00  0.00           H
ATOM    872 2HH1 ARG A 556      92.110  65.560 117.970  1.00  0.00           H
ATOM    873  NH2 ARG A 556      93.310  65.990 114.940  1.00  0.00           N
ATOM    874 1HH2 ARG A 556      93.800  66.700 114.420  1.00  0.00           H
ATOM    875 2HH2 ARG A 556      93.450  65.020 114.770  1.00  0.00           H
ATOM    876  C   ARG A 556      94.570  72.300 119.050  1.00  0.00           C
ATOM    877  O   ARG A 556      93.630  72.020 119.780  1.00  0.00           O
ATOM    878  N   LYS A 557      95.090  73.540 119.040  1.00  0.00           N
ATOM    879  HN  LYS A 557      95.750  73.740 118.310  1.00  0.00           H
ATOM    880  CA  LYS A 557      94.600  74.720 119.720  1.00  0.00           C
ATOM    881  HA  LYS A 557      95.230  75.530 119.380  1.00  0.00           H
ATOM    882  CB  LYS A 557      93.190  75.240 119.180  1.00  0.00           C
ATOM    883  HB1 LYS A 557      93.310  75.250 118.080  1.00  0.00           H
ATOM    884  HB2 LYS A 557      92.350  74.570 119.450  1.00  0.00           H
ATOM    885  CG  LYS A 557      92.900  76.650 119.580  1.00  0.00           C
ATOM    886  HG1 LYS A 557      91.870  76.810 119.200  1.00  0.00           H
ATOM    887  HG2 LYS A 557      92.900  76.720 120.690  1.00  0.00           H
ATOM    888  CD  LYS A 557      93.730  77.770 118.970  1.00  0.00           C
ATOM    889  HD1 LYS A 557      94.820  77.550 119.000  1.00  0.00           H
ATOM    890  HD2 LYS A 557      93.520  77.940 117.890  1.00  0.00           H
ATOM    891  CE  LYS A 557      93.450  79.150 119.640  1.00  0.00           C
ATOM    892  HE1 LYS A 557      92.390  79.450 119.540  1.00  0.00           H
ATOM    893  HE2 LYS A 557      93.680  79.000 120.720  1.00  0.00           H
ATOM    894  NZ  LYS A 557      94.260  80.270 119.070  1.00  0.00           N
ATOM    895  HZ1 LYS A 557      94.470  80.050 118.080  1.00  0.00           H
ATOM    896  HZ2 LYS A 557      93.630  81.090 119.160  1.00  0.00           H
ATOM    897  HZ3 LYS A 557      95.170  80.430 119.550  1.00  0.00           H
ATOM    898  C   LYS A 557      94.650  74.660 121.240  1.00  0.00           C
ATOM    899  O   LYS A 557      95.550  75.150 121.950  1.00  0.00           O
ATOM    900  N   ASN A 558      93.630  73.990 121.870  1.00  0.00           N
ATOM    901  HN  ASN A 558      92.890  73.670 121.280  1.00  0.00           H
ATOM    902  CA  ASN A 558      93.520  73.870 123.300  1.00  0.00           C
ATOM    903  HA  ASN A 558      94.230  74.500 123.800  1.00  0.00           H
ATOM    904  CB  ASN A 558      92.050  74.160 123.820  1.00  0.00           C
ATOM    905  HB1 ASN A 558      91.370  73.640 123.110  1.00  0.00           H
ATOM    906  HB2 ASN A 558      91.970  73.910 124.890  1.00  0.00           H
ATOM    907  CG  ASN A 558      91.790  75.610 123.410  1.00  0.00           C
ATOM    908  OD1 ASN A 558      92.720  76.450 123.360  1.00  0.00           O
ATOM    909  ND2 ASN A 558      90.570  75.970 123.080  1.00  0.00           N
ATOM    910 1HD2 ASN A 558      89.790  75.380 123.290  1.00  0.00           H
ATOM    911 2HD2 ASN A 558      90.440  76.900 122.740  1.00  0.00           H
ATOM    912  C   ASN A 558      94.010  72.450 123.670  1.00  0.00           C
ATOM    913  O   ASN A 558      94.170  72.140 124.830  1.00  0.00           O
ATOM    914  N   GLN A 559      94.230  71.590 122.620  1.00  0.00           N
ATOM    915  HN  GLN A 559      94.220  71.890 121.670  1.00  0.00           H
ATOM    916  CA  GLN A 559      94.510  70.190 122.790  1.00  0.00           C
ATOM    917  HA  GLN A 559      94.560  69.960 123.840  1.00  0.00           H
ATOM    918  CB  GLN A 559      93.430  69.250 122.180  1.00  0.00           C
ATOM    919  HB1 GLN A 559      93.550  69.380 121.090  1.00  0.00           H
ATOM    920  HB2 GLN A 559      93.630  68.170 122.370  1.00  0.00           H
ATOM    921  CG  GLN A 559      91.980  69.640 122.640  1.00  0.00           C
ATOM    922  HG1 GLN A 559      91.870  69.580 123.740  1.00  0.00           H
ATOM    923  HG2 GLN A 559      91.850  70.700 122.330  1.00  0.00           H
ATOM    924  CD  GLN A 559      90.850  68.900 121.900  1.00  0.00           C
ATOM    925  OE1 GLN A 559      90.560  69.150 120.720  1.00  0.00           O
ATOM    926  NE2 GLN A 559      90.160  68.000 122.650  1.00  0.00           N
ATOM    927 1HE2 GLN A 559      90.510  67.740 123.550  1.00  0.00           H
ATOM    928 2HE2 GLN A 559      89.370  67.510 122.280  1.00  0.00           H
ATOM    929  C   GLN A 559      95.980  69.960 122.250  1.00  0.00           C
ATOM    930  O   GLN A 559      96.560  70.720 121.430  1.00  0.00           O
ATOM    931  N   CYS A 560      96.700  69.010 122.950  1.00  0.00           N
ATOM    932  HN  CYS A 560      96.280  68.620 123.770  1.00  0.00           H
ATOM    933  CA  CYS A 560      98.130  68.690 122.870  1.00  0.00           C
ATOM    934  HA  CYS A 560      98.490  69.090 121.930  1.00  0.00           H
ATOM    935  CB  CYS A 560      98.970  69.320 124.010  1.00  0.00           C
ATOM    936  HB1 CYS A 560      98.730  70.400 124.130  1.00  0.00           H
ATOM    937  HB2 CYS A 560      98.760  68.820 124.980  1.00  0.00           H
ATOM    938  SG  CYS A 560     100.820  69.150 123.820  1.00  0.00           S
ATOM    939  HG1 CYS A 560     101.020  70.090 124.740  1.00  0.00           H
ATOM    940  C   CYS A 560      98.250  67.140 122.850  1.00  0.00           C
ATOM    941  O   CYS A 560      97.750  66.530 123.730  1.00  0.00           O
ATOM    942  N   GLU A 561      99.030  66.660 121.940  1.00  0.00           N
ATOM    943  HN  GLU A 561      99.420  67.110 121.140  1.00  0.00           H
ATOM    944  CA  GLU A 561      99.340  65.220 122.030  1.00  0.00           C
ATOM    945  HA  GLU A 561      99.530  65.040 123.080  1.00  0.00           H
ATOM    946  CB  GLU A 561      98.220  64.270 121.460  1.00  0.00           C
ATOM    947  HB1 GLU A 561      98.480  63.200 121.580  1.00  0.00           H
ATOM    948  HB2 GLU A 561      97.330  64.400 122.130  1.00  0.00           H
ATOM    949  CG  GLU A 561      97.800  64.740 119.990  1.00  0.00           C
ATOM    950  HG1 GLU A 561      97.330  65.750 120.060  1.00  0.00           H
ATOM    951  HG2 GLU A 561      98.720  64.770 119.370  1.00  0.00           H
ATOM    952  CD  GLU A 561      96.780  63.710 119.420  1.00  0.00           C
ATOM    953  OE1 GLU A 561      97.290  62.650 118.890  1.00  0.00           O
ATOM    954  OE2 GLU A 561      95.550  64.030 119.380  1.00  0.00           O
ATOM    955  C   GLU A 561     100.680  64.990 121.310  1.00  0.00           C
ATOM    956  O   GLU A 561     101.330  65.900 120.880  1.00  0.00           O
ATOM    957  N   THR A 562     101.160  63.730 121.200  1.00  0.00           N
ATOM    958  HN  THR A 562     100.890  62.910 121.690  1.00  0.00           H
ATOM    959  CA  THR A 562     102.350  63.480 120.400  1.00  0.00           C
ATOM    960  HA  THR A 562     102.670  64.320 119.800  1.00  0.00           H
ATOM    961  CB  THR A 562     103.480  62.970 121.260  1.00  0.00           C
ATOM    962  HB  THR A 562     104.270  62.600 120.570  1.00  0.00           H
ATOM    963  OG1 THR A 562     103.070  61.950 122.160  1.00  0.00           O
ATOM    964  HG1 THR A 562     103.790  61.520 122.630  1.00  0.00           H
ATOM    965  CG2 THR A 562     104.040  64.150 122.040  1.00  0.00           C
ATOM    966 1HG2 THR A 562     103.390  64.640 122.790  1.00  0.00           H
ATOM    967 2HG2 THR A 562     105.010  63.820 122.480  1.00  0.00           H
ATOM    968 3HG2 THR A 562     104.180  64.970 121.310  1.00  0.00           H
ATOM    969  C   THR A 562     102.030  62.330 119.480  1.00  0.00           C
ATOM    970  O   THR A 562     101.420  61.370 119.960  1.00  0.00           O
ATOM    971  N   ARG A 563     102.350  62.530 118.190  1.00  0.00           N
ATOM    972  HN  ARG A 563     102.790  63.390 117.920  1.00  0.00           H
ATOM    973  CA  ARG A 563     102.150  61.470 117.120  1.00  0.00           C
ATOM    974  HA  ARG A 563     101.690  60.610 117.580  1.00  0.00           H
ATOM    975  CB  ARG A 563     101.340  61.980 115.940  1.00  0.00           C
ATOM    976  HB1 ARG A 563     101.940  62.820 115.530  1.00  0.00           H
ATOM    977  HB2 ARG A 563     101.420  61.310 115.050  1.00  0.00           H
ATOM    978  CG  ARG A 563      99.890  62.320 116.430  1.00  0.00           C
ATOM    979  HG1 ARG A 563      99.690  61.380 116.990  1.00  0.00           H
ATOM    980  HG2 ARG A 563      99.990  63.220 117.060  1.00  0.00           H
ATOM    981  CD  ARG A 563      98.750  62.600 115.480  1.00  0.00           C
ATOM    982  HD1 ARG A 563      99.030  63.460 114.840  1.00  0.00           H
ATOM    983  HD2 ARG A 563      98.550  61.740 114.810  1.00  0.00           H
ATOM    984  NE  ARG A 563      97.550  62.880 116.310  1.00  0.00           N
ATOM    985  HE  ARG A 563      97.540  62.780 117.310  1.00  0.00           H
ATOM    986  CZ  ARG A 563      96.340  62.970 115.790  1.00  0.00           C
ATOM    987  NH1 ARG A 563      96.080  62.960 114.510  1.00  0.00           N
ATOM    988 1HH1 ARG A 563      96.720  62.940 113.740  1.00  0.00           H
ATOM    989 2HH1 ARG A 563      95.110  63.060 114.300  1.00  0.00           H
ATOM    990  NH2 ARG A 563      95.330  63.060 116.630  1.00  0.00           N
ATOM    991 1HH2 ARG A 563      95.540  63.070 117.610  1.00  0.00           H
ATOM    992 2HH2 ARG A 563      94.420  62.930 116.250  1.00  0.00           H
ATOM    993  C   ARG A 563     103.500  60.940 116.630  1.00  0.00           C
ATOM    994  O   ARG A 563     104.570  61.550 116.780  1.00  0.00           O
ATOM    995  N   THR A 564     103.530  59.770 115.980  1.00  0.00           N
ATOM    996  HN  THR A 564     102.730  59.250 115.680  1.00  0.00           H
ATOM    997  CA  THR A 564     104.780  59.010 115.720  1.00  0.00           C
ATOM    998  HA  THR A 564     105.690  59.480 116.050  1.00  0.00           H
ATOM    999  CB  THR A 564     104.670  57.630 116.290  1.00  0.00           C
ATOM   1000  HB  THR A 564     104.110  56.900 115.670  1.00  0.00           H
ATOM   1001  OG1 THR A 564     104.290  57.650 117.650  1.00  0.00           O
ATOM   1002  HG1 THR A 564     103.340  57.820 117.720  1.00  0.00           H
ATOM   1003  CG2 THR A 564     106.050  56.970 116.190  1.00  0.00           C
ATOM   1004 1HG2 THR A 564     106.560  56.840 115.220  1.00  0.00           H
ATOM   1005 2HG2 THR A 564     106.730  57.460 116.920  1.00  0.00           H
ATOM   1006 3HG2 THR A 564     105.880  55.930 116.540  1.00  0.00           H
ATOM   1007  C   THR A 564     105.090  58.900 114.220  1.00  0.00           C
ATOM   1008  O   THR A 564     104.320  58.460 113.400  1.00  0.00           O
ATOM   1009  N   MET A 565     106.310  59.330 113.810  1.00  0.00           N
ATOM   1010  HN  MET A 565     107.000  59.820 114.330  1.00  0.00           H
ATOM   1011  CA  MET A 565     106.930  58.850 112.580  1.00  0.00           C
ATOM   1012  HA  MET A 565     106.240  58.620 111.780  1.00  0.00           H
ATOM   1013  CB  MET A 565     107.920  59.890 111.970  1.00  0.00           C
ATOM   1014  HB1 MET A 565     107.240  60.770 111.930  1.00  0.00           H
ATOM   1015  HB2 MET A 565     108.630  60.250 112.750  1.00  0.00           H
ATOM   1016  CG  MET A 565     108.530  59.690 110.570  1.00  0.00           C
ATOM   1017  HG1 MET A 565     109.070  58.720 110.660  1.00  0.00           H
ATOM   1018  HG2 MET A 565     107.730  59.680 109.810  1.00  0.00           H
ATOM   1019  SD  MET A 565     109.710  60.920 110.160  1.00  0.00           S
ATOM   1020  CE  MET A 565     108.920  61.880 108.850  1.00  0.00           C
ATOM   1021  HE1 MET A 565     108.070  62.490 109.220  1.00  0.00           H
ATOM   1022  HE2 MET A 565     109.690  62.630 108.560  1.00  0.00           H
ATOM   1023  HE3 MET A 565     108.560  61.280 107.980  1.00  0.00           H
ATOM   1024  C   MET A 565     107.710  57.560 112.770  1.00  0.00           C
ATOM   1025  O   MET A 565     108.810  57.510 113.370  1.00  0.00           O
ATOM   1026  N   LEU A 566     107.120  56.410 112.300  1.00  0.00           N
ATOM   1027  HN  LEU A 566     106.170  56.500 112.000  1.00  0.00           H
ATOM   1028  CA  LEU A 566     107.720  55.120 112.560  1.00  0.00           C
ATOM   1029  HA  LEU A 566     108.430  55.160 113.370  1.00  0.00           H
ATOM   1030  CB  LEU A 566     106.650  54.060 112.850  1.00  0.00           C
ATOM   1031  HB1 LEU A 566     106.040  54.260 113.760  1.00  0.00           H
ATOM   1032  HB2 LEU A 566     105.950  54.090 111.980  1.00  0.00           H
ATOM   1033  CG  LEU A 566     107.150  52.580 113.080  1.00  0.00           C
ATOM   1034  HG  LEU A 566     107.760  52.310 112.200  1.00  0.00           H
ATOM   1035  CD1 LEU A 566     107.990  52.310 114.370  1.00  0.00           C
ATOM   1036 1HD1 LEU A 566     107.430  52.690 115.260  1.00  0.00           H
ATOM   1037 2HD1 LEU A 566     108.400  51.280 114.440  1.00  0.00           H
ATOM   1038 3HD1 LEU A 566     108.920  52.910 114.250  1.00  0.00           H
ATOM   1039  CD2 LEU A 566     106.020  51.570 112.960  1.00  0.00           C
ATOM   1040 1HD2 LEU A 566     105.610  51.720 111.940  1.00  0.00           H
ATOM   1041 2HD2 LEU A 566     106.450  50.560 113.170  1.00  0.00           H
ATOM   1042 3HD2 LEU A 566     105.270  51.810 113.750  1.00  0.00           H
ATOM   1043  C   LEU A 566     108.650  54.670 111.410  1.00  0.00           C
ATOM   1044  O   LEU A 566     108.220  54.540 110.270  1.00  0.00           O
ATOM   1045  N   LEU A 567     109.900  54.440 111.750  1.00  0.00           N
ATOM   1046  HN  LEU A 567     110.230  54.340 112.690  1.00  0.00           H
ATOM   1047  CA  LEU A 567     110.960  54.290 110.750  1.00  0.00           C
ATOM   1048  HA  LEU A 567     110.710  54.640 109.760  1.00  0.00           H
ATOM   1049  CB  LEU A 567     112.080  55.190 111.290  1.00  0.00           C
ATOM   1050  HB1 LEU A 567     112.460  55.000 112.320  1.00  0.00           H
ATOM   1051  HB2 LEU A 567     113.000  55.030 110.690  1.00  0.00           H
ATOM   1052  CG  LEU A 567     111.760  56.690 111.250  1.00  0.00           C
ATOM   1053  HG  LEU A 567     110.990  56.890 112.020  1.00  0.00           H
ATOM   1054  CD1 LEU A 567     112.990  57.570 111.660  1.00  0.00           C
ATOM   1055 1HD1 LEU A 567     113.880  57.180 111.120  1.00  0.00           H
ATOM   1056 2HD1 LEU A 567     112.760  58.610 111.340  1.00  0.00           H
ATOM   1057 3HD1 LEU A 567     113.160  57.780 112.740  1.00  0.00           H
ATOM   1058  CD2 LEU A 567     111.230  57.180 109.890  1.00  0.00           C
ATOM   1059 1HD2 LEU A 567     111.140  58.280 109.970  1.00  0.00           H
ATOM   1060 2HD2 LEU A 567     111.870  56.770 109.080  1.00  0.00           H
ATOM   1061 3HD2 LEU A 567     110.230  56.710 109.730  1.00  0.00           H
ATOM   1062  C   LEU A 567     111.350  52.810 110.740  1.00  0.00           C
ATOM   1063  O   LEU A 567     111.840  52.250 111.740  1.00  0.00           O
ATOM   1064  N   GLN A 568     111.160  52.140 109.610  1.00  0.00           N
ATOM   1065  HN  GLN A 568     110.670  52.520 108.830  1.00  0.00           H
ATOM   1066  CA  GLN A 568     111.440  50.750 109.460  1.00  0.00           C
ATOM   1067  HA  GLN A 568     111.520  50.370 110.470  1.00  0.00           H
ATOM   1068  CB  GLN A 568     110.320  50.160 108.680  1.00  0.00           C
ATOM   1069  HB1 GLN A 568     110.220  50.690 107.710  1.00  0.00           H
ATOM   1070  HB2 GLN A 568     110.540  49.100 108.400  1.00  0.00           H
ATOM   1071  CG  GLN A 568     108.950  50.150 109.430  1.00  0.00           C
ATOM   1072  HG1 GLN A 568     108.770  51.120 109.940  1.00  0.00           H
ATOM   1073  HG2 GLN A 568     108.190  50.080 108.630  1.00  0.00           H
ATOM   1074  CD  GLN A 568     108.680  49.040 110.490  1.00  0.00           C
ATOM   1075  OE1 GLN A 568     108.600  49.310 111.690  1.00  0.00           O
ATOM   1076  NE2 GLN A 568     108.610  47.780 110.040  1.00  0.00           N
ATOM   1077 1HE2 GLN A 568     108.650  47.590 109.060  1.00  0.00           H
ATOM   1078 2HE2 GLN A 568     108.830  47.050 110.690  1.00  0.00           H
ATOM   1079  C   GLN A 568     112.760  50.600 108.820  1.00  0.00           C
ATOM   1080  O   GLN A 568     113.250  51.630 108.340  1.00  0.00           O
ATOM   1081  N   PRO A 569     113.380  49.430 108.850  1.00  0.00           N
ATOM   1082  CD  PRO A 569     113.050  48.360 109.760  1.00  0.00           C
ATOM   1083  HD1 PRO A 569     112.260  47.690 109.350  1.00  0.00           H
ATOM   1084  HD2 PRO A 569     112.760  48.780 110.750  1.00  0.00           H
ATOM   1085  CA  PRO A 569     114.710  49.310 108.300  1.00  0.00           C
ATOM   1086  HA  PRO A 569     115.430  50.050 108.630  1.00  0.00           H
ATOM   1087  CB  PRO A 569     115.120  47.920 108.600  1.00  0.00           C
ATOM   1088  HB1 PRO A 569     114.690  47.230 107.840  1.00  0.00           H
ATOM   1089  HB2 PRO A 569     116.200  47.770 108.790  1.00  0.00           H
ATOM   1090  CG  PRO A 569     114.310  47.570 109.820  1.00  0.00           C
ATOM   1091  HG1 PRO A 569     113.990  46.520 109.970  1.00  0.00           H
ATOM   1092  HG2 PRO A 569     114.880  47.880 110.720  1.00  0.00           H
ATOM   1093  C   PRO A 569     114.540  49.420 106.780  1.00  0.00           C
ATOM   1094  O   PRO A 569     113.660  48.670 106.210  1.00  0.00           O
ATOM   1095  N   ALA A 570     115.410  50.250 106.090  1.00  0.00           N
ATOM   1096  HN  ALA A 570     115.980  50.910 106.550  1.00  0.00           H
ATOM   1097  CA  ALA A 570     115.540  50.160 104.630  1.00  0.00           C
ATOM   1098  HA  ALA A 570     114.560  49.860 104.290  1.00  0.00           H
ATOM   1099  CB  ALA A 570     115.840  51.610 104.090  1.00  0.00           C
ATOM   1100  HB1 ALA A 570     115.660  51.730 103.000  1.00  0.00           H
ATOM   1101  HB2 ALA A 570     115.260  52.410 104.610  1.00  0.00           H
ATOM   1102  HB3 ALA A 570     116.880  51.860 104.400  1.00  0.00           H
ATOM   1103  C   ALA A 570     116.630  49.210 104.210  1.00  0.00           C
ATOM   1104  O   ALA A 570     116.540  48.840 103.070  1.00  0.00           O
ATOM   1105  N   GLY A 571     117.610  48.800 105.050  1.00  0.00           N
ATOM   1106  HN  GLY A 571     117.550  49.080 106.010  1.00  0.00           H
ATOM   1107  CA  GLY A 571     118.690  47.840 104.670  1.00  0.00           C
ATOM   1108  HA1 GLY A 571     118.820  47.110 105.460  1.00  0.00           H
ATOM   1109  HA2 GLY A 571     118.400  47.490 103.690  1.00  0.00           H
ATOM   1110  C   GLY A 571     120.070  48.490 104.580  1.00  0.00           C
ATOM   1111  O   GLY A 571     121.020  47.930 104.050  1.00  0.00           O
ATOM   1112  N   SER A 572     120.270  49.750 105.060  1.00  0.00           N
ATOM   1113  HN  SER A 572     119.520  50.250 105.490  1.00  0.00           H
ATOM   1114  CA  SER A 572     121.510  50.490 105.070  1.00  0.00           C
ATOM   1115  HA  SER A 572     122.380  49.850 105.140  1.00  0.00           H
ATOM   1116  CB  SER A 572     121.680  51.510 103.890  1.00  0.00           C
ATOM   1117  HB1 SER A 572     121.380  50.980 102.960  1.00  0.00           H
ATOM   1118  HB2 SER A 572     121.030  52.390 104.100  1.00  0.00           H
ATOM   1119  OG  SER A 572     123.040  51.890 103.770  1.00  0.00           O
ATOM   1120  HG1 SER A 572     123.010  52.520 103.050  1.00  0.00           H
ATOM   1121  C   SER A 572     121.560  51.150 106.380  1.00  0.00           C
ATOM   1122  O   SER A 572     120.490  51.570 106.870  1.00  0.00           O
ATOM   1123  N   LEU A 573     122.760  51.190 107.050  1.00  0.00           N
ATOM   1124  HN  LEU A 573     123.630  50.910 106.640  1.00  0.00           H
ATOM   1125  CA  LEU A 573     122.950  51.770 108.360  1.00  0.00           C
ATOM   1126  HA  LEU A 573     122.250  51.270 109.020  1.00  0.00           H
ATOM   1127  CB  LEU A 573     124.490  51.670 108.770  1.00  0.00           C
ATOM   1128  HB1 LEU A 573     125.110  51.980 107.910  1.00  0.00           H
ATOM   1129  HB2 LEU A 573     124.780  52.460 109.510  1.00  0.00           H
ATOM   1130  CG  LEU A 573     124.920  50.210 109.120  1.00  0.00           C
ATOM   1131  HG  LEU A 573     124.600  49.570 108.280  1.00  0.00           H
ATOM   1132  CD1 LEU A 573     126.500  49.930 109.190  1.00  0.00           C
ATOM   1133 1HD1 LEU A 573     126.970  50.320 108.270  1.00  0.00           H
ATOM   1134 2HD1 LEU A 573     126.960  50.450 110.060  1.00  0.00           H
ATOM   1135 3HD1 LEU A 573     126.650  48.840 109.340  1.00  0.00           H
ATOM   1136  CD2 LEU A 573     124.180  49.750 110.390  1.00  0.00           C
ATOM   1137 1HD2 LEU A 573     124.560  50.200 111.330  1.00  0.00           H
ATOM   1138 2HD2 LEU A 573     123.080  49.630 110.300  1.00  0.00           H
ATOM   1139 3HD2 LEU A 573     124.450  48.670 110.510  1.00  0.00           H
ATOM   1140  C   LEU A 573     122.710  53.300 108.290  1.00  0.00           C
ATOM   1141  O   LEU A 573     123.460  54.050 107.720  1.00  0.00           O
ATOM   1142  N   GLY A 574     121.630  53.740 108.960  1.00  0.00           N
ATOM   1143  HN  GLY A 574     120.960  53.080 109.290  1.00  0.00           H
ATOM   1144  CA  GLY A 574     121.260  55.150 109.030  1.00  0.00           C
ATOM   1145  HA1 GLY A 574     120.740  55.310 109.960  1.00  0.00           H
ATOM   1146  HA2 GLY A 574     122.010  55.870 108.740  1.00  0.00           H
ATOM   1147  C   GLY A 574     120.240  55.560 107.980  1.00  0.00           C
ATOM   1148  O   GLY A 574     120.010  56.740 107.800  1.00  0.00           O
ATOM   1149  N   SER A 575     119.670  54.600 107.240  1.00  0.00           N
ATOM   1150  HN  SER A 575     119.880  53.640 107.370  1.00  0.00           H
ATOM   1151  CA  SER A 575     118.600  54.710 106.290  1.00  0.00           C
ATOM   1152  HA  SER A 575     118.280  55.740 106.300  1.00  0.00           H
ATOM   1153  CB  SER A 575     118.820  54.030 104.860  1.00  0.00           C
ATOM   1154  HB1 SER A 575     119.850  54.390 104.640  1.00  0.00           H
ATOM   1155  HB2 SER A 575     118.710  52.930 104.980  1.00  0.00           H
ATOM   1156  OG  SER A 575     117.910  54.460 103.830  1.00  0.00           O
ATOM   1157  HG1 SER A 575     118.270  54.080 103.020  1.00  0.00           H
ATOM   1158  C   SER A 575     117.390  53.970 106.840  1.00  0.00           C
ATOM   1159  O   SER A 575     117.460  52.910 107.490  1.00  0.00           O
ATOM   1160  N   TYR A 576     116.290  54.630 106.570  1.00  0.00           N
ATOM   1161  HN  TYR A 576     116.410  55.420 105.970  1.00  0.00           H
ATOM   1162  CA  TYR A 576     115.010  54.220 107.130  1.00  0.00           C
ATOM   1163  HA  TYR A 576     115.080  53.150 107.300  1.00  0.00           H
ATOM   1164  CB  TYR A 576     114.760  54.980 108.470  1.00  0.00           C
ATOM   1165  HB1 TYR A 576     114.700  56.070 108.270  1.00  0.00           H
ATOM   1166  HB2 TYR A 576     113.740  54.680 108.800  1.00  0.00           H
ATOM   1167  CG  TYR A 576     115.710  54.630 109.580  1.00  0.00           C
ATOM   1168  CD1 TYR A 576     115.600  53.390 110.300  1.00  0.00           C
ATOM   1169  HD1 TYR A 576     114.790  52.710 110.080  1.00  0.00           H
ATOM   1170  CE1 TYR A 576     116.570  53.050 111.290  1.00  0.00           C
ATOM   1171  HE1 TYR A 576     116.490  52.060 111.710  1.00  0.00           H
ATOM   1172  CZ  TYR A 576     117.610  53.960 111.590  1.00  0.00           C
ATOM   1173  OH  TYR A 576     118.500  53.570 112.650  1.00  0.00           O
ATOM   1174  HH  TYR A 576     118.180  52.830 113.180  1.00  0.00           H
ATOM   1175  CD2 TYR A 576     116.910  55.350 109.770  1.00  0.00           C
ATOM   1176  HD2 TYR A 576     117.160  56.220 109.180  1.00  0.00           H
ATOM   1177  CE2 TYR A 576     117.820  55.020 110.710  1.00  0.00           C
ATOM   1178  HE2 TYR A 576     118.720  55.580 110.920  1.00  0.00           H
ATOM   1179  C   TYR A 576     113.880  54.390 106.120  1.00  0.00           C
ATOM   1180  O   TYR A 576     113.990  55.060 105.090  1.00  0.00           O
ATOM   1181  N   SER A 577     112.820  53.550 106.360  1.00  0.00           N
ATOM   1182  HN  SER A 577     112.970  52.920 107.120  1.00  0.00           H
ATOM   1183  CA  SER A 577     111.640  53.500 105.490  1.00  0.00           C
ATOM   1184  HA  SER A 577     111.790  54.220 104.710  1.00  0.00           H
ATOM   1185  CB  SER A 577     111.360  52.180 104.650  1.00  0.00           C
ATOM   1186  HB1 SER A 577     111.070  51.410 105.390  1.00  0.00           H
ATOM   1187  HB2 SER A 577     110.480  52.340 103.980  1.00  0.00           H
ATOM   1188  OG  SER A 577     112.550  51.700 104.000  1.00  0.00           O
ATOM   1189  HG1 SER A 577     112.430  50.790 103.690  1.00  0.00           H
ATOM   1190  C   SER A 577     110.370  53.850 106.310  1.00  0.00           C
ATOM   1191  O   SER A 577     110.170  53.380 107.410  1.00  0.00           O
ATOM   1192  N   TYR A 578     109.510  54.730 105.800  1.00  0.00           N
ATOM   1193  HN  TYR A 578     109.640  55.170 104.910  1.00  0.00           H
ATOM   1194  CA  TYR A 578     108.390  55.360 106.500  1.00  0.00           C
ATOM   1195  HA  TYR A 578     108.190  54.800 107.410  1.00  0.00           H
ATOM   1196  CB  TYR A 578     108.680  56.860 106.780  1.00  0.00           C
ATOM   1197  HB1 TYR A 578     109.440  57.050 107.570  1.00  0.00           H
ATOM   1198  HB2 TYR A 578     109.160  57.400 105.940  1.00  0.00           H
ATOM   1199  CG  TYR A 578     107.430  57.740 107.260  1.00  0.00           C
ATOM   1200  CD1 TYR A 578     106.610  57.270 108.260  1.00  0.00           C
ATOM   1201  HD1 TYR A 578     106.790  56.300 108.680  1.00  0.00           H
ATOM   1202  CE1 TYR A 578     105.490  58.020 108.730  1.00  0.00           C
ATOM   1203  HE1 TYR A 578     104.760  57.710 109.460  1.00  0.00           H
ATOM   1204  CZ  TYR A 578     105.140  59.220 108.070  1.00  0.00           C
ATOM   1205  OH  TYR A 578     103.880  59.850 108.310  1.00  0.00           O
ATOM   1206  HH  TYR A 578     103.270  59.250 108.750  1.00  0.00           H
ATOM   1207  CD2 TYR A 578     107.070  58.910 106.580  1.00  0.00           C
ATOM   1208  HD2 TYR A 578     107.700  59.320 105.800  1.00  0.00           H
ATOM   1209  CE2 TYR A 578     105.920  59.590 106.970  1.00  0.00           C
ATOM   1210  HE2 TYR A 578     105.660  60.450 106.370  1.00  0.00           H
ATOM   1211  C   TYR A 578     107.160  55.140 105.580  1.00  0.00           C
ATOM   1212  O   TYR A 578     107.030  55.790 104.510  1.00  0.00           O
ATOM   1213  N   ARG A 579     106.250  54.360 106.140  1.00  0.00           N
ATOM   1214  HN  ARG A 579     106.500  53.830 106.940  1.00  0.00           H
ATOM   1215  CA  ARG A 579     105.030  54.240 105.450  1.00  0.00           C
ATOM   1216  HA  ARG A 579     105.130  54.500 104.410  1.00  0.00           H
ATOM   1217  CB  ARG A 579     104.530  52.840 105.440  1.00  0.00           C
ATOM   1218  HB1 ARG A 579     105.340  52.180 105.060  1.00  0.00           H
ATOM   1219  HB2 ARG A 579     104.330  52.450 106.460  1.00  0.00           H
ATOM   1220  CG  ARG A 579     103.220  52.590 104.660  1.00  0.00           C
ATOM   1221  HG1 ARG A 579     102.830  51.560 104.790  1.00  0.00           H
ATOM   1222  HG2 ARG A 579     102.490  53.280 105.140  1.00  0.00           H
ATOM   1223  CD  ARG A 579     103.300  52.980 103.160  1.00  0.00           C
ATOM   1224  HD1 ARG A 579     103.700  53.990 102.940  1.00  0.00           H
ATOM   1225  HD2 ARG A 579     103.890  52.170 102.690  1.00  0.00           H
ATOM   1226  NE  ARG A 579     101.870  52.970 102.690  1.00  0.00           N
ATOM   1227  HE  ARG A 579     101.160  52.610 103.300  1.00  0.00           H
ATOM   1228  CZ  ARG A 579     101.570  52.940 101.380  1.00  0.00           C
ATOM   1229  NH1 ARG A 579     102.490  53.140 100.450  1.00  0.00           N
ATOM   1230 1HH1 ARG A 579     103.480  53.150 100.640  1.00  0.00           H
ATOM   1231 2HH1 ARG A 579     102.140  53.030  99.530  1.00  0.00           H
ATOM   1232  NH2 ARG A 579     100.340  52.680 100.910  1.00  0.00           N
ATOM   1233 1HH2 ARG A 579      99.530  52.750 101.490  1.00  0.00           H
ATOM   1234 2HH2 ARG A 579     100.280  52.730  99.920  1.00  0.00           H
ATOM   1235  C   ARG A 579     103.990  55.190 106.050  1.00  0.00           C
ATOM   1236  O   ARG A 579     103.750  55.140 107.230  1.00  0.00           O
ATOM   1237  N   SER A 580     103.290  56.070 105.310  1.00  0.00           N
ATOM   1238  HN  SER A 580     103.370  56.130 104.310  1.00  0.00           H
ATOM   1239  CA  SER A 580     102.330  56.950 105.930  1.00  0.00           C
ATOM   1240  HA  SER A 580     102.600  57.000 106.980  1.00  0.00           H
ATOM   1241  CB  SER A 580     102.540  58.400 105.360  1.00  0.00           C
ATOM   1242  HB1 SER A 580     103.600  58.670 105.560  1.00  0.00           H
ATOM   1243  HB2 SER A 580     102.430  58.400 104.260  1.00  0.00           H
ATOM   1244  OG  SER A 580     101.640  59.350 105.920  1.00  0.00           O
ATOM   1245  HG1 SER A 580     101.430  60.070 105.320  1.00  0.00           H
ATOM   1246  C   SER A 580     101.010  56.280 105.580  1.00  0.00           C
ATOM   1247  O   SER A 580     100.570  56.320 104.420  1.00  0.00           O
ATOM   1248  N   PRO A 581     100.210  55.660 106.480  1.00  0.00           N
ATOM   1249  CD  PRO A 581     100.470  55.780 107.920  1.00  0.00           C
ATOM   1250  HD1 PRO A 581     100.520  56.820 108.290  1.00  0.00           H
ATOM   1251  HD2 PRO A 581     101.450  55.260 108.030  1.00  0.00           H
ATOM   1252  CA  PRO A 581      99.400  54.550 106.180  1.00  0.00           C
ATOM   1253  HA  PRO A 581      99.860  53.940 105.410  1.00  0.00           H
ATOM   1254  CB  PRO A 581      99.270  53.810 107.520  1.00  0.00           C
ATOM   1255  HB1 PRO A 581      98.290  53.320 107.700  1.00  0.00           H
ATOM   1256  HB2 PRO A 581     100.180  53.180 107.580  1.00  0.00           H
ATOM   1257  CG  PRO A 581      99.430  54.850 108.580  1.00  0.00           C
ATOM   1258  HG1 PRO A 581      98.490  55.400 108.800  1.00  0.00           H
ATOM   1259  HG2 PRO A 581      99.820  54.290 109.460  1.00  0.00           H
ATOM   1260  C   PRO A 581      98.020  55.070 105.710  1.00  0.00           C
ATOM   1261  O   PRO A 581      97.470  54.510 104.740  1.00  0.00           O
ATOM   1262  N   HIS A 582      97.440  56.120 106.270  1.00  0.00           N
ATOM   1263  HN  HIS A 582      98.040  56.630 106.880  1.00  0.00           H
ATOM   1264  CA  HIS A 582      96.140  56.530 106.140  1.00  0.00           C
ATOM   1265  HA  HIS A 582      95.390  55.770 106.230  1.00  0.00           H
ATOM   1266  CB  HIS A 582      95.730  57.520 107.250  1.00  0.00           C
ATOM   1267  HB1 HIS A 582      96.550  58.250 107.120  1.00  0.00           H
ATOM   1268  HB2 HIS A 582      94.710  57.940 107.120  1.00  0.00           H
ATOM   1269  ND1 HIS A 582      96.440  57.920 109.570  1.00  0.00           N
ATOM   1270  CG  HIS A 582      95.900  57.090 108.660  1.00  0.00           C
ATOM   1271  CE1 HIS A 582      96.600  57.160 110.650  1.00  0.00           C
ATOM   1272  HE1 HIS A 582      97.200  57.450 111.520  1.00  0.00           H
ATOM   1273  NE2 HIS A 582      96.110  55.920 110.440  1.00  0.00           N
ATOM   1274  HE2 HIS A 582      96.050  55.240 111.170  1.00  0.00           H
ATOM   1275  CD2 HIS A 582      95.680  55.810 109.140  1.00  0.00           C
ATOM   1276  HD2 HIS A 582      95.320  54.910 108.670  1.00  0.00           H
ATOM   1277  C   HIS A 582      95.900  57.180 104.740  1.00  0.00           C
ATOM   1278  O   HIS A 582      94.940  56.810 104.050  1.00  0.00           O
ATOM   1279  N   TRP A 583      96.830  57.980 104.310  1.00  0.00           N
ATOM   1280  HN  TRP A 583      97.520  58.290 104.950  1.00  0.00           H
ATOM   1281  CA  TRP A 583      96.690  58.530 103.020  1.00  0.00           C
ATOM   1282  HA  TRP A 583      95.710  58.620 102.580  1.00  0.00           H
ATOM   1283  CB  TRP A 583      97.110  60.020 103.130  1.00  0.00           C
ATOM   1284  HB1 TRP A 583      98.160  60.090 103.490  1.00  0.00           H
ATOM   1285  HB2 TRP A 583      97.100  60.530 102.150  1.00  0.00           H
ATOM   1286  CG  TRP A 583      96.000  60.800 103.940  1.00  0.00           C
ATOM   1287  CD1 TRP A 583      96.000  61.360 105.220  1.00  0.00           C
ATOM   1288  HD1 TRP A 583      96.890  61.560 105.810  1.00  0.00           H
ATOM   1289  NE1 TRP A 583      94.810  61.980 105.470  1.00  0.00           N
ATOM   1290  HE1 TRP A 583      94.500  62.140 106.380  1.00  0.00           H
ATOM   1291  CE2 TRP A 583      93.930  61.760 104.450  1.00  0.00           C
ATOM   1292  CD2 TRP A 583      94.650  61.120 103.390  1.00  0.00           C
ATOM   1293  CE3 TRP A 583      94.080  60.860 102.150  1.00  0.00           C
ATOM   1294  HE3 TRP A 583      94.620  60.370 101.350  1.00  0.00           H
ATOM   1295  CZ3 TRP A 583      92.740  61.350 101.950  1.00  0.00           C
ATOM   1296  HZ3 TRP A 583      92.130  61.180 101.080  1.00  0.00           H
ATOM   1297  CZ2 TRP A 583      92.590  62.160 104.260  1.00  0.00           C
ATOM   1298  HZ2 TRP A 583      92.000  62.590 105.060  1.00  0.00           H
ATOM   1299  CH2 TRP A 583      92.010  61.830 103.030  1.00  0.00           C
ATOM   1300  HH2 TRP A 583      90.960  62.000 102.840  1.00  0.00           H
ATOM   1301  C   TRP A 583      97.640  57.880 102.010  1.00  0.00           C
ATOM   1302  O   TRP A 583      97.450  58.290 100.890  1.00  0.00           O
ATOM   1303  N   GLY A 584      98.440  56.890 102.320  1.00  0.00           N
ATOM   1304  HN  GLY A 584      98.560  56.600 103.270  1.00  0.00           H
ATOM   1305  CA  GLY A 584      98.900  55.940 101.340  1.00  0.00           C
ATOM   1306  HA1 GLY A 584      99.190  55.060 101.890  1.00  0.00           H
ATOM   1307  HA2 GLY A 584      98.070  55.730 100.670  1.00  0.00           H
ATOM   1308  C   GLY A 584     100.180  56.260 100.550  1.00  0.00           C
ATOM   1309  O   GLY A 584     100.180  56.000  99.370  1.00  0.00           O
ATOM   1310  N   SER A 585     101.230  56.770 101.170  1.00  0.00           N
ATOM   1311  HN  SER A 585     101.260  56.730 102.160  1.00  0.00           H
ATOM   1312  CA  SER A 585     102.460  57.090 100.440  1.00  0.00           C
ATOM   1313  HA  SER A 585     102.510  56.540  99.510  1.00  0.00           H
ATOM   1314  CB  SER A 585     102.550  58.620 100.090  1.00  0.00           C
ATOM   1315  HB1 SER A 585     101.620  58.820  99.510  1.00  0.00           H
ATOM   1316  HB2 SER A 585     102.600  59.250 101.000  1.00  0.00           H
ATOM   1317  OG  SER A 585     103.630  58.820  99.170  1.00  0.00           O
ATOM   1318  HG1 SER A 585     103.990  59.650  99.490  1.00  0.00           H
ATOM   1319  C   SER A 585     103.670  56.680 101.300  1.00  0.00           C
ATOM   1320  O   SER A 585     103.650  56.650 102.510  1.00  0.00           O
ATOM   1321  N   THR A 586     104.760  56.320 100.650  1.00  0.00           N
ATOM   1322  HN  THR A 586     104.750  56.470  99.660  1.00  0.00           H
ATOM   1323  CA  THR A 586     105.950  55.720 101.280  1.00  0.00           C
ATOM   1324  HA  THR A 586     105.830  55.710 102.360  1.00  0.00           H
ATOM   1325  CB  THR A 586     106.330  54.240 100.760  1.00  0.00           C
ATOM   1326  HB  THR A 586     106.820  54.240  99.760  1.00  0.00           H
ATOM   1327  OG1 THR A 586     105.180  53.460 100.550  1.00  0.00           O
ATOM   1328  HG1 THR A 586     105.490  52.570 100.390  1.00  0.00           H
ATOM   1329  CG2 THR A 586     107.190  53.520 101.800  1.00  0.00           C
ATOM   1330 1HG2 THR A 586     106.620  53.520 102.750  1.00  0.00           H
ATOM   1331 2HG2 THR A 586     107.340  52.470 101.480  1.00  0.00           H
ATOM   1332 3HG2 THR A 586     108.180  54.020 101.900  1.00  0.00           H
ATOM   1333  C   THR A 586     107.120  56.540 100.960  1.00  0.00           C
ATOM   1334  O   THR A 586     107.400  56.810  99.830  1.00  0.00           O
ATOM   1335  N   TYR A 587     107.800  56.920 102.000  1.00  0.00           N
ATOM   1336  HN  TYR A 587     107.520  56.550 102.880  1.00  0.00           H
ATOM   1337  CA  TYR A 587     108.910  57.800 101.910  1.00  0.00           C
ATOM   1338  HA  TYR A 587     109.110  57.970 100.860  1.00  0.00           H
ATOM   1339  CB  TYR A 587     108.680  59.080 102.730  1.00  0.00           C
ATOM   1340  HB1 TYR A 587     108.710  58.830 103.810  1.00  0.00           H
ATOM   1341  HB2 TYR A 587     109.480  59.820 102.510  1.00  0.00           H
ATOM   1342  CG  TYR A 587     107.350  59.720 102.430  1.00  0.00           C
ATOM   1343  CD1 TYR A 587     107.140  60.560 101.410  1.00  0.00           C
ATOM   1344  HD1 TYR A 587     107.980  60.880 100.810  1.00  0.00           H
ATOM   1345  CE1 TYR A 587     105.910  61.170 101.200  1.00  0.00           C
ATOM   1346  HE1 TYR A 587     105.840  61.830 100.350  1.00  0.00           H
ATOM   1347  CZ  TYR A 587     104.780  60.770 101.980  1.00  0.00           C
ATOM   1348  OH  TYR A 587     103.480  61.320 101.850  1.00  0.00           O
ATOM   1349  HH  TYR A 587     103.470  62.190 101.450  1.00  0.00           H
ATOM   1350  CD2 TYR A 587     106.240  59.370 103.270  1.00  0.00           C
ATOM   1351  HD2 TYR A 587     106.360  58.620 104.040  1.00  0.00           H
ATOM   1352  CE2 TYR A 587     104.960  59.860 102.990  1.00  0.00           C
ATOM   1353  HE2 TYR A 587     104.090  59.500 103.510  1.00  0.00           H
ATOM   1354  C   TYR A 587     110.160  57.150 102.460  1.00  0.00           C
ATOM   1355  O   TYR A 587     110.000  56.210 103.270  1.00  0.00           O
ATOM   1356  N   SER A 588     111.330  57.660 102.100  1.00  0.00           N
ATOM   1357  HN  SER A 588     111.480  58.350 101.400  1.00  0.00           H
ATOM   1358  CA  SER A 588     112.640  57.070 102.470  1.00  0.00           C
ATOM   1359  HA  SER A 588     112.420  56.270 103.170  1.00  0.00           H
ATOM   1360  CB  SER A 588     113.350  56.510 101.170  1.00  0.00           C
ATOM   1361  HB1 SER A 588     112.620  55.810 100.720  1.00  0.00           H
ATOM   1362  HB2 SER A 588     113.520  57.380 100.510  1.00  0.00           H
ATOM   1363  OG  SER A 588     114.650  55.960 101.310  1.00  0.00           O
ATOM   1364  HG1 SER A 588     115.010  55.580 100.510  1.00  0.00           H
ATOM   1365  C   SER A 588     113.550  58.060 103.190  1.00  0.00           C
ATOM   1366  O   SER A 588     113.850  59.150 102.640  1.00  0.00           O
ATOM   1367  N   VAL A 589     113.970  57.740 104.480  1.00  0.00           N
ATOM   1368  HN  VAL A 589     114.010  56.760 104.640  1.00  0.00           H
ATOM   1369  CA  VAL A 589     114.490  58.740 105.390  1.00  0.00           C
ATOM   1370  HA  VAL A 589     114.420  59.760 105.050  1.00  0.00           H
ATOM   1371  CB  VAL A 589     113.810  58.690 106.770  1.00  0.00           C
ATOM   1372  HB  VAL A 589     114.100  57.770 107.320  1.00  0.00           H
ATOM   1373  CG1 VAL A 589     114.220  59.910 107.580  1.00  0.00           C
ATOM   1374 1HG1 VAL A 589     113.440  60.250 108.300  1.00  0.00           H
ATOM   1375 2HG1 VAL A 589     115.210  59.720 108.040  1.00  0.00           H
ATOM   1376 3HG1 VAL A 589     114.460  60.740 106.880  1.00  0.00           H
ATOM   1377  CG2 VAL A 589     112.290  58.610 106.650  1.00  0.00           C
ATOM   1378 1HG2 VAL A 589     111.790  59.280 105.920  1.00  0.00           H
ATOM   1379 2HG2 VAL A 589     112.020  57.560 106.420  1.00  0.00           H
ATOM   1380 3HG2 VAL A 589     111.770  58.690 107.630  1.00  0.00           H
ATOM   1381  C   VAL A 589     115.980  58.500 105.660  1.00  0.00           C
ATOM   1382  O   VAL A 589     116.340  57.430 106.160  1.00  0.00           O
ATOM   1383  N   SER A 590     116.950  59.440 105.480  1.00  0.00           N
ATOM   1384  HN  SER A 590     116.780  60.360 105.120  1.00  0.00           H
ATOM   1385  CA  SER A 590     118.350  59.190 105.840  1.00  0.00           C
ATOM   1386  HA  SER A 590     118.420  58.240 106.350  1.00  0.00           H
ATOM   1387  CB  SER A 590     119.400  59.360 104.680  1.00  0.00           C
ATOM   1388  HB1 SER A 590     120.450  59.410 105.060  1.00  0.00           H
ATOM   1389  HB2 SER A 590     119.600  58.500 104.010  1.00  0.00           H
ATOM   1390  OG  SER A 590     119.290  60.510 103.850  1.00  0.00           O
ATOM   1391  HG1 SER A 590     118.390  60.390 103.540  1.00  0.00           H
ATOM   1392  C   SER A 590     118.760  60.190 106.920  1.00  0.00           C
ATOM   1393  O   SER A 590     118.260  61.290 107.020  1.00  0.00           O
ATOM   1394  N   VAL A 591     119.750  59.770 107.780  1.00  0.00           N
ATOM   1395  HN  VAL A 591     120.020  58.810 107.770  1.00  0.00           H
ATOM   1396  CA  VAL A 591     120.460  60.740 108.660  1.00  0.00           C
ATOM   1397  HA  VAL A 591     119.770  61.570 108.780  1.00  0.00           H
ATOM   1398  CB  VAL A 591     120.680  60.170 110.030  1.00  0.00           C
ATOM   1399  HB  VAL A 591     121.380  59.300 110.000  1.00  0.00           H
ATOM   1400  CG1 VAL A 591     121.280  61.320 110.880  1.00  0.00           C
ATOM   1401 1HG1 VAL A 591     122.280  61.580 110.470  1.00  0.00           H
ATOM   1402 2HG1 VAL A 591     120.610  62.210 110.840  1.00  0.00           H
ATOM   1403 3HG1 VAL A 591     121.420  61.090 111.960  1.00  0.00           H
ATOM   1404  CG2 VAL A 591     119.340  59.620 110.530  1.00  0.00           C
ATOM   1405 1HG2 VAL A 591     118.530  60.380 110.470  1.00  0.00           H
ATOM   1406 2HG2 VAL A 591     119.020  58.770 109.890  1.00  0.00           H
ATOM   1407 3HG2 VAL A 591     119.460  59.340 111.600  1.00  0.00           H
ATOM   1408  C   VAL A 591     121.790  61.130 107.940  1.00  0.00           C
ATOM   1409  O   VAL A 591     122.700  60.300 107.780  1.00  0.00           O
ATOM   1410  N   VAL A 592     121.910  62.370 107.410  1.00  0.00           N
ATOM   1411  HN  VAL A 592     121.290  63.120 107.620  1.00  0.00           H
ATOM   1412  CA  VAL A 592     123.000  62.810 106.580  1.00  0.00           C
ATOM   1413  HA  VAL A 592     123.320  61.990 105.960  1.00  0.00           H
ATOM   1414  CB  VAL A 592     122.660  64.060 105.810  1.00  0.00           C
ATOM   1415  HB  VAL A 592     122.640  64.920 106.510  1.00  0.00           H
ATOM   1416  CG1 VAL A 592     123.690  64.250 104.750  1.00  0.00           C
ATOM   1417 1HG1 VAL A 592     123.800  63.300 104.180  1.00  0.00           H
ATOM   1418 2HG1 VAL A 592     123.430  65.090 104.060  1.00  0.00           H
ATOM   1419 3HG1 VAL A 592     124.660  64.460 105.240  1.00  0.00           H
ATOM   1420  CG2 VAL A 592     121.290  63.920 105.160  1.00  0.00           C
ATOM   1421 1HG2 VAL A 592     120.510  63.900 105.950  1.00  0.00           H
ATOM   1422 2HG2 VAL A 592     121.130  64.720 104.410  1.00  0.00           H
ATOM   1423 3HG2 VAL A 592     121.270  62.920 104.680  1.00  0.00           H
ATOM   1424  C   VAL A 592     124.230  63.170 107.360  1.00  0.00           C
ATOM   1425  O   VAL A 592     125.340  62.810 106.980  1.00  0.00           O
ATOM   1426  N   GLU A 593     124.030  63.900 108.460  1.00  0.00           N
ATOM   1427  HN  GLU A 593     123.120  64.140 108.790  1.00  0.00           H
ATOM   1428  CA  GLU A 593     125.070  64.220 109.420  1.00  0.00           C
ATOM   1429  HA  GLU A 593     125.840  63.460 109.440  1.00  0.00           H
ATOM   1430  CB  GLU A 593     125.960  65.400 108.880  1.00  0.00           C
ATOM   1431  HB1 GLU A 593     126.770  65.450 109.640  1.00  0.00           H
ATOM   1432  HB2 GLU A 593     126.410  65.090 107.910  1.00  0.00           H
ATOM   1433  CG  GLU A 593     125.350  66.780 108.530  1.00  0.00           C
ATOM   1434  HG1 GLU A 593     124.560  66.580 107.770  1.00  0.00           H
ATOM   1435  HG2 GLU A 593     124.750  67.190 109.370  1.00  0.00           H
ATOM   1436  CD  GLU A 593     126.400  67.790 108.030  1.00  0.00           C
ATOM   1437  OE1 GLU A 593     126.900  67.750 106.870  1.00  0.00           O
ATOM   1438  OE2 GLU A 593     126.820  68.650 108.840  1.00  0.00           O
ATOM   1439  C   GLU A 593     124.510  64.500 110.780  1.00  0.00           C
ATOM   1440  O   GLU A 593     123.440  65.120 110.970  1.00  0.00           O
ATOM   1441  N   THR A 594     125.240  63.990 111.790  1.00  0.00           N
ATOM   1442  HN  THR A 594     126.100  63.510 111.600  1.00  0.00           H
ATOM   1443  CA  THR A 594     124.870  64.220 113.170  1.00  0.00           C
ATOM   1444  HA  THR A 594     124.750  65.280 113.320  1.00  0.00           H
ATOM   1445  CB  THR A 594     123.690  63.370 113.620  1.00  0.00           C
ATOM   1446  HB  THR A 594     122.740  63.520 113.050  1.00  0.00           H
ATOM   1447  OG1 THR A 594     123.390  63.640 115.000  1.00  0.00           O
ATOM   1448  HG1 THR A 594     123.260  64.580 115.170  1.00  0.00           H
ATOM   1449  CG2 THR A 594     124.090  61.850 113.500  1.00  0.00           C
ATOM   1450 1HG2 THR A 594     124.980  61.600 114.110  1.00  0.00           H
ATOM   1451 2HG2 THR A 594     123.250  61.240 113.890  1.00  0.00           H
ATOM   1452 3HG2 THR A 594     124.250  61.510 112.450  1.00  0.00           H
ATOM   1453  C   THR A 594     126.170  64.030 113.980  1.00  0.00           C
ATOM   1454  O   THR A 594     127.020  63.240 113.690  1.00  0.00           O
ATOM   1455  N   ASP A 595     126.330  64.820 115.050  1.00  0.00           N
ATOM   1456  HN  ASP A 595     125.630  65.460 115.340  1.00  0.00           H
ATOM   1457  CA  ASP A 595     127.470  64.690 116.020  1.00  0.00           C
ATOM   1458  HA  ASP A 595     128.340  64.240 115.570  1.00  0.00           H
ATOM   1459  CB  ASP A 595     128.010  66.030 116.400  1.00  0.00           C
ATOM   1460  HB1 ASP A 595     128.980  65.950 116.930  1.00  0.00           H
ATOM   1461  HB2 ASP A 595     128.270  66.640 115.510  1.00  0.00           H
ATOM   1462  CG  ASP A 595     127.050  66.820 117.240  1.00  0.00           C
ATOM   1463  OD1 ASP A 595     125.840  66.670 117.160  1.00  0.00           O
ATOM   1464  OD2 ASP A 595     127.510  67.610 118.100  1.00  0.00           O
ATOM   1465  C   ASP A 595     127.160  63.810 117.230  1.00  0.00           C
ATOM   1466  O   ASP A 595     128.070  63.530 118.030  1.00  0.00           O
ATOM   1467  N   TYR A 596     125.830  63.470 117.360  1.00  0.00           N
ATOM   1468  HN  TYR A 596     125.170  63.760 116.670  1.00  0.00           H
ATOM   1469  CA  TYR A 596     125.220  62.790 118.460  1.00  0.00           C
ATOM   1470  HA  TYR A 596     124.190  62.570 118.220  1.00  0.00           H
ATOM   1471  CB  TYR A 596     125.750  61.320 118.670  1.00  0.00           C
ATOM   1472  HB1 TYR A 596     126.750  61.440 119.140  1.00  0.00           H
ATOM   1473  HB2 TYR A 596     125.110  60.820 119.420  1.00  0.00           H
ATOM   1474  CG  TYR A 596     125.850  60.520 117.340  1.00  0.00           C
ATOM   1475  CD1 TYR A 596     124.670  60.000 116.670  1.00  0.00           C
ATOM   1476  HD1 TYR A 596     123.690  60.240 117.050  1.00  0.00           H
ATOM   1477  CE1 TYR A 596     124.830  59.240 115.500  1.00  0.00           C
ATOM   1478  HE1 TYR A 596     123.920  58.870 115.060  1.00  0.00           H
ATOM   1479  CZ  TYR A 596     126.130  58.940 115.060  1.00  0.00           C
ATOM   1480  OH  TYR A 596     126.180  58.010 114.040  1.00  0.00           O
ATOM   1481  HH  TYR A 596     127.080  57.690 113.960  1.00  0.00           H
ATOM   1482  CD2 TYR A 596     127.110  60.220 116.840  1.00  0.00           C
ATOM   1483  HD2 TYR A 596     127.970  60.600 117.370  1.00  0.00           H
ATOM   1484  CE2 TYR A 596     127.230  59.340 115.760  1.00  0.00           C
ATOM   1485  HE2 TYR A 596     128.240  59.080 115.460  1.00  0.00           H
ATOM   1486  C   TYR A 596     125.030  63.630 119.720  1.00  0.00           C
ATOM   1487  O   TYR A 596     124.800  63.080 120.830  1.00  0.00           O
ATOM   1488  N   ASP A 597     125.030  64.980 119.570  1.00  0.00           N
ATOM   1489  HN  ASP A 597     125.240  65.330 118.660  1.00  0.00           H
ATOM   1490  CA  ASP A 597     124.760  65.890 120.590  1.00  0.00           C
ATOM   1491  HA  ASP A 597     124.080  65.420 121.280  1.00  0.00           H
ATOM   1492  CB  ASP A 597     126.200  66.230 121.240  1.00  0.00           C
ATOM   1493  HB1 ASP A 597     126.780  65.330 121.520  1.00  0.00           H
ATOM   1494  HB2 ASP A 597     126.730  66.870 120.500  1.00  0.00           H
ATOM   1495  CG  ASP A 597     125.850  66.940 122.500  1.00  0.00           C
ATOM   1496  OD1 ASP A 597     126.060  68.170 122.600  1.00  0.00           O
ATOM   1497  OD2 ASP A 597     125.310  66.240 123.370  1.00  0.00           O
ATOM   1498  C   ASP A 597     124.060  67.210 120.150  1.00  0.00           C
ATOM   1499  O   ASP A 597     122.960  67.470 120.630  1.00  0.00           O
ATOM   1500  N   GLN A 598     124.700  68.070 119.330  1.00  0.00           N
ATOM   1501  HN  GLN A 598     125.610  67.850 119.000  1.00  0.00           H
ATOM   1502  CA  GLN A 598     124.270  69.470 119.060  1.00  0.00           C
ATOM   1503  HA  GLN A 598     123.940  69.990 119.940  1.00  0.00           H
ATOM   1504  CB  GLN A 598     125.440  70.220 118.340  1.00  0.00           C
ATOM   1505  HB1 GLN A 598     126.230  70.390 119.110  1.00  0.00           H
ATOM   1506  HB2 GLN A 598     125.920  69.520 117.620  1.00  0.00           H
ATOM   1507  CG  GLN A 598     125.170  71.590 117.730  1.00  0.00           C
ATOM   1508  HG1 GLN A 598     124.340  71.600 116.990  1.00  0.00           H
ATOM   1509  HG2 GLN A 598     125.010  72.400 118.470  1.00  0.00           H
ATOM   1510  CD  GLN A 598     126.440  72.060 117.020  1.00  0.00           C
ATOM   1511  OE1 GLN A 598     127.090  73.070 117.350  1.00  0.00           O
ATOM   1512  NE2 GLN A 598     126.860  71.220 116.060  1.00  0.00           N
ATOM   1513 1HE2 GLN A 598     126.270  70.430 115.910  1.00  0.00           H
ATOM   1514 2HE2 GLN A 598     127.780  71.350 115.690  1.00  0.00           H
ATOM   1515  C   GLN A 598     123.070  69.420 118.170  1.00  0.00           C
ATOM   1516  O   GLN A 598     122.020  70.010 118.430  1.00  0.00           O
ATOM   1517  N   TYR A 599     123.110  68.670 117.100  1.00  0.00           N
ATOM   1518  HN  TYR A 599     123.950  68.130 117.100  1.00  0.00           H
ATOM   1519  CA  TYR A 599     122.230  68.610 115.980  1.00  0.00           C
ATOM   1520  HA  TYR A 599     121.230  68.840 116.310  1.00  0.00           H
ATOM   1521  CB  TYR A 599     122.690  69.630 114.930  1.00  0.00           C
ATOM   1522  HB1 TYR A 599     121.830  69.780 114.240  1.00  0.00           H
ATOM   1523  HB2 TYR A 599     123.140  70.550 115.350  1.00  0.00           H
ATOM   1524  CG  TYR A 599     123.820  69.070 113.970  1.00  0.00           C
ATOM   1525  CD1 TYR A 599     123.630  69.200 112.580  1.00  0.00           C
ATOM   1526  HD1 TYR A 599     122.640  69.320 112.170  1.00  0.00           H
ATOM   1527  CE1 TYR A 599     124.760  69.110 111.740  1.00  0.00           C
ATOM   1528  HE1 TYR A 599     124.720  69.120 110.670  1.00  0.00           H
ATOM   1529  CZ  TYR A 599     126.050  68.740 112.310  1.00  0.00           C
ATOM   1530  OH  TYR A 599     127.160  68.300 111.530  1.00  0.00           O
ATOM   1531  HH  TYR A 599     126.930  68.400 110.600  1.00  0.00           H
ATOM   1532  CD2 TYR A 599     125.090  68.830 114.540  1.00  0.00           C
ATOM   1533  HD2 TYR A 599     125.230  68.660 115.600  1.00  0.00           H
ATOM   1534  CE2 TYR A 599     126.210  68.580 113.690  1.00  0.00           C
ATOM   1535  HE2 TYR A 599     127.080  68.100 114.120  1.00  0.00           H
ATOM   1536  C   TYR A 599     122.090  67.200 115.440  1.00  0.00           C
ATOM   1537  O   TYR A 599     123.050  66.410 115.360  1.00  0.00           O
ATOM   1538  N   ALA A 600     120.960  66.900 114.920  1.00  0.00           N
ATOM   1539  HN  ALA A 600     120.140  67.480 114.900  1.00  0.00           H
ATOM   1540  CA  ALA A 600     120.790  65.820 113.970  1.00  0.00           C
ATOM   1541  HA  ALA A 600     121.710  65.370 113.630  1.00  0.00           H
ATOM   1542  CB  ALA A 600     119.710  64.790 114.490  1.00  0.00           C
ATOM   1543  HB1 ALA A 600     120.030  64.490 115.520  1.00  0.00           H
ATOM   1544  HB2 ALA A 600     118.730  65.290 114.620  1.00  0.00           H
ATOM   1545  HB3 ALA A 600     119.600  63.850 113.900  1.00  0.00           H
ATOM   1546  C   ALA A 600     120.240  66.430 112.630  1.00  0.00           C
ATOM   1547  O   ALA A 600     119.370  67.350 112.570  1.00  0.00           O
ATOM   1548  N   LEU A 601     120.750  66.050 111.490  1.00  0.00           N
ATOM   1549  HN  LEU A 601     121.570  65.500 111.430  1.00  0.00           H
ATOM   1550  CA  LEU A 601     120.390  66.530 110.230  1.00  0.00           C
ATOM   1551  HA  LEU A 601     119.590  67.260 110.290  1.00  0.00           H
ATOM   1552  CB  LEU A 601     121.560  67.250 109.590  1.00  0.00           C
ATOM   1553  HB1 LEU A 601     121.870  67.940 110.400  1.00  0.00           H
ATOM   1554  HB2 LEU A 601     122.430  66.610 109.320  1.00  0.00           H
ATOM   1555  CG  LEU A 601     121.230  68.140 108.340  1.00  0.00           C
ATOM   1556  HG  LEU A 601     120.210  68.550 108.470  1.00  0.00           H
ATOM   1557  CD1 LEU A 601     122.220  69.350 108.380  1.00  0.00           C
ATOM   1558 1HD1 LEU A 601     122.100  69.810 109.390  1.00  0.00           H
ATOM   1559 2HD1 LEU A 601     123.280  69.020 108.430  1.00  0.00           H
ATOM   1560 3HD1 LEU A 601     122.120  70.080 107.550  1.00  0.00           H
ATOM   1561  CD2 LEU A 601     121.410  67.330 107.080  1.00  0.00           C
ATOM   1562 1HD2 LEU A 601     122.440  66.920 106.980  1.00  0.00           H
ATOM   1563 2HD2 LEU A 601     120.710  66.480 106.910  1.00  0.00           H
ATOM   1564 3HD2 LEU A 601     121.220  67.980 106.210  1.00  0.00           H
ATOM   1565  C   LEU A 601     119.900  65.370 109.370  1.00  0.00           C
ATOM   1566  O   LEU A 601     120.650  64.400 109.230  1.00  0.00           O
ATOM   1567  N   LEU A 602     118.720  65.440 108.780  1.00  0.00           N
ATOM   1568  HN  LEU A 602     118.150  66.210 109.050  1.00  0.00           H
ATOM   1569  CA  LEU A 602     118.060  64.310 108.140  1.00  0.00           C
ATOM   1570  HA  LEU A 602     118.800  63.540 107.970  1.00  0.00           H
ATOM   1571  CB  LEU A 602     116.910  63.690 108.880  1.00  0.00           C
ATOM   1572  HB1 LEU A 602     116.150  64.490 109.010  1.00  0.00           H
ATOM   1573  HB2 LEU A 602     116.450  62.870 108.290  1.00  0.00           H
ATOM   1574  CG  LEU A 602     117.290  63.100 110.270  1.00  0.00           C
ATOM   1575  HG  LEU A 602     118.200  62.470 110.150  1.00  0.00           H
ATOM   1576  CD1 LEU A 602     117.520  64.070 111.450  1.00  0.00           C
ATOM   1577 1HD1 LEU A 602     118.470  64.630 111.330  1.00  0.00           H
ATOM   1578 2HD1 LEU A 602     116.720  64.840 111.460  1.00  0.00           H
ATOM   1579 3HD1 LEU A 602     117.540  63.500 112.400  1.00  0.00           H
ATOM   1580  CD2 LEU A 602     116.070  62.210 110.730  1.00  0.00           C
ATOM   1581 1HD2 LEU A 602     116.240  61.850 111.770  1.00  0.00           H
ATOM   1582 2HD2 LEU A 602     115.070  62.690 110.670  1.00  0.00           H
ATOM   1583 3HD2 LEU A 602     116.140  61.350 110.020  1.00  0.00           H
ATOM   1584  C   LEU A 602     117.620  64.720 106.750  1.00  0.00           C
ATOM   1585  O   LEU A 602     117.370  65.900 106.440  1.00  0.00           O
ATOM   1586  N   TYR A 603     117.510  63.740 105.810  1.00  0.00           N
ATOM   1587  HN  TYR A 603     117.690  62.820 106.130  1.00  0.00           H
ATOM   1588  CA  TYR A 603     117.060  64.020 104.450  1.00  0.00           C
ATOM   1589  HA  TYR A 603     116.560  64.980 104.430  1.00  0.00           H
ATOM   1590  CB  TYR A 603     118.180  63.980 103.440  1.00  0.00           C
ATOM   1591  HB1 TYR A 603     119.020  64.670 103.670  1.00  0.00           H
ATOM   1592  HB2 TYR A 603     118.530  62.920 103.430  1.00  0.00           H
ATOM   1593  CG  TYR A 603     117.760  64.410 102.080  1.00  0.00           C
ATOM   1594  CD1 TYR A 603     117.310  65.720 101.960  1.00  0.00           C
ATOM   1595  HD1 TYR A 603     117.480  66.440 102.740  1.00  0.00           H
ATOM   1596  CE1 TYR A 603     116.810  66.160 100.700  1.00  0.00           C
ATOM   1597  HE1 TYR A 603     116.370  67.130 100.550  1.00  0.00           H
ATOM   1598  CZ  TYR A 603     116.690  65.350  99.630  1.00  0.00           C
ATOM   1599  OH  TYR A 603     116.250  65.750  98.370  1.00  0.00           O
ATOM   1600  HH  TYR A 603     116.380  65.030  97.740  1.00  0.00           H
ATOM   1601  CD2 TYR A 603     117.550  63.530 100.990  1.00  0.00           C
ATOM   1602  HD2 TYR A 603     117.790  62.480 101.080  1.00  0.00           H
ATOM   1603  CE2 TYR A 603     117.160  64.010  99.760  1.00  0.00           C
ATOM   1604  HE2 TYR A 603     117.240  63.330  98.920  1.00  0.00           H
ATOM   1605  C   TYR A 603     115.960  62.960 104.160  1.00  0.00           C
ATOM   1606  O   TYR A 603     116.200  61.750 104.420  1.00  0.00           O
ATOM   1607  N   SER A 604     114.800  63.360 103.700  1.00  0.00           N
ATOM   1608  HN  SER A 604     114.650  64.300 103.430  1.00  0.00           H
ATOM   1609  CA  SER A 604     113.730  62.370 103.240  1.00  0.00           C
ATOM   1610  HA  SER A 604     114.120  61.370 103.260  1.00  0.00           H
ATOM   1611  CB  SER A 604     112.460  62.430 104.100  1.00  0.00           C
ATOM   1612  HB1 SER A 604     112.800  62.160 105.120  1.00  0.00           H
ATOM   1613  HB2 SER A 604     112.050  63.460 104.050  1.00  0.00           H
ATOM   1614  OG  SER A 604     111.580  61.360 103.790  1.00  0.00           O
ATOM   1615  HG1 SER A 604     110.670  61.610 103.950  1.00  0.00           H
ATOM   1616  C   SER A 604     113.320  62.650 101.790  1.00  0.00           C
ATOM   1617  O   SER A 604     113.270  63.780 101.320  1.00  0.00           O
ATOM   1618  N   GLN A 605     112.990  61.560 101.050  1.00  0.00           N
ATOM   1619  HN  GLN A 605     113.110  60.620 101.380  1.00  0.00           H
ATOM   1620  CA  GLN A 605     112.590  61.520  99.670  1.00  0.00           C
ATOM   1621  HA  GLN A 605     112.100  62.460  99.470  1.00  0.00           H
ATOM   1622  CB  GLN A 605     113.760  61.250  98.700  1.00  0.00           C
ATOM   1623  HB1 GLN A 605     114.560  62.010  98.840  1.00  0.00           H
ATOM   1624  HB2 GLN A 605     114.260  60.280  98.900  1.00  0.00           H
ATOM   1625  CG  GLN A 605     113.550  61.410  97.100  1.00  0.00           C
ATOM   1626  HG1 GLN A 605     112.670  60.830  96.730  1.00  0.00           H
ATOM   1627  HG2 GLN A 605     113.360  62.470  96.820  1.00  0.00           H
ATOM   1628  CD  GLN A 605     114.730  60.930  96.220  1.00  0.00           C
ATOM   1629  OE1 GLN A 605     115.390  61.760  95.620  1.00  0.00           O
ATOM   1630  NE2 GLN A 605     114.990  59.600  96.110  1.00  0.00           N
ATOM   1631 1HE2 GLN A 605     114.520  58.990  96.740  1.00  0.00           H
ATOM   1632 2HE2 GLN A 605     115.600  59.180  95.440  1.00  0.00           H
ATOM   1633  C   GLN A 605     111.580  60.410  99.430  1.00  0.00           C
ATOM   1634  O   GLN A 605     111.730  59.320  99.960  1.00  0.00           O
ATOM   1635  N   GLY A 606     110.450  60.760  98.690  1.00  0.00           N
ATOM   1636  HN  GLY A 606     110.490  61.610  98.170  1.00  0.00           H
ATOM   1637  CA  GLY A 606     109.390  59.810  98.420  1.00  0.00           C
ATOM   1638  HA1 GLY A 606     109.090  59.450  99.400  1.00  0.00           H
ATOM   1639  HA2 GLY A 606     108.560  60.290  97.930  1.00  0.00           H
ATOM   1640  C   GLY A 606     109.810  58.640  97.540  1.00  0.00           C
ATOM   1641  O   GLY A 606     110.870  58.740  96.920  1.00  0.00           O
ATOM   1642  N   SER A 607     108.970  57.580  97.500  1.00  0.00           N
ATOM   1643  HN  SER A 607     108.120  57.520  98.020  1.00  0.00           H
ATOM   1644  CA  SER A 607     109.310  56.280  96.930  1.00  0.00           C
ATOM   1645  HA  SER A 607     109.930  56.550  96.080  1.00  0.00           H
ATOM   1646  CB  SER A 607     109.990  55.310  98.000  1.00  0.00           C
ATOM   1647  HB1 SER A 607     109.460  55.450  98.970  1.00  0.00           H
ATOM   1648  HB2 SER A 607     109.800  54.260  97.680  1.00  0.00           H
ATOM   1649  OG  SER A 607     111.360  55.510  98.150  1.00  0.00           O
ATOM   1650  HG1 SER A 607     111.780  55.340  97.300  1.00  0.00           H
ATOM   1651  C   SER A 607     108.170  55.550  96.250  1.00  0.00           C
ATOM   1652  O   SER A 607     108.430  54.880  95.270  1.00  0.00           O
ATOM   1653  N   LYS A 608     106.910  55.710  96.670  1.00  0.00           N
ATOM   1654  HN  LYS A 608     106.660  56.170  97.520  1.00  0.00           H
ATOM   1655  CA  LYS A 608     105.820  55.090  96.140  1.00  0.00           C
ATOM   1656  HA  LYS A 608     105.910  55.170  95.070  1.00  0.00           H
ATOM   1657  CB  LYS A 608     105.650  53.630  96.730  1.00  0.00           C
ATOM   1658  HB1 LYS A 608     106.660  53.210  96.540  1.00  0.00           H
ATOM   1659  HB2 LYS A 608     105.430  53.560  97.820  1.00  0.00           H
ATOM   1660  CG  LYS A 608     104.600  52.660  96.080  1.00  0.00           C
ATOM   1661  HG1 LYS A 608     103.620  52.850  96.560  1.00  0.00           H
ATOM   1662  HG2 LYS A 608     104.580  52.910  94.990  1.00  0.00           H
ATOM   1663  CD  LYS A 608     104.980  51.080  96.130  1.00  0.00           C
ATOM   1664  HD1 LYS A 608     105.510  50.900  95.170  1.00  0.00           H
ATOM   1665  HD2 LYS A 608     105.620  50.840  97.000  1.00  0.00           H
ATOM   1666  CE  LYS A 608     103.820  50.150  96.250  1.00  0.00           C
ATOM   1667  HE1 LYS A 608     103.060  50.350  95.470  1.00  0.00           H
ATOM   1668  HE2 LYS A 608     104.140  49.090  96.180  1.00  0.00           H
ATOM   1669  NZ  LYS A 608     103.160  50.230  97.530  1.00  0.00           N
ATOM   1670  HZ1 LYS A 608     102.430  49.490  97.510  1.00  0.00           H
ATOM   1671  HZ2 LYS A 608     103.760  50.060  98.370  1.00  0.00           H
ATOM   1672  HZ3 LYS A 608     102.580  51.090  97.590  1.00  0.00           H
ATOM   1673  C   LYS A 608     104.590  55.880  96.560  1.00  0.00           C
ATOM   1674  O   LYS A 608     104.810  56.640  97.500  1.00  0.00           O
ATOM   1675  N   GLY A 609     103.470  55.630  95.920  1.00  0.00           N
ATOM   1676  HN  GLY A 609     103.490  55.080  95.090  1.00  0.00           H
ATOM   1677  CA  GLY A 609     102.200  56.300  96.100  1.00  0.00           C
ATOM   1678  HA1 GLY A 609     101.300  55.830  95.730  1.00  0.00           H
ATOM   1679  HA2 GLY A 609     102.250  56.530  97.160  1.00  0.00           H
ATOM   1680  C   GLY A 609     102.190  57.700  95.520  1.00  0.00           C
ATOM   1681  O   GLY A 609     103.220  58.150  95.040  1.00  0.00           O
ATOM   1682  N   PRO A 610     101.170  58.510  95.750  1.00  0.00           N
ATOM   1683  CD  PRO A 610      99.920  58.090  96.360  1.00  0.00           C
ATOM   1684  HD1 PRO A 610     100.070  58.260  97.440  1.00  0.00           H
ATOM   1685  HD2 PRO A 610      99.620  57.060  96.070  1.00  0.00           H
ATOM   1686  CA  PRO A 610     101.090  59.850  95.220  1.00  0.00           C
ATOM   1687  HA  PRO A 610     101.350  59.720  94.180  1.00  0.00           H
ATOM   1688  CB  PRO A 610      99.620  60.240  95.550  1.00  0.00           C
ATOM   1689  HB1 PRO A 610      99.630  60.720  96.550  1.00  0.00           H
ATOM   1690  HB2 PRO A 610      99.100  60.910  94.830  1.00  0.00           H
ATOM   1691  CG  PRO A 610      98.850  58.960  95.730  1.00  0.00           C
ATOM   1692  HG1 PRO A 610      97.950  59.250  96.330  1.00  0.00           H
ATOM   1693  HG2 PRO A 610      98.430  58.500  94.810  1.00  0.00           H
ATOM   1694  C   PRO A 610     102.060  60.910  95.750  1.00  0.00           C
ATOM   1695  O   PRO A 610     102.020  62.030  95.310  1.00  0.00           O
ATOM   1696  N   GLY A 611     102.870  60.610  96.790  1.00  0.00           N
ATOM   1697  HN  GLY A 611     102.830  59.690  97.190  1.00  0.00           H
ATOM   1698  CA  GLY A 611     103.900  61.480  97.390  1.00  0.00           C
ATOM   1699  HA1 GLY A 611     103.600  62.510  97.300  1.00  0.00           H
ATOM   1700  HA2 GLY A 611     103.950  61.170  98.430  1.00  0.00           H
ATOM   1701  C   GLY A 611     105.300  61.060  96.940  1.00  0.00           C
ATOM   1702  O   GLY A 611     106.270  61.460  97.590  1.00  0.00           O
ATOM   1703  N   GLU A 612     105.470  60.240  95.930  1.00  0.00           N
ATOM   1704  HN  GLU A 612     104.700  59.850  95.440  1.00  0.00           H
ATOM   1705  CA  GLU A 612     106.790  59.810  95.490  1.00  0.00           C
ATOM   1706  HA  GLU A 612     107.150  59.070  96.190  1.00  0.00           H
ATOM   1707  CB  GLU A 612     106.550  59.130  94.110  1.00  0.00           C
ATOM   1708  HB1 GLU A 612     105.610  58.550  94.190  1.00  0.00           H
ATOM   1709  HB2 GLU A 612     106.420  59.770  93.220  1.00  0.00           H
ATOM   1710  CG  GLU A 612     107.560  58.030  93.760  1.00  0.00           C
ATOM   1711  HG1 GLU A 612     108.580  58.440  93.910  1.00  0.00           H
ATOM   1712  HG2 GLU A 612     107.420  57.240  94.530  1.00  0.00           H
ATOM   1713  CD  GLU A 612     107.570  57.410  92.360  1.00  0.00           C
ATOM   1714  OE1 GLU A 612     107.120  56.270  92.200  1.00  0.00           O
ATOM   1715  OE2 GLU A 612     108.100  58.010  91.380  1.00  0.00           O
ATOM   1716  C   GLU A 612     107.800  60.880  95.140  1.00  0.00           C
ATOM   1717  O   GLU A 612     108.990  60.780  95.360  1.00  0.00           O
ATOM   1718  N   ASP A 613     107.290  61.940  94.580  1.00  0.00           N
ATOM   1719  HN  ASP A 613     106.310  62.100  94.470  1.00  0.00           H
ATOM   1720  CA  ASP A 613     108.090  63.090  94.130  1.00  0.00           C
ATOM   1721  HA  ASP A 613     109.030  62.740  93.720  1.00  0.00           H
ATOM   1722  CB  ASP A 613     107.380  63.780  92.930  1.00  0.00           C
ATOM   1723  HB1 ASP A 613     107.950  64.690  92.650  1.00  0.00           H
ATOM   1724  HB2 ASP A 613     107.390  63.200  91.980  1.00  0.00           H
ATOM   1725  CG  ASP A 613     105.890  64.070  93.210  1.00  0.00           C
ATOM   1726  OD1 ASP A 613     105.450  65.180  92.810  1.00  0.00           O
ATOM   1727  OD2 ASP A 613     105.120  63.150  93.490  1.00  0.00           O
ATOM   1728  C   ASP A 613     108.290  64.110  95.320  1.00  0.00           C
ATOM   1729  O   ASP A 613     108.990  65.070  95.220  1.00  0.00           O
ATOM   1730  N   PHE A 614     107.740  63.810  96.590  1.00  0.00           N
ATOM   1731  HN  PHE A 614     107.280  62.940  96.740  1.00  0.00           H
ATOM   1732  CA  PHE A 614     108.120  64.620  97.820  1.00  0.00           C
ATOM   1733  HA  PHE A 614     107.760  65.600  97.550  1.00  0.00           H
ATOM   1734  CB  PHE A 614     107.220  64.070  98.900  1.00  0.00           C
ATOM   1735  HB1 PHE A 614     106.200  64.040  98.470  1.00  0.00           H
ATOM   1736  HB2 PHE A 614     107.500  63.000  99.060  1.00  0.00           H
ATOM   1737  CG  PHE A 614     107.350  64.720 100.240  1.00  0.00           C
ATOM   1738  CD1 PHE A 614     106.650  65.900 100.450  1.00  0.00           C
ATOM   1739  HD1 PHE A 614     105.970  66.280  99.710  1.00  0.00           H
ATOM   1740  CE1 PHE A 614     106.750  66.590 101.700  1.00  0.00           C
ATOM   1741  HE1 PHE A 614     106.270  67.550 101.860  1.00  0.00           H
ATOM   1742  CZ  PHE A 614     107.640  66.060 102.680  1.00  0.00           C
ATOM   1743  HZ  PHE A 614     107.750  66.610 103.610  1.00  0.00           H
ATOM   1744  CD2 PHE A 614     108.150  64.110 101.300  1.00  0.00           C
ATOM   1745  HD2 PHE A 614     108.720  63.210 101.130  1.00  0.00           H
ATOM   1746  CE2 PHE A 614     108.230  64.790 102.500  1.00  0.00           C
ATOM   1747  HE2 PHE A 614     108.870  64.340 103.250  1.00  0.00           H
ATOM   1748  C   PHE A 614     109.590  64.560  98.180  1.00  0.00           C
ATOM   1749  O   PHE A 614     110.290  63.560  98.070  1.00  0.00           O
ATOM   1750  N   ARG A 615     110.110  65.630  98.660  1.00  0.00           N
ATOM   1751  HN  ARG A 615     109.630  66.480  98.470  1.00  0.00           H
ATOM   1752  CA  ARG A 615     111.430  65.590  99.290  1.00  0.00           C
ATOM   1753  HA  ARG A 615     111.660  64.630  99.720  1.00  0.00           H
ATOM   1754  CB  ARG A 615     112.560  65.990  98.360  1.00  0.00           C
ATOM   1755  HB1 ARG A 615     113.450  65.960  99.020  1.00  0.00           H
ATOM   1756  HB2 ARG A 615     112.690  65.230  97.570  1.00  0.00           H
ATOM   1757  CG  ARG A 615     112.460  67.360  97.710  1.00  0.00           C
ATOM   1758  HG1 ARG A 615     111.720  67.360  96.880  1.00  0.00           H
ATOM   1759  HG2 ARG A 615     112.250  68.250  98.340  1.00  0.00           H
ATOM   1760  CD  ARG A 615     113.780  67.820  96.990  1.00  0.00           C
ATOM   1761  HD1 ARG A 615     113.660  68.870  96.670  1.00  0.00           H
ATOM   1762  HD2 ARG A 615     114.590  67.670  97.740  1.00  0.00           H
ATOM   1763  NE  ARG A 615     114.050  66.860  95.900  1.00  0.00           N
ATOM   1764  HE  ARG A 615     113.410  66.120  95.700  1.00  0.00           H
ATOM   1765  CZ  ARG A 615     115.170  66.600  95.160  1.00  0.00           C
ATOM   1766  NH1 ARG A 615     116.330  67.160  95.440  1.00  0.00           N
ATOM   1767 1HH1 ARG A 615     116.460  67.640  96.310  1.00  0.00           H
ATOM   1768 2HH1 ARG A 615     117.180  66.780  95.070  1.00  0.00           H
ATOM   1769  NH2 ARG A 615     114.980  65.740  94.140  1.00  0.00           N
ATOM   1770 1HH2 ARG A 615     114.110  65.280  94.010  1.00  0.00           H
ATOM   1771 2HH2 ARG A 615     115.660  65.650  93.410  1.00  0.00           H
ATOM   1772  C   ARG A 615     111.300  66.510 100.450  1.00  0.00           C
ATOM   1773  O   ARG A 615     110.460  67.400 100.440  1.00  0.00           O
ATOM   1774  N   MET A 616     111.990  66.250 101.600  1.00  0.00           N
ATOM   1775  HN  MET A 616     112.420  65.350 101.570  1.00  0.00           H
ATOM   1776  CA  MET A 616     112.150  67.070 102.790  1.00  0.00           C
ATOM   1777  HA  MET A 616     111.930  68.110 102.580  1.00  0.00           H
ATOM   1778  CB  MET A 616     111.120  66.540 103.820  1.00  0.00           C
ATOM   1779  HB1 MET A 616     110.120  66.490 103.350  1.00  0.00           H
ATOM   1780  HB2 MET A 616     111.340  65.460 104.000  1.00  0.00           H
ATOM   1781  CG  MET A 616     111.080  67.420 105.120  1.00  0.00           C
ATOM   1782  HG1 MET A 616     112.090  67.320 105.580  1.00  0.00           H
ATOM   1783  HG2 MET A 616     110.920  68.500 104.910  1.00  0.00           H
ATOM   1784  SD  MET A 616     109.850  66.970 106.330  1.00  0.00           S
ATOM   1785  CE  MET A 616     110.340  65.340 106.880  1.00  0.00           C
ATOM   1786  HE1 MET A 616     109.490  64.890 107.430  1.00  0.00           H
ATOM   1787  HE2 MET A 616     110.600  64.550 106.140  1.00  0.00           H
ATOM   1788  HE3 MET A 616     111.170  65.440 107.620  1.00  0.00           H
ATOM   1789  C   MET A 616     113.590  67.060 103.430  1.00  0.00           C
ATOM   1790  O   MET A 616     114.310  66.040 103.360  1.00  0.00           O
ATOM   1791  N   ALA A 617     113.930  68.230 104.020  1.00  0.00           N
ATOM   1792  HN  ALA A 617     113.320  69.010 104.060  1.00  0.00           H
ATOM   1793  CA  ALA A 617     115.150  68.190 104.850  1.00  0.00           C
ATOM   1794  HA  ALA A 617     115.500  67.180 105.010  1.00  0.00           H
ATOM   1795  CB  ALA A 617     116.280  69.060 104.250  1.00  0.00           C
ATOM   1796  HB1 ALA A 617     115.870  69.900 103.640  1.00  0.00           H
ATOM   1797  HB2 ALA A 617     116.960  69.440 105.050  1.00  0.00           H
ATOM   1798  HB3 ALA A 617     116.970  68.540 103.560  1.00  0.00           H
ATOM   1799  C   ALA A 617     114.680  68.670 106.130  1.00  0.00           C
ATOM   1800  O   ALA A 617     113.830  69.560 106.250  1.00  0.00           O
ATOM   1801  N   THR A 618     115.130  67.970 107.150  1.00  0.00           N
ATOM   1802  HN  THR A 618     115.830  67.270 107.050  1.00  0.00           H
ATOM   1803  CA  THR A 618     114.730  68.350 108.510  1.00  0.00           C
ATOM   1804  HA  THR A 618     114.300  69.340 108.470  1.00  0.00           H
ATOM   1805  CB  THR A 618     113.680  67.400 109.230  1.00  0.00           C
ATOM   1806  HB  THR A 618     112.900  67.380 108.440  1.00  0.00           H
ATOM   1807  OG1 THR A 618     113.100  68.020 110.320  1.00  0.00           O
ATOM   1808  HG1 THR A 618     112.520  67.320 110.630  1.00  0.00           H
ATOM   1809  CG2 THR A 618     114.090  65.930 109.470  1.00  0.00           C
ATOM   1810 1HG2 THR A 618     113.200  65.330 109.750  1.00  0.00           H
ATOM   1811 2HG2 THR A 618     114.550  65.560 108.530  1.00  0.00           H
ATOM   1812 3HG2 THR A 618     114.900  65.940 110.240  1.00  0.00           H
ATOM   1813  C   THR A 618     115.950  68.470 109.440  1.00  0.00           C
ATOM   1814  O   THR A 618     116.840  67.640 109.400  1.00  0.00           O
ATOM   1815  N   LEU A 619     115.990  69.550 110.270  1.00  0.00           N
ATOM   1816  HN  LEU A 619     115.350  70.290 110.090  1.00  0.00           H
ATOM   1817  CA  LEU A 619     117.020  69.780 111.250  1.00  0.00           C
ATOM   1818  HA  LEU A 619     117.840  69.080 111.090  1.00  0.00           H
ATOM   1819  CB  LEU A 619     117.520  71.310 111.130  1.00  0.00           C
ATOM   1820  HB1 LEU A 619     117.570  71.550 110.050  1.00  0.00           H
ATOM   1821  HB2 LEU A 619     116.820  72.070 111.530  1.00  0.00           H
ATOM   1822  CG  LEU A 619     118.880  71.600 111.780  1.00  0.00           C
ATOM   1823  HG  LEU A 619     119.000  71.260 112.840  1.00  0.00           H
ATOM   1824  CD1 LEU A 619     120.090  70.860 111.120  1.00  0.00           C
ATOM   1825 1HD1 LEU A 619     120.210  71.150 110.060  1.00  0.00           H
ATOM   1826 2HD1 LEU A 619     121.010  70.970 111.740  1.00  0.00           H
ATOM   1827 3HD1 LEU A 619     120.020  69.750 111.060  1.00  0.00           H
ATOM   1828  CD2 LEU A 619     119.060  73.080 111.660  1.00  0.00           C
ATOM   1829 1HD2 LEU A 619     120.140  73.300 111.840  1.00  0.00           H
ATOM   1830 2HD2 LEU A 619     118.800  73.420 110.640  1.00  0.00           H
ATOM   1831 3HD2 LEU A 619     118.490  73.540 112.490  1.00  0.00           H
ATOM   1832  C   LEU A 619     116.490  69.560 112.620  1.00  0.00           C
ATOM   1833  O   LEU A 619     115.400  70.010 112.950  1.00  0.00           O
ATOM   1834  N   TYR A 620     117.270  68.930 113.490  1.00  0.00           N
ATOM   1835  HN  TYR A 620     118.130  68.520 113.190  1.00  0.00           H
ATOM   1836  CA  TYR A 620     116.950  68.840 114.900  1.00  0.00           C
ATOM   1837  HA  TYR A 620     116.130  69.510 115.100  1.00  0.00           H
ATOM   1838  CB  TYR A 620     116.800  67.320 115.360  1.00  0.00           C
ATOM   1839  HB1 TYR A 620     117.570  66.720 114.840  1.00  0.00           H
ATOM   1840  HB2 TYR A 620     116.750  67.130 116.460  1.00  0.00           H
ATOM   1841  CG  TYR A 620     115.560  66.870 114.770  1.00  0.00           C
ATOM   1842  CD1 TYR A 620     115.550  65.820 113.830  1.00  0.00           C
ATOM   1843  HD1 TYR A 620     116.460  65.280 113.610  1.00  0.00           H
ATOM   1844  CE1 TYR A 620     114.340  65.420 113.180  1.00  0.00           C
ATOM   1845  HE1 TYR A 620     114.320  64.570 112.510  1.00  0.00           H
ATOM   1846  CZ  TYR A 620     113.160  66.020 113.430  1.00  0.00           C
ATOM   1847  OH  TYR A 620     111.940  65.620 112.960  1.00  0.00           O
ATOM   1848  HH  TYR A 620     111.260  65.810 113.610  1.00  0.00           H
ATOM   1849  CD2 TYR A 620     114.300  67.430 115.150  1.00  0.00           C
ATOM   1850  HD2 TYR A 620     114.290  68.260 115.840  1.00  0.00           H
ATOM   1851  CE2 TYR A 620     113.130  67.010 114.410  1.00  0.00           C
ATOM   1852  HE2 TYR A 620     112.260  67.610 114.630  1.00  0.00           H
ATOM   1853  C   TYR A 620     118.050  69.550 115.660  1.00  0.00           C
ATOM   1854  O   TYR A 620     119.210  69.580 115.330  1.00  0.00           O
ATOM   1855  N   SER A 621     117.680  70.110 116.840  1.00  0.00           N
ATOM   1856  HN  SER A 621     116.740  70.180 117.140  1.00  0.00           H
ATOM   1857  CA  SER A 621     118.690  70.810 117.600  1.00  0.00           C
ATOM   1858  HA  SER A 621     119.700  70.620 117.280  1.00  0.00           H
ATOM   1859  CB  SER A 621     118.360  72.340 117.620  1.00  0.00           C
ATOM   1860  HB1 SER A 621     118.460  72.700 116.570  1.00  0.00           H
ATOM   1861  HB2 SER A 621     117.350  72.490 118.050  1.00  0.00           H
ATOM   1862  OG  SER A 621     119.220  73.060 118.430  1.00  0.00           O
ATOM   1863  HG1 SER A 621     118.730  73.810 118.770  1.00  0.00           H
ATOM   1864  C   SER A 621     118.570  70.320 119.100  1.00  0.00           C
ATOM   1865  O   SER A 621     117.460  69.910 119.510  1.00  0.00           O
ATOM   1866  N   ARG A 622     119.620  70.460 119.940  1.00  0.00           N
ATOM   1867  HN  ARG A 622     120.530  70.460 119.530  1.00  0.00           H
ATOM   1868  CA  ARG A 622     119.640  70.200 121.360  1.00  0.00           C
ATOM   1869  HA  ARG A 622     119.080  69.280 121.440  1.00  0.00           H
ATOM   1870  CB  ARG A 622     121.090  69.960 121.890  1.00  0.00           C
ATOM   1871  HB1 ARG A 622     121.050  69.470 122.890  1.00  0.00           H
ATOM   1872  HB2 ARG A 622     121.570  69.270 121.170  1.00  0.00           H
ATOM   1873  CG  ARG A 622     122.070  71.190 121.910  1.00  0.00           C
ATOM   1874  HG1 ARG A 622     122.190  71.400 120.820  1.00  0.00           H
ATOM   1875  HG2 ARG A 622     121.590  71.940 122.570  1.00  0.00           H
ATOM   1876  CD  ARG A 622     123.380  70.870 122.570  1.00  0.00           C
ATOM   1877  HD1 ARG A 622     123.270  70.660 123.660  1.00  0.00           H
ATOM   1878  HD2 ARG A 622     123.790  69.950 122.100  1.00  0.00           H
ATOM   1879  NE  ARG A 622     124.280  72.030 122.330  1.00  0.00           N
ATOM   1880  HE  ARG A 622     123.950  72.980 122.280  1.00  0.00           H
ATOM   1881  CZ  ARG A 622     125.600  71.990 122.040  1.00  0.00           C
ATOM   1882  NH1 ARG A 622     126.310  70.880 121.930  1.00  0.00           N
ATOM   1883 1HH1 ARG A 622     125.920  70.020 122.250  1.00  0.00           H
ATOM   1884 2HH1 ARG A 622     127.310  70.940 121.860  1.00  0.00           H
ATOM   1885  NH2 ARG A 622     126.250  73.170 121.840  1.00  0.00           N
ATOM   1886 1HH2 ARG A 622     125.700  74.000 121.940  1.00  0.00           H
ATOM   1887 2HH2 ARG A 622     127.150  73.100 121.410  1.00  0.00           H
ATOM   1888  C   ARG A 622     118.980  71.300 122.160  1.00  0.00           C
ATOM   1889  O   ARG A 622     118.770  71.290 123.360  1.00  0.00           O
ATOM   1890  N   THR A 623     118.710  72.450 121.520  1.00  0.00           N
ATOM   1891  HN  THR A 623     118.970  72.560 120.560  1.00  0.00           H
ATOM   1892  CA  THR A 623     118.330  73.630 122.160  1.00  0.00           C
ATOM   1893  HA  THR A 623     117.860  73.460 123.120  1.00  0.00           H
ATOM   1894  CB  THR A 623     119.570  74.530 122.400  1.00  0.00           C
ATOM   1895  HB  THR A 623     120.320  73.890 122.910  1.00  0.00           H
ATOM   1896  OG1 THR A 623     119.250  75.680 123.140  1.00  0.00           O
ATOM   1897  HG1 THR A 623     120.040  76.150 123.420  1.00  0.00           H
ATOM   1898  CG2 THR A 623     120.210  75.030 121.090  1.00  0.00           C
ATOM   1899 1HG2 THR A 623     120.480  74.110 120.540  1.00  0.00           H
ATOM   1900 2HG2 THR A 623     119.590  75.660 120.420  1.00  0.00           H
ATOM   1901 3HG2 THR A 623     121.190  75.550 121.180  1.00  0.00           H
ATOM   1902  C   THR A 623     117.310  74.270 121.200  1.00  0.00           C
ATOM   1903  O   THR A 623     117.240  74.090 120.010  1.00  0.00           O
ATOM   1904  N   GLN A 624     116.470  75.160 121.700  1.00  0.00           N
ATOM   1905  HN  GLN A 624     116.520  75.380 122.670  1.00  0.00           H
ATOM   1906  CA  GLN A 624     115.330  75.740 121.050  1.00  0.00           C
ATOM   1907  HA  GLN A 624     114.800  75.000 120.470  1.00  0.00           H
ATOM   1908  CB  GLN A 624     114.390  76.420 122.020  1.00  0.00           C
ATOM   1909  HB1 GLN A 624     115.060  77.060 122.630  1.00  0.00           H
ATOM   1910  HB2 GLN A 624     113.680  77.050 121.430  1.00  0.00           H
ATOM   1911  CG  GLN A 624     113.470  75.490 122.770  1.00  0.00           C
ATOM   1912  HG1 GLN A 624     112.910  74.710 122.220  1.00  0.00           H
ATOM   1913  HG2 GLN A 624     114.110  74.880 123.450  1.00  0.00           H
ATOM   1914  CD  GLN A 624     112.460  76.250 123.650  1.00  0.00           C
ATOM   1915  OE1 GLN A 624     111.290  76.160 123.330  1.00  0.00           O
ATOM   1916  NE2 GLN A 624     112.880  76.800 124.730  1.00  0.00           N
ATOM   1917 1HE2 GLN A 624     113.850  76.920 124.950  1.00  0.00           H
ATOM   1918 2HE2 GLN A 624     112.130  77.190 125.270  1.00  0.00           H
ATOM   1919  C   GLN A 624     115.730  76.840 120.060  1.00  0.00           C
ATOM   1920  O   GLN A 624     115.040  77.050 119.060  1.00  0.00           O
ATOM   1921  N   THR A 625     116.670  77.700 120.340  1.00  0.00           N
ATOM   1922  HN  THR A 625     116.880  77.870 121.300  1.00  0.00           H
ATOM   1923  CA  THR A 625     117.170  78.790 119.570  1.00  0.00           C
ATOM   1924  HA  THR A 625     116.530  79.000 118.730  1.00  0.00           H
ATOM   1925  CB  THR A 625     117.430  80.030 120.450  1.00  0.00           C
ATOM   1926  HB  THR A 625     118.260  79.970 121.190  1.00  0.00           H
ATOM   1927  OG1 THR A 625     116.250  80.310 121.230  1.00  0.00           O
ATOM   1928  HG1 THR A 625     116.440  81.210 121.500  1.00  0.00           H
ATOM   1929  CG2 THR A 625     117.630  81.250 119.560  1.00  0.00           C
ATOM   1930 1HG2 THR A 625     118.100  82.050 120.190  1.00  0.00           H
ATOM   1931 2HG2 THR A 625     118.400  80.950 118.820  1.00  0.00           H
ATOM   1932 3HG2 THR A 625     116.610  81.440 119.180  1.00  0.00           H
ATOM   1933  C   THR A 625     118.470  78.320 118.980  1.00  0.00           C
ATOM   1934  O   THR A 625     119.440  78.210 119.720  1.00  0.00           O
ATOM   1935  N   PRO A 626     118.610  77.940 117.620  1.00  0.00           N
ATOM   1936  CD  PRO A 626     117.390  77.730 116.740  1.00  0.00           C
ATOM   1937  HD1 PRO A 626     116.820  78.680 116.650  1.00  0.00           H
ATOM   1938  HD2 PRO A 626     116.850  76.890 117.210  1.00  0.00           H
ATOM   1939  CA  PRO A 626     119.820  77.430 117.070  1.00  0.00           C
ATOM   1940  HA  PRO A 626     120.290  76.790 117.800  1.00  0.00           H
ATOM   1941  CB  PRO A 626     119.370  76.700 115.810  1.00  0.00           C
ATOM   1942  HB1 PRO A 626     120.090  76.780 114.970  1.00  0.00           H
ATOM   1943  HB2 PRO A 626     119.110  75.640 116.000  1.00  0.00           H
ATOM   1944  CG  PRO A 626     118.050  77.450 115.330  1.00  0.00           C
ATOM   1945  HG1 PRO A 626     118.470  78.370 114.860  1.00  0.00           H
ATOM   1946  HG2 PRO A 626     117.470  76.960 114.520  1.00  0.00           H
ATOM   1947  C   PRO A 626     120.780  78.510 116.810  1.00  0.00           C
ATOM   1948  O   PRO A 626     120.360  79.550 116.250  1.00  0.00           O
ATOM   1949  N   ARG A 627     122.130  78.290 116.950  1.00  0.00           N
ATOM   1950  HN  ARG A 627     122.350  77.370 117.260  1.00  0.00           H
ATOM   1951  CA  ARG A 627     123.260  79.090 116.530  1.00  0.00           C
ATOM   1952  HA  ARG A 627     123.080  80.000 117.090  1.00  0.00           H
ATOM   1953  CB  ARG A 627     124.550  78.510 117.090  1.00  0.00           C
ATOM   1954  HB1 ARG A 627     125.260  79.340 117.250  1.00  0.00           H
ATOM   1955  HB2 ARG A 627     124.440  78.070 118.100  1.00  0.00           H
ATOM   1956  CG  ARG A 627     125.040  77.360 116.160  1.00  0.00           C
ATOM   1957  HG1 ARG A 627     124.240  76.630 115.930  1.00  0.00           H
ATOM   1958  HG2 ARG A 627     125.310  77.810 115.180  1.00  0.00           H
ATOM   1959  CD  ARG A 627     126.250  76.560 116.740  1.00  0.00           C
ATOM   1960  HD1 ARG A 627     126.290  76.740 117.840  1.00  0.00           H
ATOM   1961  HD2 ARG A 627     126.180  75.490 116.450  1.00  0.00           H
ATOM   1962  NE  ARG A 627     127.550  77.100 116.230  1.00  0.00           N
ATOM   1963  HE  ARG A 627     127.530  78.050 115.930  1.00  0.00           H
ATOM   1964  CZ  ARG A 627     128.780  76.530 116.370  1.00  0.00           C
ATOM   1965  NH1 ARG A 627     128.950  75.290 116.780  1.00  0.00           N
ATOM   1966 1HH1 ARG A 627     128.160  74.710 117.000  1.00  0.00           H
ATOM   1967 2HH1 ARG A 627     129.890  75.040 117.020  1.00  0.00           H
ATOM   1968  NH2 ARG A 627     129.840  77.170 115.990  1.00  0.00           N
ATOM   1969 1HH2 ARG A 627     129.800  78.150 115.800  1.00  0.00           H
ATOM   1970 2HH2 ARG A 627     130.730  76.710 116.010  1.00  0.00           H
ATOM   1971  C   ARG A 627     123.380  79.380 115.040  1.00  0.00           C
ATOM   1972  O   ARG A 627     122.920  78.570 114.220  1.00  0.00           O
ATOM   1973  N   ALA A 628     124.020  80.470 114.570  1.00  0.00           N
ATOM   1974  HN  ALA A 628     124.540  81.020 115.220  1.00  0.00           H
ATOM   1975  CA  ALA A 628     123.940  81.040 113.260  1.00  0.00           C
ATOM   1976  HA  ALA A 628     122.880  81.210 113.100  1.00  0.00           H
ATOM   1977  CB  ALA A 628     124.700  82.360 113.360  1.00  0.00           C
ATOM   1978  HB1 ALA A 628     125.720  82.200 113.780  1.00  0.00           H
ATOM   1979  HB2 ALA A 628     124.970  82.770 112.360  1.00  0.00           H
ATOM   1980  HB3 ALA A 628     124.190  83.140 113.960  1.00  0.00           H
ATOM   1981  C   ALA A 628     124.610  80.100 112.200  1.00  0.00           C
ATOM   1982  O   ALA A 628     124.170  80.020 111.040  1.00  0.00           O
ATOM   1983  N   GLU A 629     125.730  79.440 112.620  1.00  0.00           N
ATOM   1984  HN  GLU A 629     126.080  79.570 113.540  1.00  0.00           H
ATOM   1985  CA  GLU A 629     126.560  78.620 111.700  1.00  0.00           C
ATOM   1986  HA  GLU A 629     126.900  79.140 110.820  1.00  0.00           H
ATOM   1987  CB  GLU A 629     127.820  78.140 112.490  1.00  0.00           C
ATOM   1988  HB1 GLU A 629     127.570  77.580 113.420  1.00  0.00           H
ATOM   1989  HB2 GLU A 629     128.350  77.340 111.930  1.00  0.00           H
ATOM   1990  CG  GLU A 629     128.710  79.350 112.990  1.00  0.00           C
ATOM   1991  HG1 GLU A 629     129.760  79.110 112.730  1.00  0.00           H
ATOM   1992  HG2 GLU A 629     128.420  80.290 112.480  1.00  0.00           H
ATOM   1993  CD  GLU A 629     128.700  79.630 114.500  1.00  0.00           C
ATOM   1994  OE1 GLU A 629     129.780  79.810 115.110  1.00  0.00           O
ATOM   1995  OE2 GLU A 629     127.620  79.610 115.110  1.00  0.00           O
ATOM   1996  C   GLU A 629     125.770  77.410 111.290  1.00  0.00           C
ATOM   1997  O   GLU A 629     125.750  76.980 110.170  1.00  0.00           O
ATOM   1998  N   LEU A 630     124.980  76.790 112.240  1.00  0.00           N
ATOM   1999  HN  LEU A 630     125.090  76.990 113.210  1.00  0.00           H
ATOM   2000  CA  LEU A 630     123.970  75.760 111.970  1.00  0.00           C
ATOM   2001  HA  LEU A 630     124.370  74.900 111.460  1.00  0.00           H
ATOM   2002  CB  LEU A 630     123.510  75.180 113.340  1.00  0.00           C
ATOM   2003  HB1 LEU A 630     124.440  74.870 113.880  1.00  0.00           H
ATOM   2004  HB2 LEU A 630     123.130  75.960 114.040  1.00  0.00           H
ATOM   2005  CG  LEU A 630     122.410  74.050 113.350  1.00  0.00           C
ATOM   2006  HG  LEU A 630     121.470  74.320 112.830  1.00  0.00           H
ATOM   2007  CD1 LEU A 630     123.000  72.760 112.800  1.00  0.00           C
ATOM   2008 1HD1 LEU A 630     124.070  72.650 113.080  1.00  0.00           H
ATOM   2009 2HD1 LEU A 630     122.430  71.870 113.150  1.00  0.00           H
ATOM   2010 3HD1 LEU A 630     122.960  72.760 111.690  1.00  0.00           H
ATOM   2011  CD2 LEU A 630     121.970  73.880 114.830  1.00  0.00           C
ATOM   2012 1HD2 LEU A 630     121.640  74.860 115.230  1.00  0.00           H
ATOM   2013 2HD2 LEU A 630     121.200  73.080 114.840  1.00  0.00           H
ATOM   2014 3HD2 LEU A 630     122.880  73.480 115.320  1.00  0.00           H
ATOM   2015  C   LEU A 630     122.830  76.260 111.100  1.00  0.00           C
ATOM   2016  O   LEU A 630     122.390  75.590 110.170  1.00  0.00           O
ATOM   2017  N   LYS A 631     122.350  77.470 111.320  1.00  0.00           N
ATOM   2018  HN  LYS A 631     122.670  78.070 112.040  1.00  0.00           H
ATOM   2019  CA  LYS A 631     121.320  77.970 110.390  1.00  0.00           C
ATOM   2020  HA  LYS A 631     120.500  77.260 110.350  1.00  0.00           H
ATOM   2021  CB  LYS A 631     120.640  79.320 110.720  1.00  0.00           C
ATOM   2022  HB1 LYS A 631     121.360  80.160 110.660  1.00  0.00           H
ATOM   2023  HB2 LYS A 631     119.870  79.400 109.920  1.00  0.00           H
ATOM   2024  CG  LYS A 631     119.950  79.240 112.140  1.00  0.00           C
ATOM   2025  HG1 LYS A 631     119.390  78.280 112.240  1.00  0.00           H
ATOM   2026  HG2 LYS A 631     120.860  79.100 112.760  1.00  0.00           H
ATOM   2027  CD  LYS A 631     119.060  80.480 112.570  1.00  0.00           C
ATOM   2028  HD1 LYS A 631     118.820  80.490 113.660  1.00  0.00           H
ATOM   2029  HD2 LYS A 631     119.700  81.330 112.240  1.00  0.00           H
ATOM   2030  CE  LYS A 631     117.780  80.600 111.780  1.00  0.00           C
ATOM   2031  HE1 LYS A 631     117.870  80.740 110.680  1.00  0.00           H
ATOM   2032  HE2 LYS A 631     117.190  79.680 111.960  1.00  0.00           H
ATOM   2033  NZ  LYS A 631     116.940  81.640 112.290  1.00  0.00           N
ATOM   2034  HZ1 LYS A 631     116.520  81.230 113.150  1.00  0.00           H
ATOM   2035  HZ2 LYS A 631     117.380  82.570 112.440  1.00  0.00           H
ATOM   2036  HZ3 LYS A 631     116.240  81.810 111.540  1.00  0.00           H
ATOM   2037  C   LYS A 631     121.840  78.160 108.910  1.00  0.00           C
ATOM   2038  O   LYS A 631     121.180  77.770 107.960  1.00  0.00           O
ATOM   2039  N   GLU A 632     123.010  78.700 108.810  1.00  0.00           N
ATOM   2040  HN  GLU A 632     123.450  79.190 109.560  1.00  0.00           H
ATOM   2041  CA  GLU A 632     123.690  78.760 107.510  1.00  0.00           C
ATOM   2042  HA  GLU A 632     122.950  79.180 106.850  1.00  0.00           H
ATOM   2043  CB  GLU A 632     124.870  79.760 107.590  1.00  0.00           C
ATOM   2044  HB1 GLU A 632     124.500  80.570 108.260  1.00  0.00           H
ATOM   2045  HB2 GLU A 632     125.680  79.210 108.110  1.00  0.00           H
ATOM   2046  CG  GLU A 632     125.230  80.410 106.300  1.00  0.00           C
ATOM   2047  HG1 GLU A 632     125.480  79.620 105.560  1.00  0.00           H
ATOM   2048  HG2 GLU A 632     124.410  81.020 105.870  1.00  0.00           H
ATOM   2049  CD  GLU A 632     126.540  81.170 106.440  1.00  0.00           C
ATOM   2050  OE1 GLU A 632     127.600  80.500 106.330  1.00  0.00           O
ATOM   2051  OE2 GLU A 632     126.580  82.390 106.660  1.00  0.00           O
ATOM   2052  C   GLU A 632     124.160  77.480 106.850  1.00  0.00           C
ATOM   2053  O   GLU A 632     124.140  77.310 105.660  1.00  0.00           O
ATOM   2054  N   LYS A 633     124.530  76.430 107.690  1.00  0.00           N
ATOM   2055  HN  LYS A 633     124.770  76.650 108.630  1.00  0.00           H
ATOM   2056  CA  LYS A 633     124.900  75.170 107.160  1.00  0.00           C
ATOM   2057  HA  LYS A 633     125.660  75.340 106.420  1.00  0.00           H
ATOM   2058  CB  LYS A 633     125.500  74.290 108.250  1.00  0.00           C
ATOM   2059  HB1 LYS A 633     126.120  74.890 108.950  1.00  0.00           H
ATOM   2060  HB2 LYS A 633     124.720  73.720 108.790  1.00  0.00           H
ATOM   2061  CG  LYS A 633     126.460  73.340 107.530  1.00  0.00           C
ATOM   2062  HG1 LYS A 633     125.870  72.700 106.830  1.00  0.00           H
ATOM   2063  HG2 LYS A 633     127.260  73.880 106.980  1.00  0.00           H
ATOM   2064  CD  LYS A 633     127.250  72.290 108.470  1.00  0.00           C
ATOM   2065  HD1 LYS A 633     127.720  72.840 109.320  1.00  0.00           H
ATOM   2066  HD2 LYS A 633     126.490  71.580 108.840  1.00  0.00           H
ATOM   2067  CE  LYS A 633     128.330  71.700 107.690  1.00  0.00           C
ATOM   2068  HE1 LYS A 633     127.890  71.470 106.700  1.00  0.00           H
ATOM   2069  HE2 LYS A 633     129.240  72.340 107.720  1.00  0.00           H
ATOM   2070  NZ  LYS A 633     128.820  70.410 108.260  1.00  0.00           N
ATOM   2071  HZ1 LYS A 633     128.000  69.840 108.570  1.00  0.00           H
ATOM   2072  HZ2 LYS A 633     129.420  69.760 107.720  1.00  0.00           H
ATOM   2073  HZ3 LYS A 633     129.400  70.680 109.080  1.00  0.00           H
ATOM   2074  C   LYS A 633     123.760  74.550 106.630  1.00  0.00           C
ATOM   2075  O   LYS A 633     123.750  74.070 105.500  1.00  0.00           O
ATOM   2076  N   PHE A 634     122.690  74.550 107.390  1.00  0.00           N
ATOM   2077  HN  PHE A 634     122.730  74.970 108.300  1.00  0.00           H
ATOM   2078  CA  PHE A 634     121.430  73.890 107.030  1.00  0.00           C
ATOM   2079  HA  PHE A 634     121.680  72.870 106.770  1.00  0.00           H
ATOM   2080  CB  PHE A 634     120.420  73.890 108.170  1.00  0.00           C
ATOM   2081  HB1 PHE A 634     120.890  73.570 109.130  1.00  0.00           H
ATOM   2082  HB2 PHE A 634     120.250  74.970 108.350  1.00  0.00           H
ATOM   2083  CG  PHE A 634     119.160  73.150 107.810  1.00  0.00           C
ATOM   2084  CD1 PHE A 634     119.270  71.800 107.390  1.00  0.00           C
ATOM   2085  HD1 PHE A 634     120.280  71.420 107.330  1.00  0.00           H
ATOM   2086  CE1 PHE A 634     118.100  71.000 107.290  1.00  0.00           C
ATOM   2087  HE1 PHE A 634     118.140  69.940 107.080  1.00  0.00           H
ATOM   2088  CZ  PHE A 634     116.860  71.570 107.310  1.00  0.00           C
ATOM   2089  HZ  PHE A 634     115.970  70.990 107.160  1.00  0.00           H
ATOM   2090  CD2 PHE A 634     117.870  73.700 107.920  1.00  0.00           C
ATOM   2091  HD2 PHE A 634     117.740  74.700 108.300  1.00  0.00           H
ATOM   2092  CE2 PHE A 634     116.710  72.950 107.580  1.00  0.00           C
ATOM   2093  HE2 PHE A 634     115.750  73.460 107.590  1.00  0.00           H
ATOM   2094  C   PHE A 634     120.850  74.550 105.750  1.00  0.00           C
ATOM   2095  O   PHE A 634     120.370  73.860 104.890  1.00  0.00           O
ATOM   2096  N   THR A 635     120.830  75.920 105.630  1.00  0.00           N
ATOM   2097  HN  THR A 635     121.290  76.390 106.380  1.00  0.00           H
ATOM   2098  CA  THR A 635     120.330  76.630 104.450  1.00  0.00           C
ATOM   2099  HA  THR A 635     119.340  76.230 104.290  1.00  0.00           H
ATOM   2100  CB  THR A 635     120.350  78.100 104.780  1.00  0.00           C
ATOM   2101  HB  THR A 635     121.430  78.380 104.740  1.00  0.00           H
ATOM   2102  OG1 THR A 635     119.560  78.370 105.970  1.00  0.00           O
ATOM   2103  HG1 THR A 635     120.170  78.160 106.670  1.00  0.00           H
ATOM   2104  CG2 THR A 635     119.780  78.940 103.630  1.00  0.00           C
ATOM   2105 1HG2 THR A 635     120.390  78.900 102.700  1.00  0.00           H
ATOM   2106 2HG2 THR A 635     118.830  78.400 103.420  1.00  0.00           H
ATOM   2107 3HG2 THR A 635     119.590  80.000 103.920  1.00  0.00           H
ATOM   2108  C   THR A 635     121.170  76.380 103.120  1.00  0.00           C
ATOM   2109  O   THR A 635     120.670  76.180 102.020  1.00  0.00           O
ATOM   2110  N   ALA A 636     122.510  76.320 103.210  1.00  0.00           N
ATOM   2111  HN  ALA A 636     122.960  76.550 104.070  1.00  0.00           H
ATOM   2112  CA  ALA A 636     123.300  75.940 102.100  1.00  0.00           C
ATOM   2113  HA  ALA A 636     123.030  76.570 101.270  1.00  0.00           H
ATOM   2114  CB  ALA A 636     124.750  76.350 102.280  1.00  0.00           C
ATOM   2115  HB1 ALA A 636     125.340  76.200 101.350  1.00  0.00           H
ATOM   2116  HB2 ALA A 636     124.890  77.360 102.730  1.00  0.00           H
ATOM   2117  HB3 ALA A 636     125.000  75.610 103.070  1.00  0.00           H
ATOM   2118  C   ALA A 636     123.200  74.530 101.580  1.00  0.00           C
ATOM   2119  O   ALA A 636     123.060  74.350 100.380  1.00  0.00           O
ATOM   2120  N   PHE A 637     123.130  73.550 102.530  1.00  0.00           N
ATOM   2121  HN  PHE A 637     123.190  73.720 103.510  1.00  0.00           H
ATOM   2122  CA  PHE A 637     122.750  72.150 102.250  1.00  0.00           C
ATOM   2123  HA  PHE A 637     123.550  71.610 101.760  1.00  0.00           H
ATOM   2124  CB  PHE A 637     122.750  71.320 103.580  1.00  0.00           C
ATOM   2125  HB1 PHE A 637     123.780  71.330 103.990  1.00  0.00           H
ATOM   2126  HB2 PHE A 637     122.020  71.690 104.330  1.00  0.00           H
ATOM   2127  CG  PHE A 637     122.310  69.860 103.420  1.00  0.00           C
ATOM   2128  CD1 PHE A 637     123.050  68.970 102.580  1.00  0.00           C
ATOM   2129  HD1 PHE A 637     123.900  69.410 102.060  1.00  0.00           H
ATOM   2130  CE1 PHE A 637     122.620  67.660 102.320  1.00  0.00           C
ATOM   2131  HE1 PHE A 637     123.240  67.010 101.720  1.00  0.00           H
ATOM   2132  CZ  PHE A 637     121.480  67.240 102.920  1.00  0.00           C
ATOM   2133  HZ  PHE A 637     121.060  66.260 102.760  1.00  0.00           H
ATOM   2134  CD2 PHE A 637     121.210  69.340 104.120  1.00  0.00           C
ATOM   2135  HD2 PHE A 637     120.680  70.060 104.720  1.00  0.00           H
ATOM   2136  CE2 PHE A 637     120.730  68.050 103.810  1.00  0.00           C
ATOM   2137  HE2 PHE A 637     119.940  67.550 104.360  1.00  0.00           H
ATOM   2138  C   PHE A 637     121.380  72.030 101.530  1.00  0.00           C
ATOM   2139  O   PHE A 637     121.240  71.290 100.510  1.00  0.00           O
ATOM   2140  N   CYS A 638     120.380  72.760 102.080  1.00  0.00           N
ATOM   2141  HN  CYS A 638     120.600  73.330 102.860  1.00  0.00           H
ATOM   2142  CA  CYS A 638     119.010  72.680 101.450  1.00  0.00           C
ATOM   2143  HA  CYS A 638     118.570  71.720 101.250  1.00  0.00           H
ATOM   2144  CB  CYS A 638     117.940  73.430 102.320  1.00  0.00           C
ATOM   2145  HB1 CYS A 638     118.410  74.420 102.480  1.00  0.00           H
ATOM   2146  HB2 CYS A 638     116.970  73.700 101.850  1.00  0.00           H
ATOM   2147  SG  CYS A 638     117.620  72.530 103.920  1.00  0.00           S
ATOM   2148  HG1 CYS A 638     118.910  72.410 104.190  1.00  0.00           H
ATOM   2149  C   CYS A 638     119.000  73.190 100.020  1.00  0.00           C
ATOM   2150  O   CYS A 638     118.470  72.510  99.150  1.00  0.00           O
ATOM   2151  N   LYS A 639     119.680  74.310  99.800  1.00  0.00           N
ATOM   2152  HN  LYS A 639     120.080  74.910 100.480  1.00  0.00           H
ATOM   2153  CA  LYS A 639     119.850  74.800  98.420  1.00  0.00           C
ATOM   2154  HA  LYS A 639     118.870  74.860  97.990  1.00  0.00           H
ATOM   2155  CB  LYS A 639     120.540  76.100  98.340  1.00  0.00           C
ATOM   2156  HB1 LYS A 639     121.560  75.960  98.770  1.00  0.00           H
ATOM   2157  HB2 LYS A 639     120.660  76.460  97.290  1.00  0.00           H
ATOM   2158  CG  LYS A 639     119.790  77.170  99.070  1.00  0.00           C
ATOM   2159  HG1 LYS A 639     118.850  77.260  98.480  1.00  0.00           H
ATOM   2160  HG2 LYS A 639     119.430  76.790 100.050  1.00  0.00           H
ATOM   2161  CD  LYS A 639     120.580  78.430  99.310  1.00  0.00           C
ATOM   2162  HD1 LYS A 639     121.000  78.380 100.340  1.00  0.00           H
ATOM   2163  HD2 LYS A 639     121.370  78.560  98.530  1.00  0.00           H
ATOM   2164  CE  LYS A 639     119.580  79.610  99.110  1.00  0.00           C
ATOM   2165  HE1 LYS A 639     119.090  79.630  98.110  1.00  0.00           H
ATOM   2166  HE2 LYS A 639     118.830  79.570  99.930  1.00  0.00           H
ATOM   2167  NZ  LYS A 639     120.380  80.890  99.310  1.00  0.00           N
ATOM   2168  HZ1 LYS A 639     119.770  81.730  99.320  1.00  0.00           H
ATOM   2169  HZ2 LYS A 639     120.920  80.900 100.200  1.00  0.00           H
ATOM   2170  HZ3 LYS A 639     121.070  81.110  98.570  1.00  0.00           H
ATOM   2171  C   LYS A 639     120.570  73.780  97.490  1.00  0.00           C
ATOM   2172  O   LYS A 639     120.210  73.650  96.320  1.00  0.00           O
ATOM   2173  N   ALA A 640     121.590  73.070  98.030  1.00  0.00           N
ATOM   2174  HN  ALA A 640     121.770  73.190  99.010  1.00  0.00           H
ATOM   2175  CA  ALA A 640     122.290  71.930  97.430  1.00  0.00           C
ATOM   2176  HA  ALA A 640     122.590  72.280  96.460  1.00  0.00           H
ATOM   2177  CB  ALA A 640     123.550  71.480  98.140  1.00  0.00           C
ATOM   2178  HB1 ALA A 640     124.090  70.800  97.450  1.00  0.00           H
ATOM   2179  HB2 ALA A 640     124.240  72.290  98.480  1.00  0.00           H
ATOM   2180  HB3 ALA A 640     123.300  71.070  99.140  1.00  0.00           H
ATOM   2181  C   ALA A 640     121.370  70.790  97.120  1.00  0.00           C
ATOM   2182  O   ALA A 640     121.580  70.130  96.060  1.00  0.00           O
ATOM   2183  N   GLN A 641     120.330  70.550  97.960  1.00  0.00           N
ATOM   2184  HN  GLN A 641     120.190  70.950  98.860  1.00  0.00           H
ATOM   2185  CA  GLN A 641     119.390  69.460  97.750  1.00  0.00           C
ATOM   2186  HA  GLN A 641     119.870  68.730  97.110  1.00  0.00           H
ATOM   2187  CB  GLN A 641     118.960  68.710  99.100  1.00  0.00           C
ATOM   2188  HB1 GLN A 641     118.540  69.500  99.770  1.00  0.00           H
ATOM   2189  HB2 GLN A 641     118.160  67.990  98.810  1.00  0.00           H
ATOM   2190  CG  GLN A 641     120.070  68.150 100.000  1.00  0.00           C
ATOM   2191  HG1 GLN A 641     120.770  68.980 100.260  1.00  0.00           H
ATOM   2192  HG2 GLN A 641     119.730  67.700 100.960  1.00  0.00           H
ATOM   2193  CD  GLN A 641     120.860  67.090  99.270  1.00  0.00           C
ATOM   2194  OE1 GLN A 641     121.880  67.430  98.640  1.00  0.00           O
ATOM   2195  NE2 GLN A 641     120.420  65.830  99.320  1.00  0.00           N
ATOM   2196 1HE2 GLN A 641     119.450  65.600  99.370  1.00  0.00           H
ATOM   2197 2HE2 GLN A 641     121.070  65.160  98.970  1.00  0.00           H
ATOM   2198  C   GLN A 641     118.130  69.970  97.040  1.00  0.00           C
ATOM   2199  O   GLN A 641     117.030  69.430  97.230  1.00  0.00           O
ATOM   2200  N   GLY A 642     118.190  70.930  96.120  1.00  0.00           N
ATOM   2201  HN  GLY A 642     119.060  71.380  95.920  1.00  0.00           H
ATOM   2202  CA  GLY A 642     117.090  71.290  95.220  1.00  0.00           C
ATOM   2203  HA1 GLY A 642     117.580  71.720  94.360  1.00  0.00           H
ATOM   2204  HA2 GLY A 642     116.450  70.440  95.020  1.00  0.00           H
ATOM   2205  C   GLY A 642     116.100  72.380  95.790  1.00  0.00           C
ATOM   2206  O   GLY A 642     115.110  72.770  95.140  1.00  0.00           O
ATOM   2207  N   PHE A 643     116.390  72.870  96.980  1.00  0.00           N
ATOM   2208  HN  PHE A 643     117.180  72.600  97.520  1.00  0.00           H
ATOM   2209  CA  PHE A 643     115.310  73.700  97.670  1.00  0.00           C
ATOM   2210  HA  PHE A 643     114.350  73.510  97.220  1.00  0.00           H
ATOM   2211  CB  PHE A 643     115.150  73.510  99.200  1.00  0.00           C
ATOM   2212  HB1 PHE A 643     116.150  73.680  99.640  1.00  0.00           H
ATOM   2213  HB2 PHE A 643     114.410  74.120  99.760  1.00  0.00           H
ATOM   2214  CG  PHE A 643     114.740  72.150  99.540  1.00  0.00           C
ATOM   2215  CD1 PHE A 643     115.510  71.290 100.280  1.00  0.00           C
ATOM   2216  HD1 PHE A 643     116.510  71.490 100.620  1.00  0.00           H
ATOM   2217  CE1 PHE A 643     115.040  70.040 100.610  1.00  0.00           C
ATOM   2218  HE1 PHE A 643     115.650  69.420 101.260  1.00  0.00           H
ATOM   2219  CZ  PHE A 643     113.780  69.660 100.260  1.00  0.00           C
ATOM   2220  HZ  PHE A 643     113.450  68.680 100.580  1.00  0.00           H
ATOM   2221  CD2 PHE A 643     113.430  71.750  99.150  1.00  0.00           C
ATOM   2222  HD2 PHE A 643     112.810  72.350  98.500  1.00  0.00           H
ATOM   2223  CE2 PHE A 643     112.920  70.470  99.490  1.00  0.00           C
ATOM   2224  HE2 PHE A 643     111.930  70.090  99.280  1.00  0.00           H
ATOM   2225  C   PHE A 643     115.640  75.170  97.520  1.00  0.00           C
ATOM   2226  O   PHE A 643     116.710  75.600  97.970  1.00  0.00           O
ATOM   2227  N   THR A 644     114.760  75.990  96.950  1.00  0.00           N
ATOM   2228  HN  THR A 644     113.890  75.610  96.650  1.00  0.00           H
ATOM   2229  CA  THR A 644     114.730  77.410  96.800  1.00  0.00           C
ATOM   2230  HA  THR A 644     115.670  77.570  96.290  1.00  0.00           H
ATOM   2231  CB  THR A 644     113.650  78.070  95.980  1.00  0.00           C
ATOM   2232  HB  THR A 644     113.720  79.180  95.920  1.00  0.00           H
ATOM   2233  OG1 THR A 644     112.330  77.550  96.210  1.00  0.00           O
ATOM   2234  HG1 THR A 644     111.760  78.170  95.750  1.00  0.00           H
ATOM   2235  CG2 THR A 644     113.860  77.590  94.500  1.00  0.00           C
ATOM   2236 1HG2 THR A 644     114.840  77.850  94.050  1.00  0.00           H
ATOM   2237 2HG2 THR A 644     113.860  76.480  94.410  1.00  0.00           H
ATOM   2238 3HG2 THR A 644     113.040  77.980  93.860  1.00  0.00           H
ATOM   2239  C   THR A 644     114.620  77.990  98.120  1.00  0.00           C
ATOM   2240  O   THR A 644     114.030  77.410  99.060  1.00  0.00           O
ATOM   2241  N   GLU A 645     115.210  79.260  98.260  1.00  0.00           N
ATOM   2242  HN  GLU A 645     115.570  79.780  97.490  1.00  0.00           H
ATOM   2243  CA  GLU A 645     115.500  79.820  99.560  1.00  0.00           C
ATOM   2244  HA  GLU A 645     116.220  79.180 100.040  1.00  0.00           H
ATOM   2245  CB  GLU A 645     116.250  81.160  99.360  1.00  0.00           C
ATOM   2246  HB1 GLU A 645     117.020  81.070  98.560  1.00  0.00           H
ATOM   2247  HB2 GLU A 645     115.470  81.870  99.020  1.00  0.00           H
ATOM   2248  CG  GLU A 645     117.010  81.800 100.570  1.00  0.00           C
ATOM   2249  HG1 GLU A 645     116.230  82.140 101.270  1.00  0.00           H
ATOM   2250  HG2 GLU A 645     117.740  81.130 101.080  1.00  0.00           H
ATOM   2251  CD  GLU A 645     117.650  83.120 100.110  1.00  0.00           C
ATOM   2252  OE1 GLU A 645     118.750  82.970  99.470  1.00  0.00           O
ATOM   2253  OE2 GLU A 645     117.000  84.140 100.200  1.00  0.00           O
ATOM   2254  C   GLU A 645     114.290  79.910 100.440  1.00  0.00           C
ATOM   2255  O   GLU A 645     114.360  79.610 101.620  1.00  0.00           O
ATOM   2256  N   ASP A 646     113.140  80.240  99.870  1.00  0.00           N
ATOM   2257  HN  ASP A 646     113.150  80.460  98.890  1.00  0.00           H
ATOM   2258  CA  ASP A 646     111.860  80.490 100.490  1.00  0.00           C
ATOM   2259  HA  ASP A 646     111.980  80.770 101.520  1.00  0.00           H
ATOM   2260  CB  ASP A 646     111.250  81.520  99.640  1.00  0.00           C
ATOM   2261  HB1 ASP A 646     110.200  81.690  99.950  1.00  0.00           H
ATOM   2262  HB2 ASP A 646     111.780  82.490  99.760  1.00  0.00           H
ATOM   2263  CG  ASP A 646     111.240  81.170  98.120  1.00  0.00           C
ATOM   2264  OD1 ASP A 646     110.790  80.060  97.680  1.00  0.00           O
ATOM   2265  OD2 ASP A 646     111.780  81.940  97.300  1.00  0.00           O
ATOM   2266  C   ASP A 646     110.980  79.310 100.700  1.00  0.00           C
ATOM   2267  O   ASP A 646     109.980  79.330 101.420  1.00  0.00           O
ATOM   2268  N   THR A 647     111.420  78.130 100.260  1.00  0.00           N
ATOM   2269  HN  THR A 647     112.230  78.020  99.690  1.00  0.00           H
ATOM   2270  CA  THR A 647     110.930  76.830 100.750  1.00  0.00           C
ATOM   2271  HA  THR A 647     109.880  77.010 100.920  1.00  0.00           H
ATOM   2272  CB  THR A 647     110.850  75.700  99.700  1.00  0.00           C
ATOM   2273  HB  THR A 647     110.390  74.800 100.160  1.00  0.00           H
ATOM   2274  OG1 THR A 647     112.020  75.370  99.000  1.00  0.00           O
ATOM   2275  HG1 THR A 647     112.510  76.180  98.840  1.00  0.00           H
ATOM   2276  CG2 THR A 647     109.910  76.270  98.700  1.00  0.00           C
ATOM   2277 1HG2 THR A 647     109.000  76.680  99.200  1.00  0.00           H
ATOM   2278 2HG2 THR A 647     110.310  77.160  98.190  1.00  0.00           H
ATOM   2279 3HG2 THR A 647     109.580  75.530  97.930  1.00  0.00           H
ATOM   2280  C   THR A 647     111.600  76.230 101.960  1.00  0.00           C
ATOM   2281  O   THR A 647     111.400  75.090 102.310  1.00  0.00           O
ATOM   2282  N   ILE A 648     112.450  76.950 102.680  1.00  0.00           N
ATOM   2283  HN  ILE A 648     112.750  77.860 102.410  1.00  0.00           H
ATOM   2284  CA  ILE A 648     112.970  76.610 103.970  1.00  0.00           C
ATOM   2285  HA  ILE A 648     112.930  75.540 104.130  1.00  0.00           H
ATOM   2286  CB  ILE A 648     114.400  77.010 104.090  1.00  0.00           C
ATOM   2287  HB  ILE A 648     114.500  78.110 104.060  1.00  0.00           H
ATOM   2288  CG2 ILE A 648     115.090  76.470 105.360  1.00  0.00           C
ATOM   2289 1HG2 ILE A 648     114.400  76.670 106.220  1.00  0.00           H
ATOM   2290 2HG2 ILE A 648     115.230  75.370 105.420  1.00  0.00           H
ATOM   2291 3HG2 ILE A 648     116.020  76.970 105.710  1.00  0.00           H
ATOM   2292  CG1 ILE A 648     115.180  76.500 102.840  1.00  0.00           C
ATOM   2293 1HG1 ILE A 648     115.000  75.410 102.720  1.00  0.00           H
ATOM   2294 2HG1 ILE A 648     114.830  77.030 101.940  1.00  0.00           H
ATOM   2295  CD  ILE A 648     116.740  76.760 102.700  1.00  0.00           C
ATOM   2296  HD1 ILE A 648     116.880  77.850 102.870  1.00  0.00           H
ATOM   2297  HD2 ILE A 648     117.340  76.280 103.500  1.00  0.00           H
ATOM   2298  HD3 ILE A 648     117.190  76.530 101.710  1.00  0.00           H
ATOM   2299  C   ILE A 648     112.200  77.350 104.990  1.00  0.00           C
ATOM   2300  O   ILE A 648     112.120  78.590 104.910  1.00  0.00           O
ATOM   2301  N   VAL A 649     111.600  76.640 105.980  1.00  0.00           N
ATOM   2302  HN  VAL A 649     111.720  75.660 106.080  1.00  0.00           H
ATOM   2303  CA  VAL A 649     111.000  77.290 107.140  1.00  0.00           C
ATOM   2304  HA  VAL A 649     111.190  78.340 107.030  1.00  0.00           H
ATOM   2305  CB  VAL A 649     109.550  76.910 107.380  1.00  0.00           C
ATOM   2306  HB  VAL A 649     109.250  77.400 108.330  1.00  0.00           H
ATOM   2307  CG1 VAL A 649     108.750  77.560 106.260  1.00  0.00           C
ATOM   2308 1HG1 VAL A 649     107.720  77.180 106.450  1.00  0.00           H
ATOM   2309 2HG1 VAL A 649     108.810  78.670 106.300  1.00  0.00           H
ATOM   2310 3HG1 VAL A 649     109.000  77.230 105.230  1.00  0.00           H
ATOM   2311  CG2 VAL A 649     109.280  75.420 107.470  1.00  0.00           C
ATOM   2312 1HG2 VAL A 649     108.170  75.280 107.490  1.00  0.00           H
ATOM   2313 2HG2 VAL A 649     109.760  74.970 106.580  1.00  0.00           H
ATOM   2314 3HG2 VAL A 649     109.720  74.980 108.390  1.00  0.00           H
ATOM   2315  C   VAL A 649     111.790  76.910 108.400  1.00  0.00           C
ATOM   2316  O   VAL A 649     112.080  75.790 108.740  1.00  0.00           O
ATOM   2317  N   PHE A 650     112.180  78.000 109.140  1.00  0.00           N
ATOM   2318  HN  PHE A 650     112.030  78.900 108.750  1.00  0.00           H
ATOM   2319  CA  PHE A 650     112.710  78.000 110.490  1.00  0.00           C
ATOM   2320  HA  PHE A 650     112.990  76.980 110.700  1.00  0.00           H
ATOM   2321  CB  PHE A 650     113.940  78.880 110.660  1.00  0.00           C
ATOM   2322  HB1 PHE A 650     113.840  79.850 110.130  1.00  0.00           H
ATOM   2323  HB2 PHE A 650     114.210  79.130 111.700  1.00  0.00           H
ATOM   2324  CG  PHE A 650     115.180  78.270 110.080  1.00  0.00           C
ATOM   2325  CD1 PHE A 650     115.880  77.170 110.710  1.00  0.00           C
ATOM   2326  HD1 PHE A 650     115.470  76.830 111.650  1.00  0.00           H
ATOM   2327  CE1 PHE A 650     117.080  76.670 110.150  1.00  0.00           C
ATOM   2328  HE1 PHE A 650     117.530  75.910 110.770  1.00  0.00           H
ATOM   2329  CZ  PHE A 650     117.590  77.300 108.990  1.00  0.00           C
ATOM   2330  HZ  PHE A 650     118.540  76.980 108.580  1.00  0.00           H
ATOM   2331  CD2 PHE A 650     115.780  78.830 108.990  1.00  0.00           C
ATOM   2332  HD2 PHE A 650     115.310  79.620 108.420  1.00  0.00           H
ATOM   2333  CE2 PHE A 650     116.890  78.300 108.370  1.00  0.00           C
ATOM   2334  HE2 PHE A 650     117.360  78.860 107.570  1.00  0.00           H
ATOM   2335  C   PHE A 650     111.560  78.380 111.510  1.00  0.00           C
ATOM   2336  O   PHE A 650     110.670  79.160 111.200  1.00  0.00           O
ATOM   2337  N   LEU A 651     111.620  77.900 112.790  1.00  0.00           N
ATOM   2338  HN  LEU A 651     112.390  77.520 113.300  1.00  0.00           H
ATOM   2339  CA  LEU A 651     110.390  77.980 113.550  1.00  0.00           C
ATOM   2340  HA  LEU A 651     109.550  78.290 112.950  1.00  0.00           H
ATOM   2341  CB  LEU A 651     110.120  76.490 114.080  1.00  0.00           C
ATOM   2342  HB1 LEU A 651     110.820  76.120 114.870  1.00  0.00           H
ATOM   2343  HB2 LEU A 651     109.140  76.500 114.610  1.00  0.00           H
ATOM   2344  CG  LEU A 651     109.980  75.500 112.940  1.00  0.00           C
ATOM   2345  HG  LEU A 651     110.950  75.490 112.410  1.00  0.00           H
ATOM   2346  CD1 LEU A 651     109.910  74.020 113.420  1.00  0.00           C
ATOM   2347 1HD1 LEU A 651     110.780  73.720 114.040  1.00  0.00           H
ATOM   2348 2HD1 LEU A 651     108.960  73.940 113.980  1.00  0.00           H
ATOM   2349 3HD1 LEU A 651     109.990  73.430 112.480  1.00  0.00           H
ATOM   2350  CD2 LEU A 651     108.920  75.780 111.890  1.00  0.00           C
ATOM   2351 1HD2 LEU A 651     108.830  74.910 111.220  1.00  0.00           H
ATOM   2352 2HD2 LEU A 651     107.930  76.010 112.340  1.00  0.00           H
ATOM   2353 3HD2 LEU A 651     109.220  76.710 111.360  1.00  0.00           H
ATOM   2354  C   LEU A 651     110.550  78.860 114.850  1.00  0.00           C
ATOM   2355  O   LEU A 651     111.260  78.420 115.770  1.00  0.00           O
ATOM   2356  N   PRO A 652     109.940  80.040 115.000  1.00  0.00           N
ATOM   2357  CD  PRO A 652     109.290  80.760 113.910  1.00  0.00           C
ATOM   2358  HD1 PRO A 652     108.240  80.430 113.750  1.00  0.00           H
ATOM   2359  HD2 PRO A 652     109.890  80.470 113.020  1.00  0.00           H
ATOM   2360  CA  PRO A 652     110.220  80.850 116.170  1.00  0.00           C
ATOM   2361  HA  PRO A 652     111.250  81.150 116.080  1.00  0.00           H
ATOM   2362  CB  PRO A 652     109.390  82.120 115.780  1.00  0.00           C
ATOM   2363  HB1 PRO A 652     108.300  81.930 115.760  1.00  0.00           H
ATOM   2364  HB2 PRO A 652     109.590  83.060 116.340  1.00  0.00           H
ATOM   2365  CG  PRO A 652     109.520  82.220 114.190  1.00  0.00           C
ATOM   2366  HG1 PRO A 652     108.740  82.880 113.750  1.00  0.00           H
ATOM   2367  HG2 PRO A 652     110.550  82.570 113.960  1.00  0.00           H
ATOM   2368  C   PRO A 652     109.680  80.300 117.470  1.00  0.00           C
ATOM   2369  O   PRO A 652     108.590  79.720 117.560  1.00  0.00           O
ATOM   2370  N   GLN A 653     110.440  80.450 118.520  1.00  0.00           N
ATOM   2371  HN  GLN A 653     111.380  80.690 118.290  1.00  0.00           H
ATOM   2372  CA  GLN A 653     110.020  80.300 119.890  1.00  0.00           C
ATOM   2373  HA  GLN A 653     109.350  79.470 120.070  1.00  0.00           H
ATOM   2374  CB  GLN A 653     111.350  80.210 120.670  1.00  0.00           C
ATOM   2375  HB1 GLN A 653     112.010  79.420 120.240  1.00  0.00           H
ATOM   2376  HB2 GLN A 653     111.930  81.140 120.510  1.00  0.00           H
ATOM   2377  CG  GLN A 653     111.070  80.040 122.120  1.00  0.00           C
ATOM   2378  HG1 GLN A 653     110.580  80.970 122.470  1.00  0.00           H
ATOM   2379  HG2 GLN A 653     110.370  79.170 122.200  1.00  0.00           H
ATOM   2380  CD  GLN A 653     112.270  79.810 123.030  1.00  0.00           C
ATOM   2381  OE1 GLN A 653     112.150  79.610 124.230  1.00  0.00           O
ATOM   2382  NE2 GLN A 653     113.480  79.930 122.540  1.00  0.00           N
ATOM   2383 1HE2 GLN A 653     113.590  79.940 121.550  1.00  0.00           H
ATOM   2384 2HE2 GLN A 653     114.230  79.660 123.150  1.00  0.00           H
ATOM   2385  C   GLN A 653     109.070  81.520 120.230  1.00  0.00           C
ATOM   2386  OT1 GLN A 653     109.560  82.680 120.280  1.00  0.00           O
ATOM   2387  OT2 GLN A 653     107.890  81.310 120.560  1.00  0.00           O
ATOM   2388  N   GLU B   1      77.400  63.480 108.070  1.00  0.00           N
ATOM   2389  H1  GLU B   1      77.900  62.580 107.890  1.00  0.00           H
ATOM   2390  H2  GLU B   1      77.830  64.140 107.390  1.00  0.00           H
ATOM   2391  H3  GLU B   1      77.690  63.780 109.020  1.00  0.00           H
ATOM   2392  CA  GLU B   1      75.910  63.190 107.950  1.00  0.00           C
ATOM   2393  HA  GLU B   1      75.660  62.340 108.560  1.00  0.00           H
ATOM   2394  CB  GLU B   1      75.070  64.360 108.630  1.00  0.00           C
ATOM   2395  HB1 GLU B   1      74.070  63.960 108.900  1.00  0.00           H
ATOM   2396  HB2 GLU B   1      75.600  64.650 109.560  1.00  0.00           H
ATOM   2397  CG  GLU B   1      74.980  65.730 107.850  1.00  0.00           C
ATOM   2398  HG1 GLU B   1      74.630  65.550 106.820  1.00  0.00           H
ATOM   2399  HG2 GLU B   1      76.010  66.130 107.760  1.00  0.00           H
ATOM   2400  CD  GLU B   1      74.070  66.700 108.490  1.00  0.00           C
ATOM   2401  OE1 GLU B   1      74.600  67.710 108.990  1.00  0.00           O
ATOM   2402  OE2 GLU B   1      72.800  66.580 108.530  1.00  0.00           O
ATOM   2403  C   GLU B   1      75.470  62.800 106.480  1.00  0.00           C
ATOM   2404  O   GLU B   1      76.360  62.650 105.590  1.00  0.00           O
ATOM   2405  N   PRO B   2      74.180  62.660 106.140  1.00  0.00           N
ATOM   2406  CD  PRO B   2      73.140  62.330 107.120  1.00  0.00           C
ATOM   2407  HD1 PRO B   2      72.700  63.310 107.430  1.00  0.00           H
ATOM   2408  HD2 PRO B   2      73.580  61.740 107.950  1.00  0.00           H
ATOM   2409  CA  PRO B   2      73.670  62.530 104.790  1.00  0.00           C
ATOM   2410  HA  PRO B   2      74.180  61.660 104.400  1.00  0.00           H
ATOM   2411  CB  PRO B   2      72.180  62.210 104.990  1.00  0.00           C
ATOM   2412  HB1 PRO B   2      71.720  63.200 105.190  1.00  0.00           H
ATOM   2413  HB2 PRO B   2      71.690  61.770 104.090  1.00  0.00           H
ATOM   2414  CG  PRO B   2      72.200  61.470 106.270  1.00  0.00           C
ATOM   2415  HG1 PRO B   2      71.150  61.440 106.640  1.00  0.00           H
ATOM   2416  HG2 PRO B   2      72.590  60.440 106.160  1.00  0.00           H
ATOM   2417  C   PRO B   2      73.920  63.770 103.940  1.00  0.00           C
ATOM   2418  O   PRO B   2      73.680  64.900 104.290  1.00  0.00           O
ATOM   2419  N   VAL B   3      74.380  63.580 102.710  1.00  0.00           N
ATOM   2420  HN  VAL B   3      74.510  62.650 102.380  1.00  0.00           H
ATOM   2421  CA  VAL B   3      75.000  64.620 101.860  1.00  0.00           C
ATOM   2422  HA  VAL B   3      75.380  65.360 102.550  1.00  0.00           H
ATOM   2423  CB  VAL B   3      76.120  64.090 101.010  1.00  0.00           C
ATOM   2424  HB  VAL B   3      75.700  63.200 100.490  1.00  0.00           H
ATOM   2425  CG1 VAL B   3      76.630  65.140 100.030  1.00  0.00           C
ATOM   2426 1HG1 VAL B   3      76.820  66.080 100.580  1.00  0.00           H
ATOM   2427 2HG1 VAL B   3      77.540  64.840  99.470  1.00  0.00           H
ATOM   2428 3HG1 VAL B   3      75.900  65.350  99.220  1.00  0.00           H
ATOM   2429  CG2 VAL B   3      77.240  63.570 101.920  1.00  0.00           C
ATOM   2430 1HG2 VAL B   3      77.970  62.940 101.380  1.00  0.00           H
ATOM   2431 2HG2 VAL B   3      77.830  64.390 102.400  1.00  0.00           H
ATOM   2432 3HG2 VAL B   3      76.770  62.840 102.600  1.00  0.00           H
ATOM   2433  C   VAL B   3      73.900  65.360 101.050  1.00  0.00           C
ATOM   2434  O   VAL B   3      72.970  64.750 100.540  1.00  0.00           O
ATOM   2435  N   ALA B   4      74.020  66.690 100.970  1.00  0.00           N
ATOM   2436  HN  ALA B   4      74.790  67.150 101.400  1.00  0.00           H
ATOM   2437  CA  ALA B   4      72.970  67.590 100.550  1.00  0.00           C
ATOM   2438  HA  ALA B   4      72.050  67.060 100.330  1.00  0.00           H
ATOM   2439  CB  ALA B   4      72.550  68.540 101.670  1.00  0.00           C
ATOM   2440  HB1 ALA B   4      71.740  69.240 101.390  1.00  0.00           H
ATOM   2441  HB2 ALA B   4      72.160  67.990 102.560  1.00  0.00           H
ATOM   2442  HB3 ALA B   4      73.300  69.250 102.080  1.00  0.00           H
ATOM   2443  C   ALA B   4      73.300  68.450  99.370  1.00  0.00           C
ATOM   2444  O   ALA B   4      72.850  69.610  99.220  1.00  0.00           O
ATOM   2445  N   GLU B   5      74.310  67.960  98.590  1.00  0.00           N
ATOM   2446  HN  GLU B   5      74.870  67.160  98.770  1.00  0.00           H
ATOM   2447  CA  GLU B   5      74.590  68.550  97.350  1.00  0.00           C
ATOM   2448  HA  GLU B   5      74.970  69.560  97.450  1.00  0.00           H
ATOM   2449  CB  GLU B   5      75.620  67.620  96.640  1.00  0.00           C
ATOM   2450  HB1 GLU B   5      75.230  66.580  96.580  1.00  0.00           H
ATOM   2451  HB2 GLU B   5      75.690  67.910  95.570  1.00  0.00           H
ATOM   2452  CG  GLU B   5      76.970  67.620  97.460  1.00  0.00           C
ATOM   2453  HG1 GLU B   5      76.880  67.470  98.560  1.00  0.00           H
ATOM   2454  HG2 GLU B   5      77.570  66.810  97.010  1.00  0.00           H
ATOM   2455  CD  GLU B   5      77.880  68.800  97.180  1.00  0.00           C
ATOM   2456  OE1 GLU B   5      78.000  69.660  98.080  1.00  0.00           O
ATOM   2457  OE2 GLU B   5      78.490  68.900  96.070  1.00  0.00           O
ATOM   2458  C   GLU B   5      73.290  68.660  96.410  1.00  0.00           C
ATOM   2459  O   GLU B   5      72.370  67.950  96.720  1.00  0.00           O
ATOM   2460  N   PRO B   6      73.140  69.460  95.370  1.00  0.00           N
ATOM   2461  CD  PRO B   6      73.920  70.650  95.300  1.00  0.00           C
ATOM   2462  HD1 PRO B   6      74.920  70.460  94.850  1.00  0.00           H
ATOM   2463  HD2 PRO B   6      73.940  71.110  96.310  1.00  0.00           H
ATOM   2464  CA  PRO B   6      71.910  69.610  94.580  1.00  0.00           C
ATOM   2465  HA  PRO B   6      71.090  70.020  95.150  1.00  0.00           H
ATOM   2466  CB  PRO B   6      72.190  70.760  93.600  1.00  0.00           C
ATOM   2467  HB1 PRO B   6      72.680  70.420  92.670  1.00  0.00           H
ATOM   2468  HB2 PRO B   6      71.320  71.430  93.460  1.00  0.00           H
ATOM   2469  CG  PRO B   6      73.250  71.620  94.400  1.00  0.00           C
ATOM   2470  HG1 PRO B   6      73.910  72.080  93.640  1.00  0.00           H
ATOM   2471  HG2 PRO B   6      72.790  72.440  94.990  1.00  0.00           H
ATOM   2472  C   PRO B   6      71.390  68.400  93.850  1.00  0.00           C
ATOM   2473  O   PRO B   6      72.210  67.780  93.190  1.00  0.00           O
ATOM   2474  N   ASP B   7      70.090  68.120  93.890  1.00  0.00           N
ATOM   2475  HN  ASP B   7      69.510  68.740  94.410  1.00  0.00           H
ATOM   2476  CA  ASP B   7      69.350  67.050  93.290  1.00  0.00           C
ATOM   2477  HA  ASP B   7      69.770  66.190  93.780  1.00  0.00           H
ATOM   2478  CB  ASP B   7      67.830  67.070  93.640  1.00  0.00           C
ATOM   2479  HB1 ASP B   7      67.330  67.900  93.100  1.00  0.00           H
ATOM   2480  HB2 ASP B   7      67.330  66.110  93.390  1.00  0.00           H
ATOM   2481  CG  ASP B   7      67.660  67.260  95.120  1.00  0.00           C
ATOM   2482  OD1 ASP B   7      66.980  68.230  95.510  1.00  0.00           O
ATOM   2483  OD2 ASP B   7      68.270  66.480  95.870  1.00  0.00           O
ATOM   2484  C   ASP B   7      69.640  66.780  91.850  1.00  0.00           C
ATOM   2485  O   ASP B   7      69.540  67.780  91.090  1.00  0.00           O
ATOM   2486  N   ILE B   8      69.910  65.530  91.400  1.00  0.00           N
ATOM   2487  HN  ILE B   8      69.870  64.790  92.050  1.00  0.00           H
ATOM   2488  CA  ILE B   8      70.140  65.140  90.020  1.00  0.00           C
ATOM   2489  HA  ILE B   8      70.110  65.970  89.320  1.00  0.00           H
ATOM   2490  CB  ILE B   8      71.580  64.720  89.970  1.00  0.00           C
ATOM   2491  HB  ILE B   8      72.230  65.510  90.410  1.00  0.00           H
ATOM   2492  CG2 ILE B   8      71.770  63.510  90.940  1.00  0.00           C
ATOM   2493 1HG2 ILE B   8      72.710  62.980  90.690  1.00  0.00           H
ATOM   2494 2HG2 ILE B   8      71.800  63.780  92.020  1.00  0.00           H
ATOM   2495 3HG2 ILE B   8      70.940  62.850  90.620  1.00  0.00           H
ATOM   2496  CG1 ILE B   8      72.050  64.400  88.480  1.00  0.00           C
ATOM   2497 1HG1 ILE B   8      71.710  63.350  88.330  1.00  0.00           H
ATOM   2498 2HG1 ILE B   8      71.620  65.130  87.770  1.00  0.00           H
ATOM   2499  CD  ILE B   8      73.520  64.580  88.320  1.00  0.00           C
ATOM   2500  HD1 ILE B   8      73.930  65.580  88.560  1.00  0.00           H
ATOM   2501  HD2 ILE B   8      74.100  63.920  89.000  1.00  0.00           H
ATOM   2502  HD3 ILE B   8      73.810  64.330  87.280  1.00  0.00           H
ATOM   2503  C   ILE B   8      69.010  64.110  89.690  1.00  0.00           C
ATOM   2504  O   ILE B   8      69.080  63.430  88.650  1.00  0.00           O
ATOM   2505  N   MET B   9      67.870  64.060  90.460  1.00  0.00           N
ATOM   2506  HN  MET B   9      67.950  64.530  91.340  1.00  0.00           H
ATOM   2507  CA  MET B   9      66.720  63.260  90.220  1.00  0.00           C
ATOM   2508  HA  MET B   9      66.890  62.460  89.520  1.00  0.00           H
ATOM   2509  CB  MET B   9      66.010  62.710  91.590  1.00  0.00           C
ATOM   2510  HB1 MET B   9      65.090  62.130  91.340  1.00  0.00           H
ATOM   2511  HB2 MET B   9      66.800  62.060  92.020  1.00  0.00           H
ATOM   2512  CG  MET B   9      65.540  63.840  92.550  1.00  0.00           C
ATOM   2513  HG1 MET B   9      66.390  64.090  93.220  1.00  0.00           H
ATOM   2514  HG2 MET B   9      65.130  64.670  91.940  1.00  0.00           H
ATOM   2515  SD  MET B   9      64.280  63.180  93.680  1.00  0.00           S
ATOM   2516  CE  MET B   9      65.440  62.240  94.640  1.00  0.00           C
ATOM   2517  HE1 MET B   9      66.110  62.980  95.150  1.00  0.00           H
ATOM   2518  HE2 MET B   9      64.870  61.700  95.430  1.00  0.00           H
ATOM   2519  HE3 MET B   9      66.100  61.490  94.160  1.00  0.00           H
ATOM   2520  C   MET B   9      65.740  64.130  89.450  1.00  0.00           C
ATOM   2521  O   MET B   9      65.780  65.350  89.460  1.00  0.00           O
ATOM   2522  N   ALA B  10      64.800  63.460  88.800  1.00  0.00           N
ATOM   2523  HN  ALA B  10      64.730  62.480  88.970  1.00  0.00           H
ATOM   2524  CA  ALA B  10      63.860  63.970  87.780  1.00  0.00           C
ATOM   2525  HA  ALA B  10      63.820  65.050  87.760  1.00  0.00           H
ATOM   2526  CB  ALA B  10      64.210  63.440  86.360  1.00  0.00           C
ATOM   2527  HB1 ALA B  10      65.270  63.540  86.010  1.00  0.00           H
ATOM   2528  HB2 ALA B  10      63.960  62.360  86.270  1.00  0.00           H
ATOM   2529  HB3 ALA B  10      63.710  63.900  85.490  1.00  0.00           H
ATOM   2530  C   ALA B  10      62.390  63.650  88.140  1.00  0.00           C
ATOM   2531  O   ALA B  10      61.970  62.560  87.810  1.00  0.00           O
ATOM   2532  N   THR B  11      61.560  64.570  88.700  1.00  0.00           N
ATOM   2533  HN  THR B  11      61.950  65.440  88.970  1.00  0.00           H
ATOM   2534  CA  THR B  11      60.180  64.250  89.080  1.00  0.00           C
ATOM   2535  HA  THR B  11      59.880  63.220  88.930  1.00  0.00           H
ATOM   2536  CB  THR B  11      60.030  64.590  90.580  1.00  0.00           C
ATOM   2537  HB  THR B  11      58.990  64.360  90.880  1.00  0.00           H
ATOM   2538  OG1 THR B  11      60.430  65.910  90.890  1.00  0.00           O
ATOM   2539  HG1 THR B  11      60.170  65.960  91.820  1.00  0.00           H
ATOM   2540  CG2 THR B  11      60.940  63.620  91.410  1.00  0.00           C
ATOM   2541 1HG2 THR B  11      61.960  63.630  90.980  1.00  0.00           H
ATOM   2542 2HG2 THR B  11      61.020  63.970  92.460  1.00  0.00           H
ATOM   2543 3HG2 THR B  11      60.530  62.580  91.430  1.00  0.00           H
ATOM   2544  C   THR B  11      59.140  65.030  88.320  1.00  0.00           C
ATOM   2545  O   THR B  11      57.960  64.940  88.630  1.00  0.00           O
ATOM   2546  N   ASN B  12      59.610  65.810  87.330  1.00  0.00           N
ATOM   2547  HN  ASN B  12      60.580  65.830  87.120  1.00  0.00           H
ATOM   2548  CA  ASN B  12      58.760  66.620  86.410  1.00  0.00           C
ATOM   2549  HA  ASN B  12      58.550  67.570  86.880  1.00  0.00           H
ATOM   2550  CB  ASN B  12      59.430  66.900  85.080  1.00  0.00           C
ATOM   2551  HB1 ASN B  12      59.450  65.990  84.430  1.00  0.00           H
ATOM   2552  HB2 ASN B  12      58.910  67.720  84.540  1.00  0.00           H
ATOM   2553  CG  ASN B  12      60.870  67.340  85.430  1.00  0.00           C
ATOM   2554  OD1 ASN B  12      61.040  68.380  85.990  1.00  0.00           O
ATOM   2555  ND2 ASN B  12      61.800  66.400  85.230  1.00  0.00           N
ATOM   2556 1HD2 ASN B  12      61.600  65.540  84.760  1.00  0.00           H
ATOM   2557 2HD2 ASN B  12      62.760  66.670  85.320  1.00  0.00           H
ATOM   2558  C   ASN B  12      57.350  66.090  86.110  1.00  0.00           C
ATOM   2559  O   ASN B  12      57.250  64.890  86.040  1.00  0.00           O
ATOM   2560  N   ARG B  13      56.280  67.000  85.960  1.00  0.00           N
ATOM   2561  HN  ARG B  13      56.320  67.980  86.180  1.00  0.00           H
ATOM   2562  CA  ARG B  13      55.100  66.660  85.250  1.00  0.00           C
ATOM   2563  HA  ARG B  13      55.050  65.610  84.990  1.00  0.00           H
ATOM   2564  CB  ARG B  13      53.870  67.040  86.040  1.00  0.00           C
ATOM   2565  HB1 ARG B  13      53.780  68.140  86.160  1.00  0.00           H
ATOM   2566  HB2 ARG B  13      52.940  66.730  85.530  1.00  0.00           H
ATOM   2567  CG  ARG B  13      53.860  66.350  87.400  1.00  0.00           C
ATOM   2568  HG1 ARG B  13      54.290  65.330  87.350  1.00  0.00           H
ATOM   2569  HG2 ARG B  13      54.480  66.980  88.080  1.00  0.00           H
ATOM   2570  CD  ARG B  13      52.480  66.210  87.990  1.00  0.00           C
ATOM   2571  HD1 ARG B  13      51.850  65.590  87.310  1.00  0.00           H
ATOM   2572  HD2 ARG B  13      52.370  65.840  89.030  1.00  0.00           H
ATOM   2573  NE  ARG B  13      51.890  67.620  88.070  1.00  0.00           N
ATOM   2574  HE  ARG B  13      51.390  67.950  87.270  1.00  0.00           H
ATOM   2575  CZ  ARG B  13      51.730  68.390  89.160  1.00  0.00           C
ATOM   2576  NH1 ARG B  13      52.390  68.070  90.300  1.00  0.00           N
ATOM   2577 1HH1 ARG B  13      53.040  67.320  90.250  1.00  0.00           H
ATOM   2578 2HH1 ARG B  13      52.420  68.710  91.070  1.00  0.00           H
ATOM   2579  NH2 ARG B  13      50.910  69.440  89.190  1.00  0.00           N
ATOM   2580 1HH2 ARG B  13      50.310  69.650  88.420  1.00  0.00           H
ATOM   2581 2HH2 ARG B  13      50.580  69.660  90.110  1.00  0.00           H
ATOM   2582  C   ARG B  13      55.120  67.420  83.960  1.00  0.00           C
ATOM   2583  O   ARG B  13      54.810  68.620  83.770  1.00  0.00           O
ATOM   2584  N   VAL B  14      55.460  66.680  82.940  1.00  0.00           N
ATOM   2585  HN  VAL B  14      55.670  65.710  83.030  1.00  0.00           H
ATOM   2586  CA  VAL B  14      55.760  67.110  81.580  1.00  0.00           C
ATOM   2587  HA  VAL B  14      56.160  68.110  81.460  1.00  0.00           H
ATOM   2588  CB  VAL B  14      56.730  66.120  80.920  1.00  0.00           C
ATOM   2589  HB  VAL B  14      56.240  65.130  80.940  1.00  0.00           H
ATOM   2590  CG1 VAL B  14      56.980  66.620  79.470  1.00  0.00           C
ATOM   2591 1HG1 VAL B  14      56.270  66.130  78.770  1.00  0.00           H
ATOM   2592 2HG1 VAL B  14      57.170  67.710  79.360  1.00  0.00           H
ATOM   2593 3HG1 VAL B  14      57.960  66.180  79.170  1.00  0.00           H
ATOM   2594  CG2 VAL B  14      57.980  66.130  81.810  1.00  0.00           C
ATOM   2595 1HG2 VAL B  14      57.910  65.610  82.790  1.00  0.00           H
ATOM   2596 2HG2 VAL B  14      58.790  65.560  81.300  1.00  0.00           H
ATOM   2597 3HG2 VAL B  14      58.290  67.200  81.850  1.00  0.00           H
ATOM   2598  C   VAL B  14      54.400  66.920  80.860  1.00  0.00           C
ATOM   2599  O   VAL B  14      53.700  65.880  80.900  1.00  0.00           O
ATOM   2600  N   VAL B  15      54.040  68.020  80.170  1.00  0.00           N
ATOM   2601  HN  VAL B  15      54.600  68.840  80.190  1.00  0.00           H
ATOM   2602  CA  VAL B  15      52.900  68.030  79.290  1.00  0.00           C
ATOM   2603  HA  VAL B  15      52.670  66.990  79.100  1.00  0.00           H
ATOM   2604  CB  VAL B  15      51.700  68.740  79.980  1.00  0.00           C
ATOM   2605  HB  VAL B  15      51.310  68.070  80.770  1.00  0.00           H
ATOM   2606  CG1 VAL B  15      52.030  70.120  80.540  1.00  0.00           C
ATOM   2607 1HG1 VAL B  15      52.790  70.070  81.350  1.00  0.00           H
ATOM   2608 2HG1 VAL B  15      52.520  70.790  79.800  1.00  0.00           H
ATOM   2609 3HG1 VAL B  15      51.090  70.520  80.960  1.00  0.00           H
ATOM   2610  CG2 VAL B  15      50.610  68.910  78.880  1.00  0.00           C
ATOM   2611 1HG2 VAL B  15      50.810  69.770  78.220  1.00  0.00           H
ATOM   2612 2HG2 VAL B  15      50.610  67.950  78.310  1.00  0.00           H
ATOM   2613 3HG2 VAL B  15      49.590  69.020  79.300  1.00  0.00           H
ATOM   2614  C   VAL B  15      53.290  68.670  77.930  1.00  0.00           C
ATOM   2615  O   VAL B  15      53.840  69.730  77.690  1.00  0.00           O
ATOM   2616  N   HIS B  16      52.960  67.920  76.820  1.00  0.00           N
ATOM   2617  HN  HIS B  16      52.620  66.980  76.890  1.00  0.00           H
ATOM   2618  CA  HIS B  16      53.190  68.340  75.490  1.00  0.00           C
ATOM   2619  HA  HIS B  16      53.510  69.370  75.510  1.00  0.00           H
ATOM   2620  CB  HIS B  16      54.300  67.580  74.720  1.00  0.00           C
ATOM   2621  HB1 HIS B  16      53.970  66.520  74.630  1.00  0.00           H
ATOM   2622  HB2 HIS B  16      54.450  68.010  73.710  1.00  0.00           H
ATOM   2623  ND1 HIS B  16      56.280  66.380  75.560  1.00  0.00           N
ATOM   2624  CG  HIS B  16      55.590  67.590  75.470  1.00  0.00           C
ATOM   2625  CE1 HIS B  16      57.370  66.620  76.240  1.00  0.00           C
ATOM   2626  HE1 HIS B  16      58.140  65.870  76.450  1.00  0.00           H
ATOM   2627  NE2 HIS B  16      57.460  67.970  76.490  1.00  0.00           N
ATOM   2628  HE2 HIS B  16      58.290  68.460  76.740  1.00  0.00           H
ATOM   2629  CD2 HIS B  16      56.330  68.580  75.970  1.00  0.00           C
ATOM   2630  HD2 HIS B  16      56.300  69.650  75.770  1.00  0.00           H
ATOM   2631  C   HIS B  16      51.940  68.290  74.660  1.00  0.00           C
ATOM   2632  O   HIS B  16      51.430  67.250  74.280  1.00  0.00           O
ATOM   2633  N   VAL B  17      51.470  69.500  74.290  1.00  0.00           N
ATOM   2634  HN  VAL B  17      51.950  70.350  74.480  1.00  0.00           H
ATOM   2635  CA  VAL B  17      50.180  69.650  73.610  1.00  0.00           C
ATOM   2636  HA  VAL B  17      49.820  68.640  73.470  1.00  0.00           H
ATOM   2637  CB  VAL B  17      49.180  70.530  74.270  1.00  0.00           C
ATOM   2638  HB  VAL B  17      49.410  71.610  74.270  1.00  0.00           H
ATOM   2639  CG1 VAL B  17      47.850  70.330  73.480  1.00  0.00           C
ATOM   2640 1HG1 VAL B  17      47.880  70.930  72.550  1.00  0.00           H
ATOM   2641 2HG1 VAL B  17      47.680  69.250  73.300  1.00  0.00           H
ATOM   2642 3HG1 VAL B  17      47.020  70.840  74.000  1.00  0.00           H
ATOM   2643  CG2 VAL B  17      48.910  70.130  75.700  1.00  0.00           C
ATOM   2644 1HG2 VAL B  17      48.890  69.040  75.930  1.00  0.00           H
ATOM   2645 2HG2 VAL B  17      49.720  70.560  76.330  1.00  0.00           H
ATOM   2646 3HG2 VAL B  17      47.930  70.520  76.040  1.00  0.00           H
ATOM   2647  C   VAL B  17      50.480  70.080  72.220  1.00  0.00           C
ATOM   2648  O   VAL B  17      50.950  71.200  72.020  1.00  0.00           O
ATOM   2649  N   ILE B  18      50.230  69.230  71.140  1.00  0.00           N
ATOM   2650  HN  ILE B  18      49.840  68.320  71.220  1.00  0.00           H
ATOM   2651  CA  ILE B  18      50.530  69.700  69.750  1.00  0.00           C
ATOM   2652  HA  ILE B  18      50.820  70.740  69.750  1.00  0.00           H
ATOM   2653  CB  ILE B  18      51.830  69.080  69.190  1.00  0.00           C
ATOM   2654  HB  ILE B  18      52.060  69.510  68.190  1.00  0.00           H
ATOM   2655  CG2 ILE B  18      52.920  69.450  70.210  1.00  0.00           C
ATOM   2656 1HG2 ILE B  18      52.730  68.900  71.160  1.00  0.00           H
ATOM   2657 2HG2 ILE B  18      53.920  69.130  69.840  1.00  0.00           H
ATOM   2658 3HG2 ILE B  18      53.090  70.540  70.320  1.00  0.00           H
ATOM   2659  CG1 ILE B  18      51.740  67.510  69.130  1.00  0.00           C
ATOM   2660 1HG1 ILE B  18      51.900  67.240  70.200  1.00  0.00           H
ATOM   2661 2HG1 ILE B  18      50.730  67.140  68.850  1.00  0.00           H
ATOM   2662  CD  ILE B  18      52.860  66.940  68.280  1.00  0.00           C
ATOM   2663  HD1 ILE B  18      53.880  66.990  68.720  1.00  0.00           H
ATOM   2664  HD2 ILE B  18      52.710  65.870  68.030  1.00  0.00           H
ATOM   2665  HD3 ILE B  18      52.900  67.350  67.250  1.00  0.00           H
ATOM   2666  C   ILE B  18      49.320  69.690  68.860  1.00  0.00           C
ATOM   2667  O   ILE B  18      49.090  68.780  68.030  1.00  0.00           O
ATOM   2668  N   THR B  19      48.380  70.650  69.060  1.00  0.00           N
ATOM   2669  HN  THR B  19      48.520  71.310  69.790  1.00  0.00           H
ATOM   2670  CA  THR B  19      47.170  70.750  68.190  1.00  0.00           C
ATOM   2671  HA  THR B  19      46.780  69.750  68.200  1.00  0.00           H
ATOM   2672  CB  THR B  19      46.020  71.580  68.730  1.00  0.00           C
ATOM   2673  HB  THR B  19      45.140  71.570  68.050  1.00  0.00           H
ATOM   2674  OG1 THR B  19      46.380  72.890  69.150  1.00  0.00           O
ATOM   2675  HG1 THR B  19      45.580  73.330  69.470  1.00  0.00           H
ATOM   2676  CG2 THR B  19      45.540  70.940  70.070  1.00  0.00           C
ATOM   2677 1HG2 THR B  19      46.260  71.030  70.910  1.00  0.00           H
ATOM   2678 2HG2 THR B  19      44.550  71.390  70.330  1.00  0.00           H
ATOM   2679 3HG2 THR B  19      45.340  69.850  69.960  1.00  0.00           H
ATOM   2680  C   THR B  19      47.510  71.340  66.780  1.00  0.00           C
ATOM   2681  O   THR B  19      46.960  70.840  65.790  1.00  0.00           O
ATOM   2682  N   ASN B  20      48.350  72.380  66.730  1.00  0.00           N
ATOM   2683  HN  ASN B  20      48.720  72.570  67.640  1.00  0.00           H
ATOM   2684  CA  ASN B  20      48.940  72.980  65.500  1.00  0.00           C
ATOM   2685  HA  ASN B  20      49.640  73.740  65.840  1.00  0.00           H
ATOM   2686  CB  ASN B  20      49.730  71.900  64.690  1.00  0.00           C
ATOM   2687  HB1 ASN B  20      49.120  71.020  64.410  1.00  0.00           H
ATOM   2688  HB2 ASN B  20      50.080  72.290  63.710  1.00  0.00           H
ATOM   2689  CG  ASN B  20      50.950  71.460  65.430  1.00  0.00           C
ATOM   2690  OD1 ASN B  20      51.190  71.670  66.660  1.00  0.00           O
ATOM   2691  ND2 ASN B  20      51.860  70.770  64.670  1.00  0.00           N
ATOM   2692 1HD2 ASN B  20      51.700  70.720  63.690  1.00  0.00           H
ATOM   2693 2HD2 ASN B  20      52.550  70.170  65.070  1.00  0.00           H
ATOM   2694  C   ASN B  20      47.810  73.580  64.630  1.00  0.00           C
ATOM   2695  O   ASN B  20      47.830  73.410  63.420  1.00  0.00           O
ATOM   2696  N   VAL B  21      46.940  74.420  65.210  1.00  0.00           N
ATOM   2697  HN  VAL B  21      47.110  74.630  66.170  1.00  0.00           H
ATOM   2698  CA  VAL B  21      45.760  74.940  64.570  1.00  0.00           C
ATOM   2699  HA  VAL B  21      45.840  74.990  63.500  1.00  0.00           H
ATOM   2700  CB  VAL B  21      44.530  74.100  64.930  1.00  0.00           C
ATOM   2701  HB  VAL B  21      44.750  73.080  64.540  1.00  0.00           H
ATOM   2702  CG1 VAL B  21      44.140  74.130  66.410  1.00  0.00           C
ATOM   2703 1HG1 VAL B  21      43.730  75.140  66.620  1.00  0.00           H
ATOM   2704 2HG1 VAL B  21      43.350  73.390  66.620  1.00  0.00           H
ATOM   2705 3HG1 VAL B  21      45.060  74.030  67.020  1.00  0.00           H
ATOM   2706  CG2 VAL B  21      43.330  74.520  64.050  1.00  0.00           C
ATOM   2707 1HG2 VAL B  21      42.820  75.430  64.420  1.00  0.00           H
ATOM   2708 2HG2 VAL B  21      43.730  74.830  63.060  1.00  0.00           H
ATOM   2709 3HG2 VAL B  21      42.680  73.630  63.860  1.00  0.00           H
ATOM   2710  C   VAL B  21      45.630  76.360  65.140  1.00  0.00           C
ATOM   2711  O   VAL B  21      45.990  76.720  66.260  1.00  0.00           O
ATOM   2712  N   LEU B  22      45.120  77.310  64.330  1.00  0.00           N
ATOM   2713  HN  LEU B  22      44.860  77.060  63.400  1.00  0.00           H
ATOM   2714  CA  LEU B  22      44.770  78.590  64.770  1.00  0.00           C
ATOM   2715  HA  LEU B  22      45.410  79.050  65.520  1.00  0.00           H
ATOM   2716  CB  LEU B  22      44.600  79.500  63.470  1.00  0.00           C
ATOM   2717  HB1 LEU B  22      43.730  79.240  62.830  1.00  0.00           H
ATOM   2718  HB2 LEU B  22      44.390  80.530  63.830  1.00  0.00           H
ATOM   2719  CG  LEU B  22      45.830  79.470  62.590  1.00  0.00           C
ATOM   2720  HG  LEU B  22      46.000  78.420  62.250  1.00  0.00           H
ATOM   2721  CD1 LEU B  22      45.690  80.430  61.380  1.00  0.00           C
ATOM   2722 1HD1 LEU B  22      44.810  80.230  60.740  1.00  0.00           H
ATOM   2723 2HD1 LEU B  22      45.520  81.470  61.720  1.00  0.00           H
ATOM   2724 3HD1 LEU B  22      46.650  80.520  60.830  1.00  0.00           H
ATOM   2725  CD2 LEU B  22      47.110  79.910  63.360  1.00  0.00           C
ATOM   2726 1HD2 LEU B  22      47.220  79.280  64.270  1.00  0.00           H
ATOM   2727 2HD2 LEU B  22      48.010  79.780  62.720  1.00  0.00           H
ATOM   2728 3HD2 LEU B  22      46.960  80.950  63.700  1.00  0.00           H
ATOM   2729  C   LEU B  22      43.400  78.460  65.430  1.00  0.00           C
ATOM   2730  O   LEU B  22      42.610  77.640  65.020  1.00  0.00           O
ATOM   2731  N   GLN B  23      43.320  79.120  66.630  1.00  0.00           N
ATOM   2732  HN  GLN B  23      44.050  79.610  67.080  1.00  0.00           H
ATOM   2733  CA  GLN B  23      42.160  78.840  67.440  1.00  0.00           C
ATOM   2734  HA  GLN B  23      41.940  77.780  67.410  1.00  0.00           H
ATOM   2735  CB  GLN B  23      42.560  79.080  68.950  1.00  0.00           C
ATOM   2736  HB1 GLN B  23      42.970  80.120  68.960  1.00  0.00           H
ATOM   2737  HB2 GLN B  23      41.660  79.030  69.600  1.00  0.00           H
ATOM   2738  CG  GLN B  23      43.600  78.110  69.590  1.00  0.00           C
ATOM   2739  HG1 GLN B  23      43.160  77.090  69.520  1.00  0.00           H
ATOM   2740  HG2 GLN B  23      44.500  78.110  68.940  1.00  0.00           H
ATOM   2741  CD  GLN B  23      43.830  78.500  71.030  1.00  0.00           C
ATOM   2742  OE1 GLN B  23      43.200  79.390  71.620  1.00  0.00           O
ATOM   2743  NE2 GLN B  23      44.710  77.830  71.790  1.00  0.00           N
ATOM   2744 1HE2 GLN B  23      45.180  77.090  71.320  1.00  0.00           H
ATOM   2745 2HE2 GLN B  23      45.100  78.170  72.650  1.00  0.00           H
ATOM   2746  C   GLN B  23      40.960  79.660  67.010  1.00  0.00           C
ATOM   2747  OT1 GLN B  23      39.870  79.090  66.630  1.00  0.00           O
ATOM   2748  OT2 GLN B  23      41.100  80.890  66.980  1.00  0.00           O
ATOM   2749  N   GLU C 139      66.350  82.530  35.120  1.00  0.00           N
ATOM   2750  H1  GLU C 139      66.250  82.210  34.130  1.00  0.00           H
ATOM   2751  H2  GLU C 139      67.350  82.730  35.330  1.00  0.00           H
ATOM   2752  H3  GLU C 139      65.980  81.830  35.790  1.00  0.00           H
ATOM   2753  CA  GLU C 139      65.590  83.750  35.250  1.00  0.00           C
ATOM   2754  HA  GLU C 139      64.850  83.520  36.000  1.00  0.00           H
ATOM   2755  CB  GLU C 139      66.560  84.910  35.590  1.00  0.00           C
ATOM   2756  HB1 GLU C 139      66.010  85.880  35.610  1.00  0.00           H
ATOM   2757  HB2 GLU C 139      66.880  84.730  36.630  1.00  0.00           H
ATOM   2758  CG  GLU C 139      67.730  85.010  34.630  1.00  0.00           C
ATOM   2759  HG1 GLU C 139      67.370  84.610  33.660  1.00  0.00           H
ATOM   2760  HG2 GLU C 139      67.880  86.100  34.540  1.00  0.00           H
ATOM   2761  CD  GLU C 139      69.020  84.370  35.040  1.00  0.00           C
ATOM   2762  OE1 GLU C 139      68.860  83.240  35.610  1.00  0.00           O
ATOM   2763  OE2 GLU C 139      70.160  84.920  34.940  1.00  0.00           O
ATOM   2764  C   GLU C 139      64.770  83.970  34.040  1.00  0.00           C
ATOM   2765  O   GLU C 139      65.190  83.420  33.040  1.00  0.00           O
ATOM   2766  N   PRO C 140      63.680  84.730  34.020  1.00  0.00           N
ATOM   2767  CD  PRO C 140      63.210  85.490  35.170  1.00  0.00           C
ATOM   2768  HD1 PRO C 140      63.940  86.280  35.450  1.00  0.00           H
ATOM   2769  HD2 PRO C 140      62.910  84.800  35.990  1.00  0.00           H
ATOM   2770  CA  PRO C 140      62.790  84.890  32.850  1.00  0.00           C
ATOM   2771  HA  PRO C 140      62.100  84.070  32.840  1.00  0.00           H
ATOM   2772  CB  PRO C 140      62.210  86.310  33.210  1.00  0.00           C
ATOM   2773  HB1 PRO C 140      62.760  87.170  32.770  1.00  0.00           H
ATOM   2774  HB2 PRO C 140      61.220  86.310  32.710  1.00  0.00           H
ATOM   2775  CG  PRO C 140      61.970  86.250  34.730  1.00  0.00           C
ATOM   2776  HG1 PRO C 140      61.910  87.220  35.270  1.00  0.00           H
ATOM   2777  HG2 PRO C 140      61.040  85.670  34.960  1.00  0.00           H
ATOM   2778  C   PRO C 140      63.390  84.950  31.530  1.00  0.00           C
ATOM   2779  O   PRO C 140      64.280  85.740  31.310  1.00  0.00           O
ATOM   2780  N   VAL C 141      62.760  84.240  30.610  1.00  0.00           N
ATOM   2781  HN  VAL C 141      61.990  83.660  30.860  1.00  0.00           H
ATOM   2782  CA  VAL C 141      63.150  84.210  29.190  1.00  0.00           C
ATOM   2783  HA  VAL C 141      64.210  84.160  28.980  1.00  0.00           H
ATOM   2784  CB  VAL C 141      62.550  82.930  28.550  1.00  0.00           C
ATOM   2785  HB  VAL C 141      61.460  83.070  28.450  1.00  0.00           H
ATOM   2786  CG1 VAL C 141      63.140  82.710  27.150  1.00  0.00           C
ATOM   2787 1HG1 VAL C 141      62.650  83.340  26.380  1.00  0.00           H
ATOM   2788 2HG1 VAL C 141      64.230  82.820  27.270  1.00  0.00           H
ATOM   2789 3HG1 VAL C 141      62.970  81.680  26.760  1.00  0.00           H
ATOM   2790  CG2 VAL C 141      63.010  81.630  29.290  1.00  0.00           C
ATOM   2791 1HG2 VAL C 141      62.840  81.740  30.380  1.00  0.00           H
ATOM   2792 2HG2 VAL C 141      62.430  80.760  28.930  1.00  0.00           H
ATOM   2793 3HG2 VAL C 141      64.110  81.590  29.100  1.00  0.00           H
ATOM   2794  C   VAL C 141      62.680  85.460  28.500  1.00  0.00           C
ATOM   2795  O   VAL C 141      63.230  85.960  27.540  1.00  0.00           O
ATOM   2796  N   ALA C 142      61.670  86.150  29.070  1.00  0.00           N
ATOM   2797  HN  ALA C 142      61.360  85.880  29.980  1.00  0.00           H
ATOM   2798  CA  ALA C 142      60.990  87.320  28.670  1.00  0.00           C
ATOM   2799  HA  ALA C 142      60.610  87.160  27.670  1.00  0.00           H
ATOM   2800  CB  ALA C 142      59.830  87.670  29.570  1.00  0.00           C
ATOM   2801  HB1 ALA C 142      59.250  86.750  29.780  1.00  0.00           H
ATOM   2802  HB2 ALA C 142      60.260  88.090  30.510  1.00  0.00           H
ATOM   2803  HB3 ALA C 142      59.180  88.490  29.200  1.00  0.00           H
ATOM   2804  C   ALA C 142      61.830  88.540  28.570  1.00  0.00           C
ATOM   2805  O   ALA C 142      62.320  89.000  29.550  1.00  0.00           O
ATOM   2806  N   GLU C 143      61.940  89.120  27.400  1.00  0.00           N
ATOM   2807  HN  GLU C 143      61.820  88.520  26.610  1.00  0.00           H
ATOM   2808  CA  GLU C 143      62.770  90.390  27.160  1.00  0.00           C
ATOM   2809  HA  GLU C 143      63.660  90.210  27.750  1.00  0.00           H
ATOM   2810  CB  GLU C 143      63.120  90.540  25.670  1.00  0.00           C
ATOM   2811  HB1 GLU C 143      63.770  89.720  25.310  1.00  0.00           H
ATOM   2812  HB2 GLU C 143      62.120  90.480  25.180  1.00  0.00           H
ATOM   2813  CG  GLU C 143      63.700  91.880  25.120  1.00  0.00           C
ATOM   2814  HG1 GLU C 143      63.260  92.730  25.680  1.00  0.00           H
ATOM   2815  HG2 GLU C 143      64.770  91.740  25.390  1.00  0.00           H
ATOM   2816  CD  GLU C 143      63.520  92.180  23.650  1.00  0.00           C
ATOM   2817  OE1 GLU C 143      64.480  92.340  22.820  1.00  0.00           O
ATOM   2818  OE2 GLU C 143      62.320  92.290  23.250  1.00  0.00           O
ATOM   2819  C   GLU C 143      62.220  91.650  27.740  1.00  0.00           C
ATOM   2820  O   GLU C 143      63.050  92.400  28.170  1.00  0.00           O
ATOM   2821  N   PRO C 144      60.950  92.000  27.890  1.00  0.00           N
ATOM   2822  CD  PRO C 144      59.830  91.470  27.120  1.00  0.00           C
ATOM   2823  HD1 PRO C 144      59.300  90.670  27.680  1.00  0.00           H
ATOM   2824  HD2 PRO C 144      60.120  91.130  26.100  1.00  0.00           H
ATOM   2825  CA  PRO C 144      60.580  93.110  28.790  1.00  0.00           C
ATOM   2826  HA  PRO C 144      61.050  94.040  28.500  1.00  0.00           H
ATOM   2827  CB  PRO C 144      59.050  93.300  28.480  1.00  0.00           C
ATOM   2828  HB1 PRO C 144      58.420  92.750  29.210  1.00  0.00           H
ATOM   2829  HB2 PRO C 144      58.860  94.390  28.520  1.00  0.00           H
ATOM   2830  CG  PRO C 144      58.910  92.690  27.100  1.00  0.00           C
ATOM   2831  HG1 PRO C 144      57.860  92.490  26.820  1.00  0.00           H
ATOM   2832  HG2 PRO C 144      59.190  93.380  26.270  1.00  0.00           H
ATOM   2833  C   PRO C 144      60.810  92.990  30.240  1.00  0.00           C
ATOM   2834  O   PRO C 144      60.430  93.960  30.940  1.00  0.00           O
ATOM   2835  N   ASP C 145      61.390  91.930  30.830  1.00  0.00           N
ATOM   2836  HN  ASP C 145      61.680  91.160  30.260  1.00  0.00           H
ATOM   2837  CA  ASP C 145      61.660  91.880  32.220  1.00  0.00           C
ATOM   2838  HA  ASP C 145      61.020  92.530  32.790  1.00  0.00           H
ATOM   2839  CB  ASP C 145      61.390  90.390  32.600  1.00  0.00           C
ATOM   2840  HB1 ASP C 145      60.480  90.090  32.030  1.00  0.00           H
ATOM   2841  HB2 ASP C 145      62.170  89.700  32.220  1.00  0.00           H
ATOM   2842  CG  ASP C 145      61.010  90.270  34.100  1.00  0.00           C
ATOM   2843  OD1 ASP C 145      61.050  91.260  34.860  1.00  0.00           O
ATOM   2844  OD2 ASP C 145      60.640  89.190  34.600  1.00  0.00           O
ATOM   2845  C   ASP C 145      63.110  92.250  32.560  1.00  0.00           C
ATOM   2846  O   ASP C 145      64.000  91.820  31.860  1.00  0.00           O
ATOM   2847  N   ILE C 146      63.380  93.140  33.600  1.00  0.00           N
ATOM   2848  HN  ILE C 146      62.580  93.540  34.040  1.00  0.00           H
ATOM   2849  CA  ILE C 146      64.730  93.350  34.160  1.00  0.00           C
ATOM   2850  HA  ILE C 146      65.420  93.010  33.410  1.00  0.00           H
ATOM   2851  CB  ILE C 146      64.920  94.850  34.470  1.00  0.00           C
ATOM   2852  HB  ILE C 146      64.660  95.370  33.530  1.00  0.00           H
ATOM   2853  CG2 ILE C 146      63.930  95.400  35.530  1.00  0.00           C
ATOM   2854 1HG2 ILE C 146      64.290  95.170  36.560  1.00  0.00           H
ATOM   2855 2HG2 ILE C 146      63.990  96.510  35.520  1.00  0.00           H
ATOM   2856 3HG2 ILE C 146      62.880  95.070  35.360  1.00  0.00           H
ATOM   2857  CG1 ILE C 146      66.440  95.170  34.890  1.00  0.00           C
ATOM   2858 1HG1 ILE C 146      66.400  96.200  35.310  1.00  0.00           H
ATOM   2859 2HG1 ILE C 146      66.680  94.430  35.670  1.00  0.00           H
ATOM   2860  CD  ILE C 146      67.460  95.120  33.730  1.00  0.00           C
ATOM   2861  HD1 ILE C 146      68.500  95.380  34.020  1.00  0.00           H
ATOM   2862  HD2 ILE C 146      67.510  94.070  33.380  1.00  0.00           H
ATOM   2863  HD3 ILE C 146      67.120  95.750  32.880  1.00  0.00           H
ATOM   2864  C   ILE C 146      64.940  92.470  35.400  1.00  0.00           C
ATOM   2865  O   ILE C 146      66.080  92.200  35.880  1.00  0.00           O
ATOM   2866  N   MET C 147      63.890  91.750  35.830  1.00  0.00           N
ATOM   2867  HN  MET C 147      63.030  92.030  35.410  1.00  0.00           H
ATOM   2868  CA  MET C 147      63.970  90.510  36.620  1.00  0.00           C
ATOM   2869  HA  MET C 147      62.990  90.060  36.580  1.00  0.00           H
ATOM   2870  CB  MET C 147      64.910  89.390  36.050  1.00  0.00           C
ATOM   2871  HB1 MET C 147      65.950  89.610  36.340  1.00  0.00           H
ATOM   2872  HB2 MET C 147      64.650  88.390  36.450  1.00  0.00           H
ATOM   2873  CG  MET C 147      64.800  89.290  34.530  1.00  0.00           C
ATOM   2874  HG1 MET C 147      63.740  89.050  34.290  1.00  0.00           H
ATOM   2875  HG2 MET C 147      65.050  90.220  33.980  1.00  0.00           H
ATOM   2876  SD  MET C 147      65.840  87.950  33.890  1.00  0.00           S
ATOM   2877  CE  MET C 147      67.440  88.940  33.710  1.00  0.00           C
ATOM   2878  HE1 MET C 147      68.280  88.280  33.400  1.00  0.00           H
ATOM   2879  HE2 MET C 147      67.400  89.750  32.960  1.00  0.00           H
ATOM   2880  HE3 MET C 147      67.770  89.390  34.660  1.00  0.00           H
ATOM   2881  C   MET C 147      64.360  90.780  38.100  1.00  0.00           C
ATOM   2882  O   MET C 147      65.330  90.240  38.640  1.00  0.00           O
ATOM   2883  N   ALA C 148      63.680  91.740  38.820  1.00  0.00           N
ATOM   2884  HN  ALA C 148      62.920  92.180  38.360  1.00  0.00           H
ATOM   2885  CA  ALA C 148      63.760  92.080  40.240  1.00  0.00           C
ATOM   2886  HA  ALA C 148      64.510  92.840  40.390  1.00  0.00           H
ATOM   2887  CB  ALA C 148      62.370  92.580  40.830  1.00  0.00           C
ATOM   2888  HB1 ALA C 148      62.090  93.520  40.310  1.00  0.00           H
ATOM   2889  HB2 ALA C 148      61.560  91.840  40.660  1.00  0.00           H
ATOM   2890  HB3 ALA C 148      62.560  92.750  41.910  1.00  0.00           H
ATOM   2891  C   ALA C 148      64.160  90.850  41.150  1.00  0.00           C
ATOM   2892  O   ALA C 148      63.460  89.870  41.200  1.00  0.00           O
ATOM   2893  N   THR C 149      65.330  90.920  41.730  1.00  0.00           N
ATOM   2894  HN  THR C 149      65.990  91.660  41.590  1.00  0.00           H
ATOM   2895  CA  THR C 149      65.870  89.780  42.510  1.00  0.00           C
ATOM   2896  HA  THR C 149      65.090  89.130  42.880  1.00  0.00           H
ATOM   2897  CB  THR C 149      66.930  88.990  41.800  1.00  0.00           C
ATOM   2898  HB  THR C 149      67.820  89.570  41.480  1.00  0.00           H
ATOM   2899  OG1 THR C 149      66.380  88.220  40.680  1.00  0.00           O
ATOM   2900  HG1 THR C 149      65.940  88.870  40.130  1.00  0.00           H
ATOM   2901  CG2 THR C 149      67.450  87.870  42.610  1.00  0.00           C
ATOM   2902 1HG2 THR C 149      66.590  87.360  43.100  1.00  0.00           H
ATOM   2903 2HG2 THR C 149      68.060  87.150  42.020  1.00  0.00           H
ATOM   2904 3HG2 THR C 149      68.050  88.270  43.450  1.00  0.00           H
ATOM   2905  C   THR C 149      66.600  90.400  43.670  1.00  0.00           C
ATOM   2906  O   THR C 149      67.240  91.410  43.420  1.00  0.00           O
ATOM   2907  N   ASN C 150      66.490  89.910  44.940  1.00  0.00           N
ATOM   2908  HN  ASN C 150      65.980  89.060  45.050  1.00  0.00           H
ATOM   2909  CA  ASN C 150      67.050  90.550  46.080  1.00  0.00           C
ATOM   2910  HA  ASN C 150      67.850  91.240  45.880  1.00  0.00           H
ATOM   2911  CB  ASN C 150      65.940  91.350  46.770  1.00  0.00           C
ATOM   2912  HB1 ASN C 150      65.160  90.620  47.050  1.00  0.00           H
ATOM   2913  HB2 ASN C 150      66.280  91.800  47.730  1.00  0.00           H
ATOM   2914  CG  ASN C 150      65.310  92.470  45.980  1.00  0.00           C
ATOM   2915  OD1 ASN C 150      65.960  93.540  45.890  1.00  0.00           O
ATOM   2916  ND2 ASN C 150      64.080  92.250  45.420  1.00  0.00           N
ATOM   2917 1HD2 ASN C 150      63.630  91.370  45.570  1.00  0.00           H
ATOM   2918 2HD2 ASN C 150      63.640  93.080  45.060  1.00  0.00           H
ATOM   2919  C   ASN C 150      67.760  89.630  47.060  1.00  0.00           C
ATOM   2920  O   ASN C 150      67.230  88.560  47.510  1.00  0.00           O
ATOM   2921  N   ARG C 151      68.980  90.030  47.460  1.00  0.00           N
ATOM   2922  HN  ARG C 151      69.440  90.850  47.120  1.00  0.00           H
ATOM   2923  CA  ARG C 151      69.680  89.360  48.560  1.00  0.00           C
ATOM   2924  HA  ARG C 151      69.180  88.430  48.770  1.00  0.00           H
ATOM   2925  CB  ARG C 151      71.080  88.940  48.170  1.00  0.00           C
ATOM   2926  HB1 ARG C 151      70.940  88.280  47.290  1.00  0.00           H
ATOM   2927  HB2 ARG C 151      71.710  89.810  47.900  1.00  0.00           H
ATOM   2928  CG  ARG C 151      71.920  88.100  49.200  1.00  0.00           C
ATOM   2929  HG1 ARG C 151      72.240  88.830  49.970  1.00  0.00           H
ATOM   2930  HG2 ARG C 151      71.330  87.340  49.750  1.00  0.00           H
ATOM   2931  CD  ARG C 151      73.180  87.480  48.590  1.00  0.00           C
ATOM   2932  HD1 ARG C 151      73.540  86.640  49.230  1.00  0.00           H
ATOM   2933  HD2 ARG C 151      73.010  87.080  47.570  1.00  0.00           H
ATOM   2934  NE  ARG C 151      74.160  88.620  48.440  1.00  0.00           N
ATOM   2935  HE  ARG C 151      74.370  88.920  47.500  1.00  0.00           H
ATOM   2936  CZ  ARG C 151      75.000  89.050  49.370  1.00  0.00           C
ATOM   2937  NH1 ARG C 151      75.060  88.510  50.580  1.00  0.00           N
ATOM   2938 1HH1 ARG C 151      74.270  88.020  50.970  1.00  0.00           H
ATOM   2939 2HH1 ARG C 151      75.760  88.830  51.210  1.00  0.00           H
ATOM   2940  NH2 ARG C 151      75.960  89.910  49.010  1.00  0.00           N
ATOM   2941 1HH2 ARG C 151      76.000  90.180  48.050  1.00  0.00           H
ATOM   2942 2HH2 ARG C 151      76.480  90.400  49.710  1.00  0.00           H
ATOM   2943  C   ARG C 151      69.690  90.130  49.820  1.00  0.00           C
ATOM   2944  O   ARG C 151      70.410  91.130  50.020  1.00  0.00           O
ATOM   2945  N   VAL C 152      68.780  89.890  50.800  1.00  0.00           N
ATOM   2946  HN  VAL C 152      68.170  89.100  50.770  1.00  0.00           H
ATOM   2947  CA  VAL C 152      68.620  90.710  51.990  1.00  0.00           C
ATOM   2948  HA  VAL C 152      69.140  91.650  51.930  1.00  0.00           H
ATOM   2949  CB  VAL C 152      67.120  90.960  52.250  1.00  0.00           C
ATOM   2950  HB  VAL C 152      66.710  90.010  52.650  1.00  0.00           H
ATOM   2951  CG1 VAL C 152      66.820  92.030  53.280  1.00  0.00           C
ATOM   2952 1HG1 VAL C 152      65.770  92.090  53.640  1.00  0.00           H
ATOM   2953 2HG1 VAL C 152      67.400  91.870  54.210  1.00  0.00           H
ATOM   2954 3HG1 VAL C 152      67.190  93.030  52.970  1.00  0.00           H
ATOM   2955  CG2 VAL C 152      66.290  91.190  51.010  1.00  0.00           C
ATOM   2956 1HG2 VAL C 152      65.280  91.560  51.280  1.00  0.00           H
ATOM   2957 2HG2 VAL C 152      66.760  91.970  50.380  1.00  0.00           H
ATOM   2958 3HG2 VAL C 152      66.310  90.320  50.310  1.00  0.00           H
ATOM   2959  C   VAL C 152      69.130  89.980  53.220  1.00  0.00           C
ATOM   2960  O   VAL C 152      68.810  88.880  53.610  1.00  0.00           O
ATOM   2961  N   VAL C 153      70.020  90.640  54.030  1.00  0.00           N
ATOM   2962  HN  VAL C 153      70.380  91.540  53.820  1.00  0.00           H
ATOM   2963  CA  VAL C 153      70.410  90.220  55.340  1.00  0.00           C
ATOM   2964  HA  VAL C 153      69.850  89.330  55.610  1.00  0.00           H
ATOM   2965  CB  VAL C 153      71.920  89.840  55.380  1.00  0.00           C
ATOM   2966  HB  VAL C 153      71.860  88.890  54.810  1.00  0.00           H
ATOM   2967  CG1 VAL C 153      72.890  90.840  54.710  1.00  0.00           C
ATOM   2968 1HG1 VAL C 153      73.950  90.520  54.830  1.00  0.00           H
ATOM   2969 2HG1 VAL C 153      72.680  90.880  53.620  1.00  0.00           H
ATOM   2970 3HG1 VAL C 153      72.820  91.850  55.180  1.00  0.00           H
ATOM   2971  CG2 VAL C 153      72.310  89.360  56.800  1.00  0.00           C
ATOM   2972 1HG2 VAL C 153      72.630  90.230  57.410  1.00  0.00           H
ATOM   2973 2HG2 VAL C 153      71.470  88.850  57.320  1.00  0.00           H
ATOM   2974 3HG2 VAL C 153      73.140  88.670  56.540  1.00  0.00           H
ATOM   2975  C   VAL C 153      70.070  91.300  56.340  1.00  0.00           C
ATOM   2976  O   VAL C 153      70.460  92.450  56.290  1.00  0.00           O
ATOM   2977  N   HIS C 154      69.250  90.920  57.270  1.00  0.00           N
ATOM   2978  HN  HIS C 154      68.920  89.970  57.250  1.00  0.00           H
ATOM   2979  CA  HIS C 154      68.820  91.770  58.410  1.00  0.00           C
ATOM   2980  HA  HIS C 154      69.220  92.760  58.240  1.00  0.00           H
ATOM   2981  CB  HIS C 154      67.290  91.780  58.570  1.00  0.00           C
ATOM   2982  HB1 HIS C 154      66.780  92.330  57.750  1.00  0.00           H
ATOM   2983  HB2 HIS C 154      66.910  90.740  58.640  1.00  0.00           H
ATOM   2984  ND1 HIS C 154      66.260  93.820  59.740  1.00  0.00           N
ATOM   2985  CG  HIS C 154      66.780  92.580  59.830  1.00  0.00           C
ATOM   2986  CE1 HIS C 154      65.770  94.130  60.960  1.00  0.00           C
ATOM   2987  HE1 HIS C 154      65.280  95.090  61.140  1.00  0.00           H
ATOM   2988  NE2 HIS C 154      65.910  93.110  61.770  1.00  0.00           N
ATOM   2989  HE2 HIS C 154      65.430  92.970  62.650  1.00  0.00           H
ATOM   2990  CD2 HIS C 154      66.570  92.140  61.110  1.00  0.00           C
ATOM   2991  HD2 HIS C 154      66.890  91.210  61.570  1.00  0.00           H
ATOM   2992  C   HIS C 154      69.470  91.240  59.680  1.00  0.00           C
ATOM   2993  O   HIS C 154      69.400  90.050  59.970  1.00  0.00           O
ATOM   2994  N   VAL C 155      70.090  92.100  60.510  1.00  0.00           N
ATOM   2995  HN  VAL C 155      70.300  93.060  60.330  1.00  0.00           H
ATOM   2996  CA  VAL C 155      70.770  91.530  61.660  1.00  0.00           C
ATOM   2997  HA  VAL C 155      70.540  90.500  61.880  1.00  0.00           H
ATOM   2998  CB  VAL C 155      72.360  91.690  61.610  1.00  0.00           C
ATOM   2999  HB  VAL C 155      72.710  92.710  61.860  1.00  0.00           H
ATOM   3000  CG1 VAL C 155      72.990  90.840  62.670  1.00  0.00           C
ATOM   3001 1HG1 VAL C 155      72.920  89.770  62.410  1.00  0.00           H
ATOM   3002 2HG1 VAL C 155      74.060  91.150  62.690  1.00  0.00           H
ATOM   3003 3HG1 VAL C 155      72.620  91.200  63.660  1.00  0.00           H
ATOM   3004  CG2 VAL C 155      72.930  91.410  60.220  1.00  0.00           C
ATOM   3005 1HG2 VAL C 155      74.030  91.570  60.230  1.00  0.00           H
ATOM   3006 2HG2 VAL C 155      72.720  90.400  59.810  1.00  0.00           H
ATOM   3007 3HG2 VAL C 155      72.500  92.070  59.440  1.00  0.00           H
ATOM   3008  C   VAL C 155      70.330  92.500  62.830  1.00  0.00           C
ATOM   3009  O   VAL C 155      70.290  93.700  62.670  1.00  0.00           O
ATOM   3010  N   ILE C 156      70.080  91.910  64.060  1.00  0.00           N
ATOM   3011  HN  ILE C 156      70.070  90.920  64.180  1.00  0.00           H
ATOM   3012  CA  ILE C 156      69.490  92.670  65.120  1.00  0.00           C
ATOM   3013  HA  ILE C 156      69.860  93.670  64.980  1.00  0.00           H
ATOM   3014  CB  ILE C 156      67.950  92.680  65.070  1.00  0.00           C
ATOM   3015  HB  ILE C 156      67.680  93.460  64.320  1.00  0.00           H
ATOM   3016  CG2 ILE C 156      67.420  91.300  64.590  1.00  0.00           C
ATOM   3017 1HG2 ILE C 156      67.540  91.220  63.480  1.00  0.00           H
ATOM   3018 2HG2 ILE C 156      67.970  90.490  65.100  1.00  0.00           H
ATOM   3019 3HG2 ILE C 156      66.340  91.180  64.850  1.00  0.00           H
ATOM   3020  CG1 ILE C 156      67.320  93.100  66.430  1.00  0.00           C
ATOM   3021 1HG1 ILE C 156      66.250  92.800  66.370  1.00  0.00           H
ATOM   3022 2HG1 ILE C 156      67.800  92.620  67.310  1.00  0.00           H
ATOM   3023  CD  ILE C 156      67.470  94.590  66.760  1.00  0.00           C
ATOM   3024  HD1 ILE C 156      67.240  94.830  67.820  1.00  0.00           H
ATOM   3025  HD2 ILE C 156      68.520  94.890  66.550  1.00  0.00           H
ATOM   3026  HD3 ILE C 156      66.810  95.150  66.070  1.00  0.00           H
ATOM   3027  C   ILE C 156      70.090  92.150  66.400  1.00  0.00           C
ATOM   3028  O   ILE C 156      70.310  91.000  66.660  1.00  0.00           O
ATOM   3029  N   THR C 157      70.390  93.070  67.260  1.00  0.00           N
ATOM   3030  HN  THR C 157      70.270  94.020  66.990  1.00  0.00           H
ATOM   3031  CA  THR C 157      71.100  92.820  68.550  1.00  0.00           C
ATOM   3032  HA  THR C 157      71.090  91.790  68.890  1.00  0.00           H
ATOM   3033  CB  THR C 157      72.580  93.390  68.650  1.00  0.00           C
ATOM   3034  HB  THR C 157      73.250  92.820  67.970  1.00  0.00           H
ATOM   3035  OG1 THR C 157      73.200  93.260  69.930  1.00  0.00           O
ATOM   3036  HG1 THR C 157      74.130  93.450  69.760  1.00  0.00           H
ATOM   3037  CG2 THR C 157      72.640  94.790  68.120  1.00  0.00           C
ATOM   3038 1HG2 THR C 157      72.200  94.870  67.100  1.00  0.00           H
ATOM   3039 2HG2 THR C 157      72.010  95.450  68.750  1.00  0.00           H
ATOM   3040 3HG2 THR C 157      73.670  95.170  68.230  1.00  0.00           H
ATOM   3041  C   THR C 157      70.200  93.540  69.580  1.00  0.00           C
ATOM   3042  O   THR C 157      69.580  94.590  69.340  1.00  0.00           O
ATOM   3043  N   ASN C 158      69.980  92.940  70.770  1.00  0.00           N
ATOM   3044  HN  ASN C 158      70.240  91.980  70.910  1.00  0.00           H
ATOM   3045  CA  ASN C 158      69.150  93.480  71.860  1.00  0.00           C
ATOM   3046  HA  ASN C 158      68.400  94.210  71.600  1.00  0.00           H
ATOM   3047  CB  ASN C 158      68.450  92.270  72.660  1.00  0.00           C
ATOM   3048  HB1 ASN C 158      69.200  91.470  72.810  1.00  0.00           H
ATOM   3049  HB2 ASN C 158      68.070  92.650  73.630  1.00  0.00           H
ATOM   3050  CG  ASN C 158      67.350  91.710  71.810  1.00  0.00           C
ATOM   3051  OD1 ASN C 158      66.850  92.430  70.920  1.00  0.00           O
ATOM   3052  ND2 ASN C 158      66.860  90.500  72.090  1.00  0.00           N
ATOM   3053 1HD2 ASN C 158      67.210  89.880  72.800  1.00  0.00           H
ATOM   3054 2HD2 ASN C 158      66.120  90.240  71.460  1.00  0.00           H
ATOM   3055  C   ASN C 158      70.060  94.110  72.970  1.00  0.00           C
ATOM   3056  O   ASN C 158      69.630  94.530  74.040  1.00  0.00           O
ATOM   3057  N   VAL C 159      71.310  94.400  72.600  1.00  0.00           N
ATOM   3058  HN  VAL C 159      71.500  94.250  71.640  1.00  0.00           H
ATOM   3059  CA  VAL C 159      72.340  95.200  73.360  1.00  0.00           C
ATOM   3060  HA  VAL C 159      72.830  94.610  74.120  1.00  0.00           H
ATOM   3061  CB  VAL C 159      73.530  95.630  72.460  1.00  0.00           C
ATOM   3062  HB  VAL C 159      74.060  94.760  72.010  1.00  0.00           H
ATOM   3063  CG1 VAL C 159      72.980  96.510  71.330  1.00  0.00           C
ATOM   3064 1HG1 VAL C 159      72.800  97.500  71.800  1.00  0.00           H
ATOM   3065 2HG1 VAL C 159      73.850  96.660  70.650  1.00  0.00           H
ATOM   3066 3HG1 VAL C 159      72.130  96.060  70.770  1.00  0.00           H
ATOM   3067  CG2 VAL C 159      74.580  96.410  73.250  1.00  0.00           C
ATOM   3068 1HG2 VAL C 159      75.500  96.540  72.650  1.00  0.00           H
ATOM   3069 2HG2 VAL C 159      74.140  97.420  73.400  1.00  0.00           H
ATOM   3070 3HG2 VAL C 159      74.740  95.890  74.220  1.00  0.00           H
ATOM   3071  C   VAL C 159      71.870  96.390  74.230  1.00  0.00           C
ATOM   3072  O   VAL C 159      71.140  97.300  73.750  1.00  0.00           O
ATOM   3073  N   LEU C 160      72.390  96.500  75.510  1.00  0.00           N
ATOM   3074  HN  LEU C 160      73.120  95.900  75.820  1.00  0.00           H
ATOM   3075  CA  LEU C 160      71.920  97.390  76.560  1.00  0.00           C
ATOM   3076  HA  LEU C 160      71.200  98.090  76.150  1.00  0.00           H
ATOM   3077  CB  LEU C 160      71.170  96.660  77.730  1.00  0.00           C
ATOM   3078  HB1 LEU C 160      71.960  96.020  78.170  1.00  0.00           H
ATOM   3079  HB2 LEU C 160      70.860  97.360  78.540  1.00  0.00           H
ATOM   3080  CG  LEU C 160      69.940  95.830  77.370  1.00  0.00           C
ATOM   3081  HG  LEU C 160      70.300  95.060  76.650  1.00  0.00           H
ATOM   3082  CD1 LEU C 160      69.570  94.940  78.560  1.00  0.00           C
ATOM   3083 1HD1 LEU C 160      70.440  94.310  78.800  1.00  0.00           H
ATOM   3084 2HD1 LEU C 160      69.200  95.540  79.420  1.00  0.00           H
ATOM   3085 3HD1 LEU C 160      68.830  94.150  78.320  1.00  0.00           H
ATOM   3086  CD2 LEU C 160      68.740  96.620  76.800  1.00  0.00           C
ATOM   3087 1HD2 LEU C 160      68.250  97.310  77.530  1.00  0.00           H
ATOM   3088 2HD2 LEU C 160      68.950  97.240  75.900  1.00  0.00           H
ATOM   3089 3HD2 LEU C 160      68.040  95.780  76.600  1.00  0.00           H
ATOM   3090  C   LEU C 160      73.020  98.270  77.110  1.00  0.00           C
ATOM   3091  O   LEU C 160      73.040  98.540  78.310  1.00  0.00           O
ATOM   3092  N   GLN C 161      73.990  98.560  76.230  1.00  0.00           N
ATOM   3093  HN  GLN C 161      74.090  98.260  75.290  1.00  0.00           H
ATOM   3094  CA  GLN C 161      75.160  99.230  76.660  1.00  0.00           C
ATOM   3095  HA  GLN C 161      75.000  99.650  77.640  1.00  0.00           H
ATOM   3096  CB  GLN C 161      76.360  98.170  76.620  1.00  0.00           C
ATOM   3097  HB1 GLN C 161      75.990  97.260  77.130  1.00  0.00           H
ATOM   3098  HB2 GLN C 161      76.660  97.870  75.590  1.00  0.00           H
ATOM   3099  CG  GLN C 161      77.740  98.630  77.270  1.00  0.00           C
ATOM   3100  HG1 GLN C 161      78.080  99.540  76.730  1.00  0.00           H
ATOM   3101  HG2 GLN C 161      77.480  98.990  78.290  1.00  0.00           H
ATOM   3102  CD  GLN C 161      78.830  97.580  77.310  1.00  0.00           C
ATOM   3103  OE1 GLN C 161      79.170  96.860  78.270  1.00  0.00           O
ATOM   3104  NE2 GLN C 161      79.510  97.490  76.150  1.00  0.00           N
ATOM   3105 1HE2 GLN C 161      79.220  98.170  75.470  1.00  0.00           H
ATOM   3106 2HE2 GLN C 161      80.140  96.730  75.970  1.00  0.00           H
ATOM   3107  C   GLN C 161      75.430 100.450  75.730  1.00  0.00           C
ATOM   3108  OT1 GLN C 161      76.370 100.560  74.870  1.00  0.00           O
ATOM   3109  OT2 GLN C 161      74.710 101.430  75.910  1.00  0.00           O
ATOM   3110  N   GLU D  24      56.920  64.770  35.540  1.00  0.00           N
ATOM   3111  H1  GLU D  24      56.660  65.290  34.690  1.00  0.00           H
ATOM   3112  H2  GLU D  24      56.070  64.230  35.820  1.00  0.00           H
ATOM   3113  H3  GLU D  24      57.150  65.550  36.190  1.00  0.00           H
ATOM   3114  CA  GLU D  24      58.240  64.050  35.450  1.00  0.00           C
ATOM   3115  HA  GLU D  24      58.220  63.360  34.620  1.00  0.00           H
ATOM   3116  CB  GLU D  24      59.390  65.100  35.160  1.00  0.00           C
ATOM   3117  HB1 GLU D  24      60.240  64.430  34.920  1.00  0.00           H
ATOM   3118  HB2 GLU D  24      59.170  65.760  34.290  1.00  0.00           H
ATOM   3119  CG  GLU D  24      59.830  66.010  36.260  1.00  0.00           C
ATOM   3120  HG1 GLU D  24      60.010  65.420  37.190  1.00  0.00           H
ATOM   3121  HG2 GLU D  24      60.780  66.530  36.020  1.00  0.00           H
ATOM   3122  CD  GLU D  24      58.760  67.120  36.570  1.00  0.00           C
ATOM   3123  OE1 GLU D  24      57.670  66.840  37.040  1.00  0.00           O
ATOM   3124  OE2 GLU D  24      59.170  68.270  36.460  1.00  0.00           O
ATOM   3125  C   GLU D  24      58.520  63.200  36.690  1.00  0.00           C
ATOM   3126  O   GLU D  24      57.910  63.420  37.780  1.00  0.00           O
ATOM   3127  N   PRO D  25      59.330  62.080  36.600  1.00  0.00           N
ATOM   3128  CD  PRO D  25      59.960  61.550  35.440  1.00  0.00           C
ATOM   3129  HD1 PRO D  25      60.340  62.390  34.830  1.00  0.00           H
ATOM   3130  HD2 PRO D  25      59.160  61.100  34.810  1.00  0.00           H
ATOM   3131  CA  PRO D  25      59.690  61.360  37.820  1.00  0.00           C
ATOM   3132  HA  PRO D  25      58.790  61.300  38.420  1.00  0.00           H
ATOM   3133  CB  PRO D  25      60.290  60.070  37.240  1.00  0.00           C
ATOM   3134  HB1 PRO D  25      60.860  59.570  38.060  1.00  0.00           H
ATOM   3135  HB2 PRO D  25      59.410  59.500  36.880  1.00  0.00           H
ATOM   3136  CG  PRO D  25      61.000  60.600  36.040  1.00  0.00           C
ATOM   3137  HG1 PRO D  25      62.020  61.040  36.130  1.00  0.00           H
ATOM   3138  HG2 PRO D  25      61.120  59.780  35.300  1.00  0.00           H
ATOM   3139  C   PRO D  25      60.640  62.230  38.670  1.00  0.00           C
ATOM   3140  O   PRO D  25      61.430  63.070  38.180  1.00  0.00           O
ATOM   3141  N   VAL D  26      60.640  62.020  40.030  1.00  0.00           N
ATOM   3142  HN  VAL D  26      60.230  61.210  40.420  1.00  0.00           H
ATOM   3143  CA  VAL D  26      61.320  63.000  40.890  1.00  0.00           C
ATOM   3144  HA  VAL D  26      62.240  63.200  40.350  1.00  0.00           H
ATOM   3145  CB  VAL D  26      60.360  64.250  41.060  1.00  0.00           C
ATOM   3146  HB  VAL D  26      59.860  64.390  40.070  1.00  0.00           H
ATOM   3147  CG1 VAL D  26      59.320  64.160  42.180  1.00  0.00           C
ATOM   3148 1HG1 VAL D  26      59.830  63.910  43.130  1.00  0.00           H
ATOM   3149 2HG1 VAL D  26      58.890  65.160  42.370  1.00  0.00           H
ATOM   3150 3HG1 VAL D  26      58.500  63.440  41.960  1.00  0.00           H
ATOM   3151  CG2 VAL D  26      61.260  65.450  41.280  1.00  0.00           C
ATOM   3152 1HG2 VAL D  26      61.920  65.660  40.410  1.00  0.00           H
ATOM   3153 2HG2 VAL D  26      60.550  66.290  41.480  1.00  0.00           H
ATOM   3154 3HG2 VAL D  26      61.850  65.410  42.210  1.00  0.00           H
ATOM   3155  C   VAL D  26      61.740  62.420  42.200  1.00  0.00           C
ATOM   3156  O   VAL D  26      61.190  61.430  42.760  1.00  0.00           O
ATOM   3157  N   ALA D  27      62.750  62.980  42.880  1.00  0.00           N
ATOM   3158  HN  ALA D  27      63.420  63.600  42.470  1.00  0.00           H
ATOM   3159  CA  ALA D  27      63.050  62.560  44.270  1.00  0.00           C
ATOM   3160  HA  ALA D  27      62.150  62.370  44.820  1.00  0.00           H
ATOM   3161  CB  ALA D  27      64.040  61.450  44.260  1.00  0.00           C
ATOM   3162  HB1 ALA D  27      64.990  61.730  43.760  1.00  0.00           H
ATOM   3163  HB2 ALA D  27      64.340  61.020  45.240  1.00  0.00           H
ATOM   3164  HB3 ALA D  27      63.650  60.590  43.670  1.00  0.00           H
ATOM   3165  C   ALA D  27      63.830  63.680  44.910  1.00  0.00           C
ATOM   3166  O   ALA D  27      64.180  64.700  44.370  1.00  0.00           O
ATOM   3167  N   GLU D  28      64.130  63.470  46.200  1.00  0.00           N
ATOM   3168  HN  GLU D  28      63.940  62.550  46.540  1.00  0.00           H
ATOM   3169  CA  GLU D  28      64.680  64.400  47.150  1.00  0.00           C
ATOM   3170  HA  GLU D  28      65.060  65.260  46.630  1.00  0.00           H
ATOM   3171  CB  GLU D  28      63.630  64.840  48.170  1.00  0.00           C
ATOM   3172  HB1 GLU D  28      63.200  64.020  48.790  1.00  0.00           H
ATOM   3173  HB2 GLU D  28      64.180  65.430  48.930  1.00  0.00           H
ATOM   3174  CG  GLU D  28      62.540  65.800  47.580  1.00  0.00           C
ATOM   3175  HG1 GLU D  28      62.970  66.800  47.320  1.00  0.00           H
ATOM   3176  HG2 GLU D  28      62.040  65.340  46.700  1.00  0.00           H
ATOM   3177  CD  GLU D  28      61.330  66.000  48.490  1.00  0.00           C
ATOM   3178  OE1 GLU D  28      61.110  65.110  49.330  1.00  0.00           O
ATOM   3179  OE2 GLU D  28      60.600  67.030  48.380  1.00  0.00           O
ATOM   3180  C   GLU D  28      65.780  63.710  47.870  1.00  0.00           C
ATOM   3181  O   GLU D  28      65.530  63.020  48.850  1.00  0.00           O
ATOM   3182  N   PRO D  29      67.000  64.020  47.510  1.00  0.00           N
ATOM   3183  CD  PRO D  29      67.440  64.560  46.260  1.00  0.00           C
ATOM   3184  HD1 PRO D  29      67.330  65.670  46.290  1.00  0.00           H
ATOM   3185  HD2 PRO D  29      67.070  64.160  45.300  1.00  0.00           H
ATOM   3186  CA  PRO D  29      68.080  63.970  48.480  1.00  0.00           C
ATOM   3187  HA  PRO D  29      68.210  62.900  48.620  1.00  0.00           H
ATOM   3188  CB  PRO D  29      69.270  64.550  47.720  1.00  0.00           C
ATOM   3189  HB1 PRO D  29      69.340  65.640  47.940  1.00  0.00           H
ATOM   3190  HB2 PRO D  29      70.270  64.130  47.950  1.00  0.00           H
ATOM   3191  CG  PRO D  29      68.900  64.250  46.220  1.00  0.00           C
ATOM   3192  HG1 PRO D  29      69.430  65.050  45.660  1.00  0.00           H
ATOM   3193  HG2 PRO D  29      69.210  63.210  45.970  1.00  0.00           H
ATOM   3194  C   PRO D  29      67.940  64.620  49.870  1.00  0.00           C
ATOM   3195  O   PRO D  29      67.310  65.630  50.090  1.00  0.00           O
ATOM   3196  N   ASP D  30      68.500  63.990  50.940  1.00  0.00           N
ATOM   3197  HN  ASP D  30      69.080  63.180  50.890  1.00  0.00           H
ATOM   3198  CA  ASP D  30      68.390  64.410  52.360  1.00  0.00           C
ATOM   3199  HA  ASP D  30      68.050  65.440  52.390  1.00  0.00           H
ATOM   3200  CB  ASP D  30      67.340  63.620  53.130  1.00  0.00           C
ATOM   3201  HB1 ASP D  30      67.390  62.590  52.720  1.00  0.00           H
ATOM   3202  HB2 ASP D  30      67.490  63.550  54.230  1.00  0.00           H
ATOM   3203  CG  ASP D  30      65.850  64.120  52.900  1.00  0.00           C
ATOM   3204  OD1 ASP D  30      65.580  65.290  53.230  1.00  0.00           O
ATOM   3205  OD2 ASP D  30      65.040  63.260  52.640  1.00  0.00           O
ATOM   3206  C   ASP D  30      69.730  64.450  53.150  1.00  0.00           C
ATOM   3207  O   ASP D  30      70.670  63.790  52.700  1.00  0.00           O
ATOM   3208  N   ILE D  31      69.750  65.260  54.230  1.00  0.00           N
ATOM   3209  HN  ILE D  31      68.850  65.450  54.640  1.00  0.00           H
ATOM   3210  CA  ILE D  31      70.950  65.830  55.000  1.00  0.00           C
ATOM   3211  HA  ILE D  31      71.350  66.690  54.480  1.00  0.00           H
ATOM   3212  CB  ILE D  31      70.650  66.250  56.380  1.00  0.00           C
ATOM   3213  HB  ILE D  31      71.490  66.600  57.030  1.00  0.00           H
ATOM   3214  CG2 ILE D  31      69.890  67.650  56.170  1.00  0.00           C
ATOM   3215 1HG2 ILE D  31      69.090  67.440  55.430  1.00  0.00           H
ATOM   3216 2HG2 ILE D  31      69.460  68.090  57.090  1.00  0.00           H
ATOM   3217 3HG2 ILE D  31      70.580  68.400  55.750  1.00  0.00           H
ATOM   3218  CG1 ILE D  31      69.780  65.320  57.250  1.00  0.00           C
ATOM   3219 1HG1 ILE D  31      68.770  65.510  56.830  1.00  0.00           H
ATOM   3220 2HG1 ILE D  31      70.030  64.260  57.040  1.00  0.00           H
ATOM   3221  CD  ILE D  31      69.810  65.630  58.730  1.00  0.00           C
ATOM   3222  HD1 ILE D  31      70.780  65.270  59.150  1.00  0.00           H
ATOM   3223  HD2 ILE D  31      69.650  66.720  58.860  1.00  0.00           H
ATOM   3224  HD3 ILE D  31      69.000  65.110  59.290  1.00  0.00           H
ATOM   3225  C   ILE D  31      72.120  64.930  55.020  1.00  0.00           C
ATOM   3226  O   ILE D  31      71.960  63.700  55.280  1.00  0.00           O
ATOM   3227  N   MET D  32      73.310  65.520  55.100  1.00  0.00           N
ATOM   3228  HN  MET D  32      73.400  66.500  54.900  1.00  0.00           H
ATOM   3229  CA  MET D  32      74.450  64.720  55.250  1.00  0.00           C
ATOM   3230  HA  MET D  32      74.260  63.720  54.880  1.00  0.00           H
ATOM   3231  CB  MET D  32      75.610  65.320  54.360  1.00  0.00           C
ATOM   3232  HB1 MET D  32      76.040  66.260  54.760  1.00  0.00           H
ATOM   3233  HB2 MET D  32      76.400  64.540  54.260  1.00  0.00           H
ATOM   3234  CG  MET D  32      75.160  65.560  52.910  1.00  0.00           C
ATOM   3235  HG1 MET D  32      74.910  64.540  52.520  1.00  0.00           H
ATOM   3236  HG2 MET D  32      74.280  66.240  52.880  1.00  0.00           H
ATOM   3237  SD  MET D  32      76.450  66.340  52.000  1.00  0.00           S
ATOM   3238  CE  MET D  32      77.590  64.980  51.900  1.00  0.00           C
ATOM   3239  HE1 MET D  32      77.950  64.550  52.860  1.00  0.00           H
ATOM   3240  HE2 MET D  32      77.250  64.140  51.250  1.00  0.00           H
ATOM   3241  HE3 MET D  32      78.450  65.420  51.350  1.00  0.00           H
ATOM   3242  C   MET D  32      74.920  64.580  56.660  1.00  0.00           C
ATOM   3243  O   MET D  32      76.070  64.150  56.980  1.00  0.00           O
ATOM   3244  N   ALA D  33      74.070  65.050  57.690  1.00  0.00           N
ATOM   3245  HN  ALA D  33      73.170  65.370  57.430  1.00  0.00           H
ATOM   3246  CA  ALA D  33      74.560  65.390  59.080  1.00  0.00           C
ATOM   3247  HA  ALA D  33      75.180  66.250  58.910  1.00  0.00           H
ATOM   3248  CB  ALA D  33      73.380  65.780  59.960  1.00  0.00           C
ATOM   3249  HB1 ALA D  33      72.780  64.860  60.140  1.00  0.00           H
ATOM   3250  HB2 ALA D  33      73.740  66.020  60.990  1.00  0.00           H
ATOM   3251  HB3 ALA D  33      72.730  66.570  59.520  1.00  0.00           H
ATOM   3252  C   ALA D  33      75.400  64.320  59.790  1.00  0.00           C
ATOM   3253  O   ALA D  33      75.160  63.110  59.640  1.00  0.00           O
ATOM   3254  N   THR D  34      76.360  64.740  60.600  1.00  0.00           N
ATOM   3255  HN  THR D  34      76.530  65.710  60.780  1.00  0.00           H
ATOM   3256  CA  THR D  34      77.280  63.770  61.230  1.00  0.00           C
ATOM   3257  HA  THR D  34      77.020  62.720  61.140  1.00  0.00           H
ATOM   3258  CB  THR D  34      78.620  63.800  60.410  1.00  0.00           C
ATOM   3259  HB  THR D  34      78.510  63.550  59.340  1.00  0.00           H
ATOM   3260  OG1 THR D  34      79.530  62.790  60.810  1.00  0.00           O
ATOM   3261  HG1 THR D  34      79.610  62.250  60.020  1.00  0.00           H
ATOM   3262  CG2 THR D  34      79.450  65.090  60.470  1.00  0.00           C
ATOM   3263 1HG2 THR D  34      80.350  65.150  59.830  1.00  0.00           H
ATOM   3264 2HG2 THR D  34      78.920  66.010  60.150  1.00  0.00           H
ATOM   3265 3HG2 THR D  34      79.890  65.310  61.460  1.00  0.00           H
ATOM   3266  C   THR D  34      77.530  64.130  62.650  1.00  0.00           C
ATOM   3267  O   THR D  34      77.480  65.340  63.000  1.00  0.00           O
ATOM   3268  N   ASN D  35      77.720  63.070  63.460  1.00  0.00           N
ATOM   3269  HN  ASN D  35      77.620  62.130  63.170  1.00  0.00           H
ATOM   3270  CA  ASN D  35      78.100  62.950  64.870  1.00  0.00           C
ATOM   3271  HA  ASN D  35      78.480  63.910  65.200  1.00  0.00           H
ATOM   3272  CB  ASN D  35      76.930  62.380  65.740  1.00  0.00           C
ATOM   3273  HB1 ASN D  35      76.020  63.020  65.720  1.00  0.00           H
ATOM   3274  HB2 ASN D  35      76.690  61.380  65.300  1.00  0.00           H
ATOM   3275  CG  ASN D  35      77.340  62.260  67.150  1.00  0.00           C
ATOM   3276  OD1 ASN D  35      77.950  63.190  67.730  1.00  0.00           O
ATOM   3277  ND2 ASN D  35      77.050  61.110  67.790  1.00  0.00           N
ATOM   3278 1HD2 ASN D  35      76.680  60.370  67.230  1.00  0.00           H
ATOM   3279 2HD2 ASN D  35      77.330  61.040  68.750  1.00  0.00           H
ATOM   3280  C   ASN D  35      79.280  62.050  64.900  1.00  0.00           C
ATOM   3281  O   ASN D  35      79.330  60.950  64.430  1.00  0.00           O
ATOM   3282  N   ARG D  36      80.220  62.550  65.740  1.00  0.00           N
ATOM   3283  HN  ARG D  36      80.070  63.380  66.260  1.00  0.00           H
ATOM   3284  CA  ARG D  36      81.240  61.730  66.270  1.00  0.00           C
ATOM   3285  HA  ARG D  36      80.910  60.710  66.150  1.00  0.00           H
ATOM   3286  CB  ARG D  36      82.650  61.980  65.630  1.00  0.00           C
ATOM   3287  HB1 ARG D  36      82.440  62.020  64.540  1.00  0.00           H
ATOM   3288  HB2 ARG D  36      83.120  62.920  65.990  1.00  0.00           H
ATOM   3289  CG  ARG D  36      83.670  60.820  65.810  1.00  0.00           C
ATOM   3290  HG1 ARG D  36      84.020  60.890  66.870  1.00  0.00           H
ATOM   3291  HG2 ARG D  36      83.140  59.860  65.620  1.00  0.00           H
ATOM   3292  CD  ARG D  36      84.850  61.100  64.860  1.00  0.00           C
ATOM   3293  HD1 ARG D  36      84.520  61.260  63.810  1.00  0.00           H
ATOM   3294  HD2 ARG D  36      85.490  61.930  65.210  1.00  0.00           H
ATOM   3295  NE  ARG D  36      85.650  59.880  64.990  1.00  0.00           N
ATOM   3296  HE  ARG D  36      86.380  59.860  65.680  1.00  0.00           H
ATOM   3297  CZ  ARG D  36      85.670  58.840  64.150  1.00  0.00           C
ATOM   3298  NH1 ARG D  36      85.030  58.770  62.990  1.00  0.00           N
ATOM   3299 1HH1 ARG D  36      84.740  59.630  62.570  1.00  0.00           H
ATOM   3300 2HH1 ARG D  36      85.280  58.030  62.370  1.00  0.00           H
ATOM   3301  NH2 ARG D  36      86.400  57.790  64.510  1.00  0.00           N
ATOM   3302 1HH2 ARG D  36      86.810  57.660  65.410  1.00  0.00           H
ATOM   3303 2HH2 ARG D  36      86.550  57.120  63.790  1.00  0.00           H
ATOM   3304  C   ARG D  36      81.360  62.020  67.760  1.00  0.00           C
ATOM   3305  O   ARG D  36      81.460  63.160  68.220  1.00  0.00           O
ATOM   3306  N   VAL D  37      81.350  60.960  68.580  1.00  0.00           N
ATOM   3307  HN  VAL D  37      81.050  60.060  68.270  1.00  0.00           H
ATOM   3308  CA  VAL D  37      81.740  61.080  70.000  1.00  0.00           C
ATOM   3309  HA  VAL D  37      82.090  62.090  70.190  1.00  0.00           H
ATOM   3310  CB  VAL D  37      80.660  60.740  70.890  1.00  0.00           C
ATOM   3311  HB  VAL D  37      80.470  59.640  70.940  1.00  0.00           H
ATOM   3312  CG1 VAL D  37      80.780  61.330  72.310  1.00  0.00           C
ATOM   3313 1HG1 VAL D  37      80.590  62.430  72.330  1.00  0.00           H
ATOM   3314 2HG1 VAL D  37      80.120  60.890  73.080  1.00  0.00           H
ATOM   3315 3HG1 VAL D  37      81.840  61.180  72.630  1.00  0.00           H
ATOM   3316  CG2 VAL D  37      79.390  61.400  70.300  1.00  0.00           C
ATOM   3317 1HG2 VAL D  37      79.020  60.900  69.380  1.00  0.00           H
ATOM   3318 2HG2 VAL D  37      78.520  61.440  70.990  1.00  0.00           H
ATOM   3319 3HG2 VAL D  37      79.540  62.420  69.900  1.00  0.00           H
ATOM   3320  C   VAL D  37      82.930  60.160  70.250  1.00  0.00           C
ATOM   3321  O   VAL D  37      82.880  58.980  69.860  1.00  0.00           O
ATOM   3322  N   VAL D  38      84.050  60.690  70.840  1.00  0.00           N
ATOM   3323  HN  VAL D  38      83.980  61.610  71.220  1.00  0.00           H
ATOM   3324  CA  VAL D  38      85.310  60.130  70.730  1.00  0.00           C
ATOM   3325  HA  VAL D  38      85.200  59.070  70.910  1.00  0.00           H
ATOM   3326  CB  VAL D  38      85.790  60.270  69.290  1.00  0.00           C
ATOM   3327  HB  VAL D  38      85.120  59.650  68.640  1.00  0.00           H
ATOM   3328  CG1 VAL D  38      85.630  61.710  68.790  1.00  0.00           C
ATOM   3329 1HG1 VAL D  38      86.110  61.760  67.780  1.00  0.00           H
ATOM   3330 2HG1 VAL D  38      84.580  61.950  68.560  1.00  0.00           H
ATOM   3331 3HG1 VAL D  38      86.060  62.430  69.510  1.00  0.00           H
ATOM   3332  CG2 VAL D  38      87.230  59.760  69.050  1.00  0.00           C
ATOM   3333 1HG2 VAL D  38      87.350  58.680  69.290  1.00  0.00           H
ATOM   3334 2HG2 VAL D  38      87.580  59.890  68.010  1.00  0.00           H
ATOM   3335 3HG2 VAL D  38      87.980  60.380  69.590  1.00  0.00           H
ATOM   3336  C   VAL D  38      86.130  60.700  71.760  1.00  0.00           C
ATOM   3337  O   VAL D  38      87.290  60.320  71.900  1.00  0.00           O
ATOM   3338  N   HIS D  39      85.560  61.640  72.640  1.00  0.00           N
ATOM   3339  HN  HIS D  39      84.570  61.700  72.790  1.00  0.00           H
ATOM   3340  CA  HIS D  39      86.280  62.130  73.840  1.00  0.00           C
ATOM   3341  HA  HIS D  39      86.980  62.760  73.310  1.00  0.00           H
ATOM   3342  CB  HIS D  39      85.340  62.990  74.690  1.00  0.00           C
ATOM   3343  HB1 HIS D  39      85.880  63.590  75.440  1.00  0.00           H
ATOM   3344  HB2 HIS D  39      84.820  63.850  74.220  1.00  0.00           H
ATOM   3345  ND1 HIS D  39      83.200  61.880  74.500  1.00  0.00           N
ATOM   3346  CG  HIS D  39      84.140  62.420  75.330  1.00  0.00           C
ATOM   3347  CE1 HIS D  39      82.530  61.090  75.260  1.00  0.00           C
ATOM   3348  HE1 HIS D  39      81.750  60.360  75.060  1.00  0.00           H
ATOM   3349  NE2 HIS D  39      82.970  61.070  76.530  1.00  0.00           N
ATOM   3350  HE2 HIS D  39      82.570  60.470  77.220  1.00  0.00           H
ATOM   3351  CD2 HIS D  39      84.040  61.930  76.570  1.00  0.00           C
ATOM   3352  HD2 HIS D  39      84.510  62.200  77.510  1.00  0.00           H
ATOM   3353  C   HIS D  39      86.870  61.100  74.700  1.00  0.00           C
ATOM   3354  O   HIS D  39      86.430  59.990  74.910  1.00  0.00           O
ATOM   3355  N   VAL D  40      88.070  61.440  75.250  1.00  0.00           N
ATOM   3356  HN  VAL D  40      88.260  62.410  75.090  1.00  0.00           H
ATOM   3357  CA  VAL D  40      89.060  60.670  75.990  1.00  0.00           C
ATOM   3358  HA  VAL D  40      88.850  59.610  75.860  1.00  0.00           H
ATOM   3359  CB  VAL D  40      90.420  60.950  75.410  1.00  0.00           C
ATOM   3360  HB  VAL D  40      90.650  62.040  75.430  1.00  0.00           H
ATOM   3361  CG1 VAL D  40      91.490  60.270  76.330  1.00  0.00           C
ATOM   3362 1HG1 VAL D  40      91.400  60.700  77.350  1.00  0.00           H
ATOM   3363 2HG1 VAL D  40      91.260  59.180  76.410  1.00  0.00           H
ATOM   3364 3HG1 VAL D  40      92.490  60.480  75.900  1.00  0.00           H
ATOM   3365  CG2 VAL D  40      90.440  60.360  73.960  1.00  0.00           C
ATOM   3366 1HG2 VAL D  40      89.700  60.890  73.320  1.00  0.00           H
ATOM   3367 2HG2 VAL D  40      91.470  60.540  73.590  1.00  0.00           H
ATOM   3368 3HG2 VAL D  40      90.260  59.270  73.970  1.00  0.00           H
ATOM   3369  C   VAL D  40      88.910  60.970  77.450  1.00  0.00           C
ATOM   3370  O   VAL D  40      88.960  62.120  77.860  1.00  0.00           O
ATOM   3371  N   ILE D  41      88.730  59.920  78.300  1.00  0.00           N
ATOM   3372  HN  ILE D  41      88.830  59.010  77.910  1.00  0.00           H
ATOM   3373  CA  ILE D  41      88.400  60.090  79.680  1.00  0.00           C
ATOM   3374  HA  ILE D  41      88.850  61.000  80.040  1.00  0.00           H
ATOM   3375  CB  ILE D  41      86.900  60.030  79.890  1.00  0.00           C
ATOM   3376  HB  ILE D  41      86.480  60.850  79.260  1.00  0.00           H
ATOM   3377  CG2 ILE D  41      86.300  58.750  79.310  1.00  0.00           C
ATOM   3378 1HG2 ILE D  41      85.190  58.790  79.380  1.00  0.00           H
ATOM   3379 2HG2 ILE D  41      86.590  58.420  78.290  1.00  0.00           H
ATOM   3380 3HG2 ILE D  41      86.690  57.920  79.930  1.00  0.00           H
ATOM   3381  CG1 ILE D  41      86.470  60.380  81.330  1.00  0.00           C
ATOM   3382 1HG1 ILE D  41      86.730  59.560  82.030  1.00  0.00           H
ATOM   3383 2HG1 ILE D  41      86.960  61.340  81.600  1.00  0.00           H
ATOM   3384  CD  ILE D  41      84.950  60.630  81.480  1.00  0.00           C
ATOM   3385  HD1 ILE D  41      84.800  60.990  82.520  1.00  0.00           H
ATOM   3386  HD2 ILE D  41      84.670  61.360  80.690  1.00  0.00           H
ATOM   3387  HD3 ILE D  41      84.430  59.680  81.260  1.00  0.00           H
ATOM   3388  C   ILE D  41      89.090  59.060  80.540  1.00  0.00           C
ATOM   3389  O   ILE D  41      89.330  57.940  80.170  1.00  0.00           O
ATOM   3390  N   THR D  42      89.420  59.500  81.810  1.00  0.00           N
ATOM   3391  HN  THR D  42      89.270  60.430  82.140  1.00  0.00           H
ATOM   3392  CA  THR D  42      89.830  58.670  82.900  1.00  0.00           C
ATOM   3393  HA  THR D  42      89.370  57.700  82.800  1.00  0.00           H
ATOM   3394  CB  THR D  42      91.370  58.360  83.060  1.00  0.00           C
ATOM   3395  HB  THR D  42      91.370  57.790  84.010  1.00  0.00           H
ATOM   3396  OG1 THR D  42      92.130  59.580  83.170  1.00  0.00           O
ATOM   3397  HG1 THR D  42      93.060  59.350  83.140  1.00  0.00           H
ATOM   3398  CG2 THR D  42      91.880  57.560  81.860  1.00  0.00           C
ATOM   3399 1HG2 THR D  42      92.970  57.400  82.050  1.00  0.00           H
ATOM   3400 2HG2 THR D  42      91.250  56.640  81.840  1.00  0.00           H
ATOM   3401 3HG2 THR D  42      91.740  58.030  80.860  1.00  0.00           H
ATOM   3402  C   THR D  42      89.310  59.280  84.230  1.00  0.00           C
ATOM   3403  O   THR D  42      89.140  60.490  84.340  1.00  0.00           O
ATOM   3404  N   ASN D  43      89.080  58.370  85.220  1.00  0.00           N
ATOM   3405  HN  ASN D  43      89.450  57.470  85.000  1.00  0.00           H
ATOM   3406  CA  ASN D  43      88.490  58.620  86.470  1.00  0.00           C
ATOM   3407  HA  ASN D  43      88.520  59.670  86.690  1.00  0.00           H
ATOM   3408  CB  ASN D  43      87.140  57.980  86.610  1.00  0.00           C
ATOM   3409  HB1 ASN D  43      86.990  56.970  86.170  1.00  0.00           H
ATOM   3410  HB2 ASN D  43      86.900  57.780  87.680  1.00  0.00           H
ATOM   3411  CG  ASN D  43      86.140  59.020  86.240  1.00  0.00           C
ATOM   3412  OD1 ASN D  43      86.260  60.210  86.550  1.00  0.00           O
ATOM   3413  ND2 ASN D  43      85.050  58.630  85.500  1.00  0.00           N
ATOM   3414 1HD2 ASN D  43      84.830  57.660  85.480  1.00  0.00           H
ATOM   3415 2HD2 ASN D  43      84.380  59.330  85.240  1.00  0.00           H
ATOM   3416  C   ASN D  43      89.380  58.040  87.610  1.00  0.00           C
ATOM   3417  O   ASN D  43      89.520  56.790  87.750  1.00  0.00           O
ATOM   3418  N   VAL D  44      90.000  58.860  88.520  1.00  0.00           N
ATOM   3419  HN  VAL D  44      89.920  59.860  88.530  1.00  0.00           H
ATOM   3420  CA  VAL D  44      90.480  58.430  89.830  1.00  0.00           C
ATOM   3421  HA  VAL D  44      91.040  57.540  89.580  1.00  0.00           H
ATOM   3422  CB  VAL D  44      91.250  59.540  90.570  1.00  0.00           C
ATOM   3423  HB  VAL D  44      91.310  59.160  91.620  1.00  0.00           H
ATOM   3424  CG1 VAL D  44      92.620  59.830  89.890  1.00  0.00           C
ATOM   3425 1HG1 VAL D  44      93.190  58.880  89.990  1.00  0.00           H
ATOM   3426 2HG1 VAL D  44      92.430  60.160  88.840  1.00  0.00           H
ATOM   3427 3HG1 VAL D  44      93.190  60.670  90.340  1.00  0.00           H
ATOM   3428  CG2 VAL D  44      90.420  60.810  90.570  1.00  0.00           C
ATOM   3429 1HG2 VAL D  44      90.870  61.670  91.110  1.00  0.00           H
ATOM   3430 2HG2 VAL D  44      90.080  61.220  89.590  1.00  0.00           H
ATOM   3431 3HG2 VAL D  44      89.420  60.600  91.000  1.00  0.00           H
ATOM   3432  C   VAL D  44      89.270  57.890  90.640  1.00  0.00           C
ATOM   3433  O   VAL D  44      88.270  58.570  90.800  1.00  0.00           O
ATOM   3434  N   LEU D  45      89.550  56.730  91.340  1.00  0.00           N
ATOM   3435  HN  LEU D  45      90.480  56.370  91.220  1.00  0.00           H
ATOM   3436  CA  LEU D  45      88.660  56.230  92.330  1.00  0.00           C
ATOM   3437  HA  LEU D  45      87.860  56.950  92.250  1.00  0.00           H
ATOM   3438  CB  LEU D  45      88.290  54.760  91.980  1.00  0.00           C
ATOM   3439  HB1 LEU D  45      89.150  54.120  92.270  1.00  0.00           H
ATOM   3440  HB2 LEU D  45      87.440  54.520  92.650  1.00  0.00           H
ATOM   3441  CG  LEU D  45      87.810  54.420  90.500  1.00  0.00           C
ATOM   3442  HG  LEU D  45      88.630  54.520  89.760  1.00  0.00           H
ATOM   3443  CD1 LEU D  45      87.330  52.930  90.370  1.00  0.00           C
ATOM   3444 1HD1 LEU D  45      87.150  52.750  89.290  1.00  0.00           H
ATOM   3445 2HD1 LEU D  45      88.120  52.180  90.630  1.00  0.00           H
ATOM   3446 3HD1 LEU D  45      86.390  52.690  90.910  1.00  0.00           H
ATOM   3447  CD2 LEU D  45      86.630  55.340  90.120  1.00  0.00           C
ATOM   3448 1HD2 LEU D  45      86.770  56.430  90.300  1.00  0.00           H
ATOM   3449 2HD2 LEU D  45      86.430  55.150  89.050  1.00  0.00           H
ATOM   3450 3HD2 LEU D  45      85.710  55.140  90.700  1.00  0.00           H
ATOM   3451  C   LEU D  45      89.120  56.260  93.830  1.00  0.00           C
ATOM   3452  O   LEU D  45      88.490  55.760  94.760  1.00  0.00           O
ATOM   3453  N   GLN D  46      90.290  56.910  94.020  1.00  0.00           N
ATOM   3454  HN  GLN D  46      90.770  57.280  93.230  1.00  0.00           H
ATOM   3455  CA  GLN D  46      90.920  56.990  95.280  1.00  0.00           C
ATOM   3456  HA  GLN D  46      90.280  56.730  96.100  1.00  0.00           H
ATOM   3457  CB  GLN D  46      92.190  56.220  95.470  1.00  0.00           C
ATOM   3458  HB1 GLN D  46      92.770  56.300  94.520  1.00  0.00           H
ATOM   3459  HB2 GLN D  46      92.690  56.700  96.330  1.00  0.00           H
ATOM   3460  CG  GLN D  46      92.280  54.710  95.920  1.00  0.00           C
ATOM   3461  HG1 GLN D  46      93.290  54.330  96.170  1.00  0.00           H
ATOM   3462  HG2 GLN D  46      91.760  54.610  96.900  1.00  0.00           H
ATOM   3463  CD  GLN D  46      91.520  53.740  94.970  1.00  0.00           C
ATOM   3464  OE1 GLN D  46      90.880  52.810  95.450  1.00  0.00           O
ATOM   3465  NE2 GLN D  46      91.720  53.910  93.660  1.00  0.00           N
ATOM   3466 1HE2 GLN D  46      92.370  54.610  93.380  1.00  0.00           H
ATOM   3467 2HE2 GLN D  46      91.280  53.270  93.030  1.00  0.00           H
ATOM   3468  C   GLN D  46      91.280  58.490  95.490  1.00  0.00           C
ATOM   3469  OT1 GLN D  46      92.380  58.910  95.070  1.00  0.00           O
ATOM   3470  OT2 GLN D  46      90.450  59.280  96.050  1.00  0.00           O
ATOM   3471  N   GLU E 162      86.920  80.960 109.620  1.00  0.00           N
ATOM   3472  H1  GLU E 162      87.840  80.700 110.030  1.00  0.00           H
ATOM   3473  H2  GLU E 162      86.520  80.030 109.370  1.00  0.00           H
ATOM   3474  H3  GLU E 162      86.950  81.480 108.720  1.00  0.00           H
ATOM   3475  CA  GLU E 162      86.040  81.700 110.550  1.00  0.00           C
ATOM   3476  HA  GLU E 162      85.060  81.590 110.120  1.00  0.00           H
ATOM   3477  CB  GLU E 162      85.980  80.880 111.890  1.00  0.00           C
ATOM   3478  HB1 GLU E 162      85.650  79.840 111.730  1.00  0.00           H
ATOM   3479  HB2 GLU E 162      86.980  80.830 112.380  1.00  0.00           H
ATOM   3480  CG  GLU E 162      85.040  81.560 112.880  1.00  0.00           C
ATOM   3481  HG1 GLU E 162      85.100  80.980 113.830  1.00  0.00           H
ATOM   3482  HG2 GLU E 162      85.340  82.600 113.120  1.00  0.00           H
ATOM   3483  CD  GLU E 162      83.580  81.430 112.490  1.00  0.00           C
ATOM   3484  OE1 GLU E 162      83.050  80.310 112.250  1.00  0.00           O
ATOM   3485  OE2 GLU E 162      82.940  82.520 112.280  1.00  0.00           O
ATOM   3486  C   GLU E 162      86.200  83.240 110.700  1.00  0.00           C
ATOM   3487  O   GLU E 162      85.220  83.930 110.370  1.00  0.00           O
ATOM   3488  N   PRO E 163      87.360  83.820 111.030  1.00  0.00           N
ATOM   3489  CD  PRO E 163      88.450  83.190 111.800  1.00  0.00           C
ATOM   3490  HD1 PRO E 163      89.030  82.610 111.060  1.00  0.00           H
ATOM   3491  HD2 PRO E 163      88.210  82.570 112.690  1.00  0.00           H
ATOM   3492  CA  PRO E 163      87.700  85.250 110.740  1.00  0.00           C
ATOM   3493  HA  PRO E 163      86.930  85.880 111.170  1.00  0.00           H
ATOM   3494  CB  PRO E 163      89.100  85.510 111.230  1.00  0.00           C
ATOM   3495  HB1 PRO E 163      89.890  85.260 110.490  1.00  0.00           H
ATOM   3496  HB2 PRO E 163      89.290  86.510 111.660  1.00  0.00           H
ATOM   3497  CG  PRO E 163      89.320  84.420 112.280  1.00  0.00           C
ATOM   3498  HG1 PRO E 163      90.400  84.260 112.500  1.00  0.00           H
ATOM   3499  HG2 PRO E 163      88.840  84.810 113.200  1.00  0.00           H
ATOM   3500  C   PRO E 163      87.490  85.520 109.300  1.00  0.00           C
ATOM   3501  O   PRO E 163      88.100  84.930 108.430  1.00  0.00           O
ATOM   3502  N   VAL E 164      86.740  86.540 108.930  1.00  0.00           N
ATOM   3503  HN  VAL E 164      86.330  87.000 109.710  1.00  0.00           H
ATOM   3504  CA  VAL E 164      86.590  87.020 107.570  1.00  0.00           C
ATOM   3505  HA  VAL E 164      86.830  86.190 106.920  1.00  0.00           H
ATOM   3506  CB  VAL E 164      85.180  87.450 107.270  1.00  0.00           C
ATOM   3507  HB  VAL E 164      85.040  87.600 106.180  1.00  0.00           H
ATOM   3508  CG1 VAL E 164      84.180  86.300 107.660  1.00  0.00           C
ATOM   3509 1HG1 VAL E 164      84.570  85.310 107.330  1.00  0.00           H
ATOM   3510 2HG1 VAL E 164      84.120  86.270 108.770  1.00  0.00           H
ATOM   3511 3HG1 VAL E 164      83.150  86.440 107.280  1.00  0.00           H
ATOM   3512  CG2 VAL E 164      84.940  88.870 107.820  1.00  0.00           C
ATOM   3513 1HG2 VAL E 164      85.570  89.620 107.290  1.00  0.00           H
ATOM   3514 2HG2 VAL E 164      83.890  89.050 107.490  1.00  0.00           H
ATOM   3515 3HG2 VAL E 164      85.200  88.790 108.900  1.00  0.00           H
ATOM   3516  C   VAL E 164      87.690  88.000 107.260  1.00  0.00           C
ATOM   3517  O   VAL E 164      88.250  87.980 106.130  1.00  0.00           O
ATOM   3518  N   ALA E 165      88.180  88.720 108.290  1.00  0.00           N
ATOM   3519  HN  ALA E 165      87.670  88.630 109.150  1.00  0.00           H
ATOM   3520  CA  ALA E 165      89.340  89.550 108.160  1.00  0.00           C
ATOM   3521  HA  ALA E 165      89.710  89.470 107.140  1.00  0.00           H
ATOM   3522  CB  ALA E 165      88.850  90.950 108.340  1.00  0.00           C
ATOM   3523  HB1 ALA E 165      88.450  91.160 109.360  1.00  0.00           H
ATOM   3524  HB2 ALA E 165      89.570  91.750 108.050  1.00  0.00           H
ATOM   3525  HB3 ALA E 165      88.050  91.120 107.590  1.00  0.00           H
ATOM   3526  C   ALA E 165      90.310  89.320 109.320  1.00  0.00           C
ATOM   3527  O   ALA E 165      90.020  88.710 110.360  1.00  0.00           O
ATOM   3528  N   GLU E 166      91.580  89.860 109.230  1.00  0.00           N
ATOM   3529  HN  GLU E 166      91.950  89.980 108.310  1.00  0.00           H
ATOM   3530  CA  GLU E 166      92.440  90.060 110.330  1.00  0.00           C
ATOM   3531  HA  GLU E 166      92.580  89.070 110.730  1.00  0.00           H
ATOM   3532  CB  GLU E 166      93.780  90.640 109.880  1.00  0.00           C
ATOM   3533  HB1 GLU E 166      93.620  91.460 109.150  1.00  0.00           H
ATOM   3534  HB2 GLU E 166      94.420  91.090 110.680  1.00  0.00           H
ATOM   3535  CG  GLU E 166      94.640  89.540 109.170  1.00  0.00           C
ATOM   3536  HG1 GLU E 166      95.030  88.870 109.970  1.00  0.00           H
ATOM   3537  HG2 GLU E 166      93.950  88.900 108.580  1.00  0.00           H
ATOM   3538  CD  GLU E 166      95.670  90.080 108.280  1.00  0.00           C
ATOM   3539  OE1 GLU E 166      95.600  89.690 107.090  1.00  0.00           O
ATOM   3540  OE2 GLU E 166      96.480  90.940 108.700  1.00  0.00           O
ATOM   3541  C   GLU E 166      91.890  91.020 111.420  1.00  0.00           C
ATOM   3542  O   GLU E 166      91.360  92.100 111.050  1.00  0.00           O
ATOM   3543  N   PRO E 167      92.060  90.740 112.690  1.00  0.00           N
ATOM   3544  CD  PRO E 167      92.340  89.420 113.210  1.00  0.00           C
ATOM   3545  HD1 PRO E 167      93.270  89.030 112.730  1.00  0.00           H
ATOM   3546  HD2 PRO E 167      91.590  88.610 113.130  1.00  0.00           H
ATOM   3547  CA  PRO E 167      91.840  91.700 113.760  1.00  0.00           C
ATOM   3548  HA  PRO E 167      92.800  92.170 113.900  1.00  0.00           H
ATOM   3549  CB  PRO E 167      91.570  90.920 114.970  1.00  0.00           C
ATOM   3550  HB1 PRO E 167      91.850  91.480 115.880  1.00  0.00           H
ATOM   3551  HB2 PRO E 167      90.500  90.600 115.010  1.00  0.00           H
ATOM   3552  CG  PRO E 167      92.380  89.700 114.750  1.00  0.00           C
ATOM   3553  HG1 PRO E 167      93.460  89.930 114.930  1.00  0.00           H
ATOM   3554  HG2 PRO E 167      92.130  88.790 115.330  1.00  0.00           H
ATOM   3555  C   PRO E 167      90.840  92.750 113.740  1.00  0.00           C
ATOM   3556  O   PRO E 167      89.630  92.530 113.580  1.00  0.00           O
ATOM   3557  N   ASP E 168      91.330  93.950 113.940  1.00  0.00           N
ATOM   3558  HN  ASP E 168      92.320  93.990 113.890  1.00  0.00           H
ATOM   3559  CA  ASP E 168      90.590  95.130 114.300  1.00  0.00           C
ATOM   3560  HA  ASP E 168      90.020  95.100 115.220  1.00  0.00           H
ATOM   3561  CB  ASP E 168      91.660  96.160 114.540  1.00  0.00           C
ATOM   3562  HB1 ASP E 168      92.270  96.350 113.630  1.00  0.00           H
ATOM   3563  HB2 ASP E 168      91.180  97.110 114.870  1.00  0.00           H
ATOM   3564  CG  ASP E 168      92.670  95.660 115.620  1.00  0.00           C
ATOM   3565  OD1 ASP E 168      93.740  95.160 115.180  1.00  0.00           O
ATOM   3566  OD2 ASP E 168      92.540  95.770 116.880  1.00  0.00           O
ATOM   3567  C   ASP E 168      89.660  95.640 113.320  1.00  0.00           C
ATOM   3568  O   ASP E 168      88.490  95.910 113.610  1.00  0.00           O
ATOM   3569  N   ILE E 169      90.070  95.680 112.080  1.00  0.00           N
ATOM   3570  HN  ILE E 169      90.970  95.290 111.860  1.00  0.00           H
ATOM   3571  CA  ILE E 169      89.380  96.380 110.970  1.00  0.00           C
ATOM   3572  HA  ILE E 169      88.380  96.510 111.370  1.00  0.00           H
ATOM   3573  CB  ILE E 169      90.040  97.650 110.570  1.00  0.00           C
ATOM   3574  HB  ILE E 169      90.010  98.470 111.320  1.00  0.00           H
ATOM   3575  CG2 ILE E 169      91.580  97.370 110.370  1.00  0.00           C
ATOM   3576 1HG2 ILE E 169      91.910  98.210 109.730  1.00  0.00           H
ATOM   3577 2HG2 ILE E 169      92.210  97.500 111.280  1.00  0.00           H
ATOM   3578 3HG2 ILE E 169      91.830  96.380 109.910  1.00  0.00           H
ATOM   3579  CG1 ILE E 169      89.450  98.290 109.270  1.00  0.00           C
ATOM   3580 1HG1 ILE E 169      90.160  98.080 108.440  1.00  0.00           H
ATOM   3581 2HG1 ILE E 169      88.500  97.810 108.960  1.00  0.00           H
ATOM   3582  CD  ILE E 169      89.410  99.800 109.200  1.00  0.00           C
ATOM   3583  HD1 ILE E 169      88.870 100.270 110.050  1.00  0.00           H
ATOM   3584  HD2 ILE E 169      90.450 100.140 109.410  1.00  0.00           H
ATOM   3585  HD3 ILE E 169      89.120 100.310 108.270  1.00  0.00           H
ATOM   3586  C   ILE E 169      89.290  95.360 109.790  1.00  0.00           C
ATOM   3587  O   ILE E 169      90.240  94.700 109.410  1.00  0.00           O
ATOM   3588  N   MET E 170      88.110  95.300 109.090  1.00  0.00           N
ATOM   3589  HN  MET E 170      87.260  95.750 109.370  1.00  0.00           H
ATOM   3590  CA  MET E 170      87.960  94.620 107.830  1.00  0.00           C
ATOM   3591  HA  MET E 170      88.620  93.770 107.830  1.00  0.00           H
ATOM   3592  CB  MET E 170      86.480  94.080 107.560  1.00  0.00           C
ATOM   3593  HB1 MET E 170      85.770  94.910 107.340  1.00  0.00           H
ATOM   3594  HB2 MET E 170      86.540  93.420 106.660  1.00  0.00           H
ATOM   3595  CG  MET E 170      85.890  93.250 108.700  1.00  0.00           C
ATOM   3596  HG1 MET E 170      86.610  92.470 109.030  1.00  0.00           H
ATOM   3597  HG2 MET E 170      85.770  94.000 109.510  1.00  0.00           H
ATOM   3598  SD  MET E 170      84.260  92.500 108.380  1.00  0.00           S
ATOM   3599  CE  MET E 170      84.160  91.990 110.160  1.00  0.00           C
ATOM   3600  HE1 MET E 170      85.040  91.390 110.480  1.00  0.00           H
ATOM   3601  HE2 MET E 170      83.960  92.940 110.700  1.00  0.00           H
ATOM   3602  HE3 MET E 170      83.190  91.480 110.330  1.00  0.00           H
ATOM   3603  C   MET E 170      88.410  95.480 106.630  1.00  0.00           C
ATOM   3604  O   MET E 170      88.190  96.700 106.540  1.00  0.00           O
ATOM   3605  N   ALA E 171      89.200  94.850 105.740  1.00  0.00           N
ATOM   3606  HN  ALA E 171      89.450  93.900 105.880  1.00  0.00           H
ATOM   3607  CA  ALA E 171      89.720  95.550 104.610  1.00  0.00           C
ATOM   3608  HA  ALA E 171      89.070  96.370 104.350  1.00  0.00           H
ATOM   3609  CB  ALA E 171      91.120  95.980 105.020  1.00  0.00           C
ATOM   3610  HB1 ALA E 171      91.690  95.130 105.450  1.00  0.00           H
ATOM   3611  HB2 ALA E 171      91.670  96.520 104.220  1.00  0.00           H
ATOM   3612  HB3 ALA E 171      91.210  96.740 105.840  1.00  0.00           H
ATOM   3613  C   ALA E 171      89.800  94.600 103.390  1.00  0.00           C
ATOM   3614  O   ALA E 171      90.540  94.770 102.400  1.00  0.00           O
ATOM   3615  N   THR E 172      88.910  93.590 103.550  1.00  0.00           N
ATOM   3616  HN  THR E 172      88.300  93.490 104.340  1.00  0.00           H
ATOM   3617  CA  THR E 172      88.650  92.400 102.640  1.00  0.00           C
ATOM   3618  HA  THR E 172      89.620  91.940 102.500  1.00  0.00           H
ATOM   3619  CB  THR E 172      87.620  91.340 103.110  1.00  0.00           C
ATOM   3620  HB  THR E 172      87.440  90.590 102.310  1.00  0.00           H
ATOM   3621  OG1 THR E 172      86.300  91.840 103.510  1.00  0.00           O
ATOM   3622  HG1 THR E 172      85.840  91.030 103.760  1.00  0.00           H
ATOM   3623  CG2 THR E 172      88.130  90.670 104.450  1.00  0.00           C
ATOM   3624 1HG2 THR E 172      87.360  89.970 104.830  1.00  0.00           H
ATOM   3625 2HG2 THR E 172      89.130  90.200 104.300  1.00  0.00           H
ATOM   3626 3HG2 THR E 172      88.500  91.350 105.250  1.00  0.00           H
ATOM   3627  C   THR E 172      88.250  92.820 101.280  1.00  0.00           C
ATOM   3628  O   THR E 172      87.600  93.820 101.060  1.00  0.00           O
ATOM   3629  N   ASN E 173      88.800  92.110 100.300  1.00  0.00           N
ATOM   3630  HN  ASN E 173      89.280  91.260 100.500  1.00  0.00           H
ATOM   3631  CA  ASN E 173      88.890  92.380  98.880  1.00  0.00           C
ATOM   3632  HA  ASN E 173      88.240  93.240  98.740  1.00  0.00           H
ATOM   3633  CB  ASN E 173      90.400  92.680  98.700  1.00  0.00           C
ATOM   3634  HB1 ASN E 173      90.590  93.440  99.490  1.00  0.00           H
ATOM   3635  HB2 ASN E 173      91.020  91.760  98.710  1.00  0.00           H
ATOM   3636  CG  ASN E 173      90.610  93.530  97.440  1.00  0.00           C
ATOM   3637  OD1 ASN E 173      89.670  94.220  97.020  1.00  0.00           O
ATOM   3638  ND2 ASN E 173      91.800  93.550  96.870  1.00  0.00           N
ATOM   3639 1HD2 ASN E 173      92.610  93.120  97.260  1.00  0.00           H
ATOM   3640 2HD2 ASN E 173      91.880  93.990  95.980  1.00  0.00           H
ATOM   3641  C   ASN E 173      88.390  91.300  97.980  1.00  0.00           C
ATOM   3642  O   ASN E 173      88.550  90.060  98.120  1.00  0.00           O
ATOM   3643  N   ARG E 174      87.640  91.780  96.950  1.00  0.00           N
ATOM   3644  HN  ARG E 174      87.680  92.760  96.780  1.00  0.00           H
ATOM   3645  CA  ARG E 174      87.090  91.040  95.910  1.00  0.00           C
ATOM   3646  HA  ARG E 174      87.800  90.230  95.790  1.00  0.00           H
ATOM   3647  CB  ARG E 174      85.620  90.790  96.110  1.00  0.00           C
ATOM   3648  HB1 ARG E 174      85.480  90.140  97.000  1.00  0.00           H
ATOM   3649  HB2 ARG E 174      85.100  91.750  96.310  1.00  0.00           H
ATOM   3650  CG  ARG E 174      84.870  90.020  94.910  1.00  0.00           C
ATOM   3651  HG1 ARG E 174      84.930  90.720  94.040  1.00  0.00           H
ATOM   3652  HG2 ARG E 174      85.390  89.120  94.530  1.00  0.00           H
ATOM   3653  CD  ARG E 174      83.470  89.720  95.300  1.00  0.00           C
ATOM   3654  HD1 ARG E 174      83.520  89.020  96.170  1.00  0.00           H
ATOM   3655  HD2 ARG E 174      82.930  90.640  95.640  1.00  0.00           H
ATOM   3656  NE  ARG E 174      82.820  89.100  94.150  1.00  0.00           N
ATOM   3657  HE  ARG E 174      83.020  88.150  93.940  1.00  0.00           H
ATOM   3658  CZ  ARG E 174      81.990  89.730  93.280  1.00  0.00           C
ATOM   3659  NH1 ARG E 174      81.830  91.100  93.330  1.00  0.00           N
ATOM   3660 1HH1 ARG E 174      82.570  91.670  93.680  1.00  0.00           H
ATOM   3661 2HH1 ARG E 174      81.340  91.590  92.620  1.00  0.00           H
ATOM   3662  NH2 ARG E 174      81.230  88.980  92.550  1.00  0.00           N
ATOM   3663 1HH2 ARG E 174      81.300  87.980  92.650  1.00  0.00           H
ATOM   3664 2HH2 ARG E 174      80.660  89.530  91.930  1.00  0.00           H
ATOM   3665  C   ARG E 174      87.240  91.880  94.690  1.00  0.00           C
ATOM   3666  O   ARG E 174      86.750  93.060  94.660  1.00  0.00           O
ATOM   3667  N   VAL E 175      87.980  91.360  93.650  1.00  0.00           N
ATOM   3668  HN  VAL E 175      88.340  90.430  93.690  1.00  0.00           H
ATOM   3669  CA  VAL E 175      88.380  92.070  92.470  1.00  0.00           C
ATOM   3670  HA  VAL E 175      87.980  93.060  92.300  1.00  0.00           H
ATOM   3671  CB  VAL E 175      89.930  92.220  92.430  1.00  0.00           C
ATOM   3672  HB  VAL E 175      90.330  91.180  92.480  1.00  0.00           H
ATOM   3673  CG1 VAL E 175      90.360  92.840  91.130  1.00  0.00           C
ATOM   3674 1HG1 VAL E 175      90.230  93.940  91.060  1.00  0.00           H
ATOM   3675 2HG1 VAL E 175      91.450  92.650  91.100  1.00  0.00           H
ATOM   3676 3HG1 VAL E 175      89.890  92.370  90.250  1.00  0.00           H
ATOM   3677  CG2 VAL E 175      90.400  92.960  93.720  1.00  0.00           C
ATOM   3678 1HG2 VAL E 175      90.040  92.390  94.610  1.00  0.00           H
ATOM   3679 2HG2 VAL E 175      91.490  93.160  93.790  1.00  0.00           H
ATOM   3680 3HG2 VAL E 175      89.820  93.900  93.770  1.00  0.00           H
ATOM   3681  C   VAL E 175      87.760  91.340  91.290  1.00  0.00           C
ATOM   3682  O   VAL E 175      88.090  90.110  91.090  1.00  0.00           O
ATOM   3683  N   VAL E 176      86.960  92.000  90.460  1.00  0.00           N
ATOM   3684  HN  VAL E 176      86.500  92.870  90.670  1.00  0.00           H
ATOM   3685  CA  VAL E 176      86.290  91.440  89.270  1.00  0.00           C
ATOM   3686  HA  VAL E 176      86.400  90.370  89.290  1.00  0.00           H
ATOM   3687  CB  VAL E 176      84.780  91.570  89.200  1.00  0.00           C
ATOM   3688  HB  VAL E 176      84.650  92.640  88.960  1.00  0.00           H
ATOM   3689  CG1 VAL E 176      84.200  90.710  88.160  1.00  0.00           C
ATOM   3690 1HG1 VAL E 176      83.090  90.760  88.180  1.00  0.00           H
ATOM   3691 2HG1 VAL E 176      84.450  91.150  87.170  1.00  0.00           H
ATOM   3692 3HG1 VAL E 176      84.600  89.670  88.210  1.00  0.00           H
ATOM   3693  CG2 VAL E 176      84.100  91.380  90.590  1.00  0.00           C
ATOM   3694 1HG2 VAL E 176      84.330  90.340  90.910  1.00  0.00           H
ATOM   3695 2HG2 VAL E 176      84.350  92.150  91.350  1.00  0.00           H
ATOM   3696 3HG2 VAL E 176      83.010  91.410  90.390  1.00  0.00           H
ATOM   3697  C   VAL E 176      86.890  91.950  88.010  1.00  0.00           C
ATOM   3698  O   VAL E 176      86.840  93.140  87.800  1.00  0.00           O
ATOM   3699  N   HIS E 177      87.430  91.060  87.180  1.00  0.00           N
ATOM   3700  HN  HIS E 177      87.540  90.100  87.420  1.00  0.00           H
ATOM   3701  CA  HIS E 177      87.960  91.340  85.840  1.00  0.00           C
ATOM   3702  HA  HIS E 177      88.320  92.360  85.840  1.00  0.00           H
ATOM   3703  CB  HIS E 177      89.020  90.360  85.430  1.00  0.00           C
ATOM   3704  HB1 HIS E 177      89.770  90.210  86.230  1.00  0.00           H
ATOM   3705  HB2 HIS E 177      88.680  89.300  85.380  1.00  0.00           H
ATOM   3706  ND1 HIS E 177      90.790  91.480  84.120  1.00  0.00           N
ATOM   3707  CG  HIS E 177      89.740  90.660  84.120  1.00  0.00           C
ATOM   3708  CE1 HIS E 177      91.180  91.540  82.890  1.00  0.00           C
ATOM   3709  HE1 HIS E 177      92.070  91.900  82.380  1.00  0.00           H
ATOM   3710  NE2 HIS E 177      90.370  90.760  82.080  1.00  0.00           N
ATOM   3711  HE2 HIS E 177      90.580  90.500  81.140  1.00  0.00           H
ATOM   3712  CD2 HIS E 177      89.440  90.190  82.850  1.00  0.00           C
ATOM   3713  HD2 HIS E 177      88.700  89.490  82.480  1.00  0.00           H
ATOM   3714  C   HIS E 177      86.820  91.190  85.000  1.00  0.00           C
ATOM   3715  O   HIS E 177      86.180  90.170  85.020  1.00  0.00           O
ATOM   3716  N   VAL E 178      86.540  92.240  84.230  1.00  0.00           N
ATOM   3717  HN  VAL E 178      87.020  93.110  84.330  1.00  0.00           H
ATOM   3718  CA  VAL E 178      85.500  92.230  83.220  1.00  0.00           C
ATOM   3719  HA  VAL E 178      85.030  91.260  83.170  1.00  0.00           H
ATOM   3720  CB  VAL E 178      84.400  93.230  83.460  1.00  0.00           C
ATOM   3721  HB  VAL E 178      84.710  94.300  83.420  1.00  0.00           H
ATOM   3722  CG1 VAL E 178      83.140  92.980  82.510  1.00  0.00           C
ATOM   3723 1HG1 VAL E 178      82.810  91.930  82.600  1.00  0.00           H
ATOM   3724 2HG1 VAL E 178      82.360  93.720  82.790  1.00  0.00           H
ATOM   3725 3HG1 VAL E 178      83.380  93.100  81.430  1.00  0.00           H
ATOM   3726  CG2 VAL E 178      83.760  92.970  84.860  1.00  0.00           C
ATOM   3727 1HG2 VAL E 178      82.920  93.660  85.040  1.00  0.00           H
ATOM   3728 2HG2 VAL E 178      83.470  91.920  85.070  1.00  0.00           H
ATOM   3729 3HG2 VAL E 178      84.540  93.260  85.600  1.00  0.00           H
ATOM   3730  C   VAL E 178      86.100  92.580  81.880  1.00  0.00           C
ATOM   3731  O   VAL E 178      86.550  93.710  81.800  1.00  0.00           O
ATOM   3732  N   ILE E 179      86.020  91.680  80.830  1.00  0.00           N
ATOM   3733  HN  ILE E 179      85.740  90.780  81.170  1.00  0.00           H
ATOM   3734  CA  ILE E 179      86.540  91.940  79.540  1.00  0.00           C
ATOM   3735  HA  ILE E 179      86.830  92.980  79.490  1.00  0.00           H
ATOM   3736  CB  ILE E 179      87.810  91.120  79.240  1.00  0.00           C
ATOM   3737  HB  ILE E 179      88.500  91.390  80.070  1.00  0.00           H
ATOM   3738  CG2 ILE E 179      87.480  89.640  79.380  1.00  0.00           C
ATOM   3739 1HG2 ILE E 179      88.470  89.200  79.160  1.00  0.00           H
ATOM   3740 2HG2 ILE E 179      87.270  89.420  80.450  1.00  0.00           H
ATOM   3741 3HG2 ILE E 179      86.800  89.270  78.580  1.00  0.00           H
ATOM   3742  CG1 ILE E 179      88.290  91.500  77.820  1.00  0.00           C
ATOM   3743 1HG1 ILE E 179      87.730  91.010  76.990  1.00  0.00           H
ATOM   3744 2HG1 ILE E 179      88.040  92.570  77.660  1.00  0.00           H
ATOM   3745  CD  ILE E 179      89.820  91.320  77.670  1.00  0.00           C
ATOM   3746  HD1 ILE E 179      90.380  91.970  78.380  1.00  0.00           H
ATOM   3747  HD2 ILE E 179      90.110  90.270  77.840  1.00  0.00           H
ATOM   3748  HD3 ILE E 179      90.130  91.700  76.670  1.00  0.00           H
ATOM   3749  C   ILE E 179      85.450  91.800  78.460  1.00  0.00           C
ATOM   3750  O   ILE E 179      84.700  90.870  78.330  1.00  0.00           O
ATOM   3751  N   THR E 180      85.330  92.850  77.670  1.00  0.00           N
ATOM   3752  HN  THR E 180      85.990  93.610  77.710  1.00  0.00           H
ATOM   3753  CA  THR E 180      84.380  93.040  76.560  1.00  0.00           C
ATOM   3754  HA  THR E 180      83.690  92.210  76.540  1.00  0.00           H
ATOM   3755  CB  THR E 180      83.510  94.280  76.600  1.00  0.00           C
ATOM   3756  HB  THR E 180      84.160  95.180  76.530  1.00  0.00           H
ATOM   3757  OG1 THR E 180      82.790  94.250  77.810  1.00  0.00           O
ATOM   3758  HG1 THR E 180      82.450  95.130  78.010  1.00  0.00           H
ATOM   3759  CG2 THR E 180      82.420  94.260  75.490  1.00  0.00           C
ATOM   3760 1HG2 THR E 180      81.810  95.180  75.550  1.00  0.00           H
ATOM   3761 2HG2 THR E 180      82.780  94.350  74.450  1.00  0.00           H
ATOM   3762 3HG2 THR E 180      81.770  93.360  75.610  1.00  0.00           H
ATOM   3763  C   THR E 180      85.180  93.160  75.240  1.00  0.00           C
ATOM   3764  O   THR E 180      86.130  93.910  75.080  1.00  0.00           O
ATOM   3765  N   ASN E 181      84.700  92.420  74.210  1.00  0.00           N
ATOM   3766  HN  ASN E 181      83.980  91.760  74.430  1.00  0.00           H
ATOM   3767  CA  ASN E 181      85.120  92.550  72.820  1.00  0.00           C
ATOM   3768  HA  ASN E 181      85.770  93.410  72.690  1.00  0.00           H
ATOM   3769  CB  ASN E 181      85.610  91.240  72.200  1.00  0.00           C
ATOM   3770  HB1 ASN E 181      85.030  90.360  72.560  1.00  0.00           H
ATOM   3771  HB2 ASN E 181      85.670  91.140  71.090  1.00  0.00           H
ATOM   3772  CG  ASN E 181      87.060  90.920  72.780  1.00  0.00           C
ATOM   3773  OD1 ASN E 181      87.360  90.770  73.960  1.00  0.00           O
ATOM   3774  ND2 ASN E 181      88.030  90.960  71.860  1.00  0.00           N
ATOM   3775 1HD2 ASN E 181      87.860  91.030  70.870  1.00  0.00           H
ATOM   3776 2HD2 ASN E 181      88.930  91.020  72.290  1.00  0.00           H
ATOM   3777  C   ASN E 181      83.890  92.980  72.090  1.00  0.00           C
ATOM   3778  O   ASN E 181      82.820  92.390  72.090  1.00  0.00           O
ATOM   3779  N   VAL E 182      83.930  94.090  71.340  1.00  0.00           N
ATOM   3780  HN  VAL E 182      84.720  94.700  71.370  1.00  0.00           H
ATOM   3781  CA  VAL E 182      82.800  94.660  70.590  1.00  0.00           C
ATOM   3782  HA  VAL E 182      81.870  94.300  71.000  1.00  0.00           H
ATOM   3783  CB  VAL E 182      82.860  96.150  70.630  1.00  0.00           C
ATOM   3784  HB  VAL E 182      83.880  96.560  70.440  1.00  0.00           H
ATOM   3785  CG1 VAL E 182      81.840  96.710  69.630  1.00  0.00           C
ATOM   3786 1HG1 VAL E 182      81.100  95.900  69.460  1.00  0.00           H
ATOM   3787 2HG1 VAL E 182      81.320  97.590  70.080  1.00  0.00           H
ATOM   3788 3HG1 VAL E 182      82.450  97.010  68.750  1.00  0.00           H
ATOM   3789  CG2 VAL E 182      82.570  96.620  72.050  1.00  0.00           C
ATOM   3790 1HG2 VAL E 182      82.860  97.690  72.120  1.00  0.00           H
ATOM   3791 2HG2 VAL E 182      81.480  96.520  72.290  1.00  0.00           H
ATOM   3792 3HG2 VAL E 182      83.130  96.060  72.830  1.00  0.00           H
ATOM   3793  C   VAL E 182      83.000  94.180  69.200  1.00  0.00           C
ATOM   3794  O   VAL E 182      83.960  94.500  68.480  1.00  0.00           O
ATOM   3795  N   LEU E 183      82.130  93.270  68.810  1.00  0.00           N
ATOM   3796  HN  LEU E 183      81.380  93.100  69.450  1.00  0.00           H
ATOM   3797  CA  LEU E 183      82.210  92.440  67.560  1.00  0.00           C
ATOM   3798  HA  LEU E 183      83.230  92.080  67.480  1.00  0.00           H
ATOM   3799  CB  LEU E 183      81.330  91.160  67.740  1.00  0.00           C
ATOM   3800  HB1 LEU E 183      80.330  91.490  68.100  1.00  0.00           H
ATOM   3801  HB2 LEU E 183      81.240  90.690  66.740  1.00  0.00           H
ATOM   3802  CG  LEU E 183      81.720  90.170  68.710  1.00  0.00           C
ATOM   3803  HG  LEU E 183      81.960  90.660  69.680  1.00  0.00           H
ATOM   3804  CD1 LEU E 183      80.650  89.180  68.820  1.00  0.00           C
ATOM   3805 1HD1 LEU E 183      80.810  88.510  69.700  1.00  0.00           H
ATOM   3806 2HD1 LEU E 183      79.730  89.660  69.210  1.00  0.00           H
ATOM   3807 3HD1 LEU E 183      80.430  88.570  67.920  1.00  0.00           H
ATOM   3808  CD2 LEU E 183      83.050  89.460  68.300  1.00  0.00           C
ATOM   3809 1HD2 LEU E 183      83.970  90.080  68.250  1.00  0.00           H
ATOM   3810 2HD2 LEU E 183      83.350  88.780  69.130  1.00  0.00           H
ATOM   3811 3HD2 LEU E 183      82.950  89.060  67.270  1.00  0.00           H
ATOM   3812  C   LEU E 183      82.010  93.200  66.210  1.00  0.00           C
ATOM   3813  O   LEU E 183      81.410  94.280  66.230  1.00  0.00           O
ATOM   3814  N   GLN E 184      82.450  92.650  65.070  1.00  0.00           N
ATOM   3815  HN  GLN E 184      83.060  91.870  65.210  1.00  0.00           H
ATOM   3816  CA  GLN E 184      82.260  93.160  63.750  1.00  0.00           C
ATOM   3817  HA  GLN E 184      81.500  93.930  63.810  1.00  0.00           H
ATOM   3818  CB  GLN E 184      83.600  93.750  63.230  1.00  0.00           C
ATOM   3819  HB1 GLN E 184      84.460  93.110  63.510  1.00  0.00           H
ATOM   3820  HB2 GLN E 184      83.520  93.990  62.150  1.00  0.00           H
ATOM   3821  CG  GLN E 184      84.000  95.110  63.910  1.00  0.00           C
ATOM   3822  HG1 GLN E 184      83.250  95.900  63.710  1.00  0.00           H
ATOM   3823  HG2 GLN E 184      84.180  94.990  65.000  1.00  0.00           H
ATOM   3824  CD  GLN E 184      85.190  95.780  63.270  1.00  0.00           C
ATOM   3825  OE1 GLN E 184      85.620  95.680  62.120  1.00  0.00           O
ATOM   3826  NE2 GLN E 184      85.920  96.540  64.090  1.00  0.00           N
ATOM   3827 1HE2 GLN E 184      85.730  96.730  65.050  1.00  0.00           H
ATOM   3828 2HE2 GLN E 184      86.610  97.090  63.620  1.00  0.00           H
ATOM   3829  C   GLN E 184      81.590  92.150  62.730  1.00  0.00           C
ATOM   3830  OT1 GLN E 184      80.870  92.510  61.760  1.00  0.00           O
ATOM   3831  OT2 GLN E 184      81.940  90.930  62.850  1.00  0.00           O
ATOM   3832  N   GLU F  47      55.000  72.910  18.970  1.00  0.00           N
ATOM   3833  H1  GLU F  47      55.480  72.360  18.230  1.00  0.00           H
ATOM   3834  H2  GLU F  47      53.990  72.870  18.730  1.00  0.00           H
ATOM   3835  H3  GLU F  47      55.310  73.900  19.050  1.00  0.00           H
ATOM   3836  CA  GLU F  47      55.360  72.490  20.360  1.00  0.00           C
ATOM   3837  HA  GLU F  47      56.380  72.810  20.490  1.00  0.00           H
ATOM   3838  CB  GLU F  47      54.540  73.420  21.290  1.00  0.00           C
ATOM   3839  HB1 GLU F  47      53.460  73.280  21.060  1.00  0.00           H
ATOM   3840  HB2 GLU F  47      54.780  73.100  22.330  1.00  0.00           H
ATOM   3841  CG  GLU F  47      54.670  74.970  21.360  1.00  0.00           C
ATOM   3842  HG1 GLU F  47      53.840  75.320  22.010  1.00  0.00           H
ATOM   3843  HG2 GLU F  47      55.640  75.180  21.880  1.00  0.00           H
ATOM   3844  CD  GLU F  47      54.680  75.770  20.070  1.00  0.00           C
ATOM   3845  OE1 GLU F  47      53.640  76.460  19.850  1.00  0.00           O
ATOM   3846  OE2 GLU F  47      55.670  75.600  19.310  1.00  0.00           O
ATOM   3847  C   GLU F  47      55.000  71.000  20.600  1.00  0.00           C
ATOM   3848  O   GLU F  47      54.050  70.440  20.090  1.00  0.00           O
ATOM   3849  N   PRO F  48      55.760  70.260  21.390  1.00  0.00           N
ATOM   3850  CD  PRO F  48      56.900  70.800  22.190  1.00  0.00           C
ATOM   3851  HD1 PRO F  48      56.510  71.450  23.000  1.00  0.00           H
ATOM   3852  HD2 PRO F  48      57.610  71.390  21.570  1.00  0.00           H
ATOM   3853  CA  PRO F  48      55.500  68.900  21.820  1.00  0.00           C
ATOM   3854  HA  PRO F  48      55.940  68.250  21.080  1.00  0.00           H
ATOM   3855  CB  PRO F  48      56.310  68.730  23.090  1.00  0.00           C
ATOM   3856  HB1 PRO F  48      55.890  69.040  24.070  1.00  0.00           H
ATOM   3857  HB2 PRO F  48      56.650  67.690  23.240  1.00  0.00           H
ATOM   3858  CG  PRO F  48      57.560  69.640  22.870  1.00  0.00           C
ATOM   3859  HG1 PRO F  48      58.220  69.780  23.760  1.00  0.00           H
ATOM   3860  HG2 PRO F  48      58.190  69.040  22.180  1.00  0.00           H
ATOM   3861  C   PRO F  48      54.050  68.460  22.150  1.00  0.00           C
ATOM   3862  O   PRO F  48      53.240  69.180  22.760  1.00  0.00           O
ATOM   3863  N   VAL F  49      53.740  67.170  21.890  1.00  0.00           N
ATOM   3864  HN  VAL F  49      54.440  66.530  21.570  1.00  0.00           H
ATOM   3865  CA  VAL F  49      52.490  66.500  22.320  1.00  0.00           C
ATOM   3866  HA  VAL F  49      51.620  67.130  22.210  1.00  0.00           H
ATOM   3867  CB  VAL F  49      52.150  65.330  21.460  1.00  0.00           C
ATOM   3868  HB  VAL F  49      52.950  64.580  21.300  1.00  0.00           H
ATOM   3869  CG1 VAL F  49      50.960  64.570  22.190  1.00  0.00           C
ATOM   3870 1HG1 VAL F  49      50.250  65.280  22.670  1.00  0.00           H
ATOM   3871 2HG1 VAL F  49      50.340  63.970  21.490  1.00  0.00           H
ATOM   3872 3HG1 VAL F  49      51.500  63.870  22.860  1.00  0.00           H
ATOM   3873  CG2 VAL F  49      51.710  65.810  20.080  1.00  0.00           C
ATOM   3874 1HG2 VAL F  49      51.420  64.910  19.510  1.00  0.00           H
ATOM   3875 2HG2 VAL F  49      50.890  66.560  20.140  1.00  0.00           H
ATOM   3876 3HG2 VAL F  49      52.510  66.160  19.400  1.00  0.00           H
ATOM   3877  C   VAL F  49      52.450  66.320  23.900  1.00  0.00           C
ATOM   3878  O   VAL F  49      53.320  65.810  24.530  1.00  0.00           O
ATOM   3879  N   ALA F  50      51.340  66.810  24.520  1.00  0.00           N
ATOM   3880  HN  ALA F  50      50.630  67.340  24.050  1.00  0.00           H
ATOM   3881  CA  ALA F  50      51.090  66.880  25.910  1.00  0.00           C
ATOM   3882  HA  ALA F  50      51.720  67.670  26.290  1.00  0.00           H
ATOM   3883  CB  ALA F  50      49.710  67.410  26.160  1.00  0.00           C
ATOM   3884  HB1 ALA F  50      49.490  68.260  25.480  1.00  0.00           H
ATOM   3885  HB2 ALA F  50      48.960  66.610  25.980  1.00  0.00           H
ATOM   3886  HB3 ALA F  50      49.640  67.740  27.220  1.00  0.00           H
ATOM   3887  C   ALA F  50      51.280  65.580  26.710  1.00  0.00           C
ATOM   3888  O   ALA F  50      50.980  64.490  26.300  1.00  0.00           O
ATOM   3889  N   GLU F  51      51.720  65.760  27.970  1.00  0.00           N
ATOM   3890  HN  GLU F  51      51.960  66.680  28.280  1.00  0.00           H
ATOM   3891  CA  GLU F  51      51.870  64.610  28.930  1.00  0.00           C
ATOM   3892  HA  GLU F  51      51.670  63.690  28.410  1.00  0.00           H
ATOM   3893  CB  GLU F  51      53.310  64.600  29.390  1.00  0.00           C
ATOM   3894  HB1 GLU F  51      53.640  65.610  29.690  1.00  0.00           H
ATOM   3895  HB2 GLU F  51      53.330  63.980  30.310  1.00  0.00           H
ATOM   3896  CG  GLU F  51      54.330  64.290  28.270  1.00  0.00           C
ATOM   3897  HG1 GLU F  51      54.040  64.790  27.320  1.00  0.00           H
ATOM   3898  HG2 GLU F  51      55.360  64.650  28.470  1.00  0.00           H
ATOM   3899  CD  GLU F  51      54.380  62.840  28.050  1.00  0.00           C
ATOM   3900  OE1 GLU F  51      54.160  62.360  26.880  1.00  0.00           O
ATOM   3901  OE2 GLU F  51      54.630  62.130  29.030  1.00  0.00           O
ATOM   3902  C   GLU F  51      50.920  64.770  30.180  1.00  0.00           C
ATOM   3903  O   GLU F  51      50.970  65.840  30.880  1.00  0.00           O
ATOM   3904  N   PRO F  52      50.040  63.840  30.620  1.00  0.00           N
ATOM   3905  CD  PRO F  52      49.450  63.030  29.560  1.00  0.00           C
ATOM   3906  HD1 PRO F  52      50.220  62.280  29.260  1.00  0.00           H
ATOM   3907  HD2 PRO F  52      49.230  63.700  28.710  1.00  0.00           H
ATOM   3908  CA  PRO F  52      49.000  64.020  31.600  1.00  0.00           C
ATOM   3909  HA  PRO F  52      48.810  65.060  31.820  1.00  0.00           H
ATOM   3910  CB  PRO F  52      47.670  63.450  30.970  1.00  0.00           C
ATOM   3911  HB1 PRO F  52      47.090  63.020  31.810  1.00  0.00           H
ATOM   3912  HB2 PRO F  52      47.230  64.250  30.340  1.00  0.00           H
ATOM   3913  CG  PRO F  52      48.150  62.370  30.080  1.00  0.00           C
ATOM   3914  HG1 PRO F  52      48.470  61.450  30.610  1.00  0.00           H
ATOM   3915  HG2 PRO F  52      47.510  62.140  29.210  1.00  0.00           H
ATOM   3916  C   PRO F  52      49.310  63.510  32.940  1.00  0.00           C
ATOM   3917  O   PRO F  52      48.840  64.000  33.950  1.00  0.00           O
ATOM   3918  N   ASP F  53      50.050  62.410  33.160  1.00  0.00           N
ATOM   3919  HN  ASP F  53      50.370  61.960  32.330  1.00  0.00           H
ATOM   3920  CA  ASP F  53      50.650  61.880  34.420  1.00  0.00           C
ATOM   3921  HA  ASP F  53      49.820  61.410  34.930  1.00  0.00           H
ATOM   3922  CB  ASP F  53      51.580  60.690  34.170  1.00  0.00           C
ATOM   3923  HB1 ASP F  53      52.090  60.320  35.080  1.00  0.00           H
ATOM   3924  HB2 ASP F  53      51.040  59.810  33.760  1.00  0.00           H
ATOM   3925  CG  ASP F  53      52.610  61.020  33.150  1.00  0.00           C
ATOM   3926  OD1 ASP F  53      53.790  61.180  33.550  1.00  0.00           O
ATOM   3927  OD2 ASP F  53      52.280  61.100  31.910  1.00  0.00           O
ATOM   3928  C   ASP F  53      51.200  62.920  35.430  1.00  0.00           C
ATOM   3929  O   ASP F  53      51.840  63.920  34.990  1.00  0.00           O
ATOM   3930  N   ILE F  54      51.010  62.650  36.760  1.00  0.00           N
ATOM   3931  HN  ILE F  54      50.550  61.830  37.100  1.00  0.00           H
ATOM   3932  CA  ILE F  54      51.380  63.560  37.810  1.00  0.00           C
ATOM   3933  HA  ILE F  54      52.120  64.290  37.500  1.00  0.00           H
ATOM   3934  CB  ILE F  54      50.160  64.380  38.310  1.00  0.00           C
ATOM   3935  HB  ILE F  54      49.780  64.830  37.370  1.00  0.00           H
ATOM   3936  CG2 ILE F  54      49.070  63.350  38.920  1.00  0.00           C
ATOM   3937 1HG2 ILE F  54      48.800  62.620  38.130  1.00  0.00           H
ATOM   3938 2HG2 ILE F  54      49.450  62.900  39.870  1.00  0.00           H
ATOM   3939 3HG2 ILE F  54      48.170  63.950  39.170  1.00  0.00           H
ATOM   3940  CG1 ILE F  54      50.460  65.540  39.270  1.00  0.00           C
ATOM   3941 1HG1 ILE F  54      50.690  65.280  40.330  1.00  0.00           H
ATOM   3942 2HG1 ILE F  54      51.270  66.220  38.930  1.00  0.00           H
ATOM   3943  CD  ILE F  54      49.200  66.470  39.450  1.00  0.00           C
ATOM   3944  HD1 ILE F  54      49.490  67.370  40.030  1.00  0.00           H
ATOM   3945  HD2 ILE F  54      48.800  66.720  38.440  1.00  0.00           H
ATOM   3946  HD3 ILE F  54      48.390  65.970  40.030  1.00  0.00           H
ATOM   3947  C   ILE F  54      52.020  62.840  38.960  1.00  0.00           C
ATOM   3948  O   ILE F  54      51.520  61.860  39.510  1.00  0.00           O
ATOM   3949  N   MET F  55      53.160  63.370  39.320  1.00  0.00           N
ATOM   3950  HN  MET F  55      53.580  64.110  38.810  1.00  0.00           H
ATOM   3951  CA  MET F  55      53.920  62.790  40.330  1.00  0.00           C
ATOM   3952  HA  MET F  55      53.310  62.120  40.920  1.00  0.00           H
ATOM   3953  CB  MET F  55      55.200  62.110  39.710  1.00  0.00           C
ATOM   3954  HB1 MET F  55      54.840  61.170  39.240  1.00  0.00           H
ATOM   3955  HB2 MET F  55      55.640  62.760  38.930  1.00  0.00           H
ATOM   3956  CG  MET F  55      56.280  61.810  40.740  1.00  0.00           C
ATOM   3957  HG1 MET F  55      57.160  61.430  40.180  1.00  0.00           H
ATOM   3958  HG2 MET F  55      56.580  62.780  41.190  1.00  0.00           H
ATOM   3959  SD  MET F  55      55.580  60.740  42.040  1.00  0.00           S
ATOM   3960  CE  MET F  55      56.930  60.730  43.220  1.00  0.00           C
ATOM   3961  HE1 MET F  55      56.900  59.870  43.930  1.00  0.00           H
ATOM   3962  HE2 MET F  55      57.900  60.720  42.680  1.00  0.00           H
ATOM   3963  HE3 MET F  55      56.810  61.670  43.800  1.00  0.00           H
ATOM   3964  C   MET F  55      54.250  63.920  41.260  1.00  0.00           C
ATOM   3965  O   MET F  55      54.940  64.840  40.830  1.00  0.00           O
ATOM   3966  N   ALA F  56      53.900  63.800  42.550  1.00  0.00           N
ATOM   3967  HN  ALA F  56      53.330  63.030  42.810  1.00  0.00           H
ATOM   3968  CA  ALA F  56      54.310  64.750  43.540  1.00  0.00           C
ATOM   3969  HA  ALA F  56      55.250  65.210  43.310  1.00  0.00           H
ATOM   3970  CB  ALA F  56      53.260  65.830  43.980  1.00  0.00           C
ATOM   3971  HB1 ALA F  56      52.280  65.320  44.060  1.00  0.00           H
ATOM   3972  HB2 ALA F  56      53.500  66.070  45.040  1.00  0.00           H
ATOM   3973  HB3 ALA F  56      53.200  66.750  43.360  1.00  0.00           H
ATOM   3974  C   ALA F  56      54.700  63.910  44.740  1.00  0.00           C
ATOM   3975  O   ALA F  56      54.100  62.920  45.090  1.00  0.00           O
ATOM   3976  N   THR F  57      55.880  64.230  45.400  1.00  0.00           N
ATOM   3977  HN  THR F  57      56.390  64.990  45.020  1.00  0.00           H
ATOM   3978  CA  THR F  57      56.290  63.650  46.670  1.00  0.00           C
ATOM   3979  HA  THR F  57      55.740  62.750  46.870  1.00  0.00           H
ATOM   3980  CB  THR F  57      57.770  63.170  46.570  1.00  0.00           C
ATOM   3981  HB  THR F  57      57.880  62.470  45.720  1.00  0.00           H
ATOM   3982  OG1 THR F  57      58.120  62.490  47.800  1.00  0.00           O
ATOM   3983  HG1 THR F  57      59.050  62.270  47.740  1.00  0.00           H
ATOM   3984  CG2 THR F  57      58.770  64.320  46.370  1.00  0.00           C
ATOM   3985 1HG2 THR F  57      58.740  64.900  47.320  1.00  0.00           H
ATOM   3986 2HG2 THR F  57      59.840  64.100  46.160  1.00  0.00           H
ATOM   3987 3HG2 THR F  57      58.470  65.020  45.560  1.00  0.00           H
ATOM   3988  C   THR F  57      55.990  64.590  47.830  1.00  0.00           C
ATOM   3989  O   THR F  57      56.030  65.840  47.830  1.00  0.00           O
ATOM   3990  N   ASN F  58      55.530  63.920  48.920  1.00  0.00           N
ATOM   3991  HN  ASN F  58      55.600  62.930  48.810  1.00  0.00           H
ATOM   3992  CA  ASN F  58      54.740  64.610  49.930  1.00  0.00           C
ATOM   3993  HA  ASN F  58      54.980  65.660  49.840  1.00  0.00           H
ATOM   3994  CB  ASN F  58      53.190  64.420  49.770  1.00  0.00           C
ATOM   3995  HB1 ASN F  58      52.840  63.370  49.900  1.00  0.00           H
ATOM   3996  HB2 ASN F  58      52.700  65.030  50.560  1.00  0.00           H
ATOM   3997  CG  ASN F  58      52.800  64.900  48.410  1.00  0.00           C
ATOM   3998  OD1 ASN F  58      52.690  66.090  48.100  1.00  0.00           O
ATOM   3999  ND2 ASN F  58      52.420  63.950  47.570  1.00  0.00           N
ATOM   4000 1HD2 ASN F  58      52.480  62.990  47.850  1.00  0.00           H
ATOM   4001 2HD2 ASN F  58      52.060  64.090  46.650  1.00  0.00           H
ATOM   4002  C   ASN F  58      55.310  64.040  51.250  1.00  0.00           C
ATOM   4003  O   ASN F  58      55.880  62.930  51.340  1.00  0.00           O
ATOM   4004  N   ARG F  59      55.410  64.890  52.310  1.00  0.00           N
ATOM   4005  HN  ARG F  59      55.070  65.810  52.090  1.00  0.00           H
ATOM   4006  CA  ARG F  59      55.880  64.590  53.670  1.00  0.00           C
ATOM   4007  HA  ARG F  59      55.560  63.570  53.760  1.00  0.00           H
ATOM   4008  CB  ARG F  59      57.440  64.460  53.990  1.00  0.00           C
ATOM   4009  HB1 ARG F  59      57.640  64.000  54.980  1.00  0.00           H
ATOM   4010  HB2 ARG F  59      57.760  63.830  53.130  1.00  0.00           H
ATOM   4011  CG  ARG F  59      58.370  65.760  53.840  1.00  0.00           C
ATOM   4012  HG1 ARG F  59      58.310  66.150  52.800  1.00  0.00           H
ATOM   4013  HG2 ARG F  59      58.120  66.480  54.650  1.00  0.00           H
ATOM   4014  CD  ARG F  59      59.840  65.420  54.190  1.00  0.00           C
ATOM   4015  HD1 ARG F  59      60.420  66.320  54.480  1.00  0.00           H
ATOM   4016  HD2 ARG F  59      59.980  64.700  55.020  1.00  0.00           H
ATOM   4017  NE  ARG F  59      60.410  64.750  52.950  1.00  0.00           N
ATOM   4018  HE  ARG F  59      59.950  64.950  52.090  1.00  0.00           H
ATOM   4019  CZ  ARG F  59      61.710  64.370  52.890  1.00  0.00           C
ATOM   4020  NH1 ARG F  59      62.460  64.000  53.960  1.00  0.00           N
ATOM   4021 1HH1 ARG F  59      62.090  64.200  54.870  1.00  0.00           H
ATOM   4022 2HH1 ARG F  59      63.410  63.720  53.790  1.00  0.00           H
ATOM   4023  NH2 ARG F  59      62.310  64.260  51.720  1.00  0.00           N
ATOM   4024 1HH2 ARG F  59      61.820  64.610  50.920  1.00  0.00           H
ATOM   4025 2HH2 ARG F  59      63.240  63.910  51.660  1.00  0.00           H
ATOM   4026  C   ARG F  59      55.160  65.210  54.810  1.00  0.00           C
ATOM   4027  O   ARG F  59      55.040  66.420  54.980  1.00  0.00           O
ATOM   4028  N   VAL F  60      54.630  64.340  55.760  1.00  0.00           N
ATOM   4029  HN  VAL F  60      54.750  63.350  55.650  1.00  0.00           H
ATOM   4030  CA  VAL F  60      54.220  64.700  57.100  1.00  0.00           C
ATOM   4031  HA  VAL F  60      54.120  65.770  57.100  1.00  0.00           H
ATOM   4032  CB  VAL F  60      52.790  64.210  57.500  1.00  0.00           C
ATOM   4033  HB  VAL F  60      52.790  63.100  57.510  1.00  0.00           H
ATOM   4034  CG1 VAL F  60      52.250  64.560  58.870  1.00  0.00           C
ATOM   4035 1HG1 VAL F  60      53.150  64.780  59.490  1.00  0.00           H
ATOM   4036 2HG1 VAL F  60      51.590  65.460  58.850  1.00  0.00           H
ATOM   4037 3HG1 VAL F  60      51.700  63.680  59.240  1.00  0.00           H
ATOM   4038  CG2 VAL F  60      51.770  64.550  56.380  1.00  0.00           C
ATOM   4039 1HG2 VAL F  60      51.820  65.640  56.140  1.00  0.00           H
ATOM   4040 2HG2 VAL F  60      52.050  64.020  55.440  1.00  0.00           H
ATOM   4041 3HG2 VAL F  60      50.750  64.230  56.670  1.00  0.00           H
ATOM   4042  C   VAL F  60      55.330  64.180  58.050  1.00  0.00           C
ATOM   4043  O   VAL F  60      55.550  62.990  58.070  1.00  0.00           O
ATOM   4044  N   VAL F  61      56.020  65.110  58.740  1.00  0.00           N
ATOM   4045  HN  VAL F  61      55.670  66.040  58.810  1.00  0.00           H
ATOM   4046  CA  VAL F  61      57.110  64.810  59.660  1.00  0.00           C
ATOM   4047  HA  VAL F  61      57.410  63.770  59.640  1.00  0.00           H
ATOM   4048  CB  VAL F  61      58.400  65.410  59.200  1.00  0.00           C
ATOM   4049  HB  VAL F  61      58.330  66.460  59.540  1.00  0.00           H
ATOM   4050  CG1 VAL F  61      59.670  64.840  59.800  1.00  0.00           C
ATOM   4051 1HG1 VAL F  61      59.760  64.790  60.910  1.00  0.00           H
ATOM   4052 2HG1 VAL F  61      59.810  63.800  59.430  1.00  0.00           H
ATOM   4053 3HG1 VAL F  61      60.490  65.420  59.320  1.00  0.00           H
ATOM   4054  CG2 VAL F  61      58.500  65.400  57.670  1.00  0.00           C
ATOM   4055 1HG2 VAL F  61      59.450  65.850  57.310  1.00  0.00           H
ATOM   4056 2HG2 VAL F  61      58.370  64.380  57.240  1.00  0.00           H
ATOM   4057 3HG2 VAL F  61      57.700  66.050  57.270  1.00  0.00           H
ATOM   4058  C   VAL F  61      56.890  65.230  61.120  1.00  0.00           C
ATOM   4059  O   VAL F  61      56.440  66.380  61.410  1.00  0.00           O
ATOM   4060  N   HIS F  62      57.170  64.360  62.140  1.00  0.00           N
ATOM   4061  HN  HIS F  62      57.050  63.390  61.940  1.00  0.00           H
ATOM   4062  CA  HIS F  62      57.400  64.730  63.510  1.00  0.00           C
ATOM   4063  HA  HIS F  62      57.810  65.730  63.480  1.00  0.00           H
ATOM   4064  CB  HIS F  62      56.080  64.750  64.210  1.00  0.00           C
ATOM   4065  HB1 HIS F  62      55.390  65.450  63.710  1.00  0.00           H
ATOM   4066  HB2 HIS F  62      55.500  63.800  64.180  1.00  0.00           H
ATOM   4067  ND1 HIS F  62      56.310  66.660  65.780  1.00  0.00           N
ATOM   4068  CG  HIS F  62      56.130  65.300  65.600  1.00  0.00           C
ATOM   4069  CE1 HIS F  62      56.510  66.810  67.070  1.00  0.00           C
ATOM   4070  HE1 HIS F  62      56.510  67.770  67.590  1.00  0.00           H
ATOM   4071  NE2 HIS F  62      56.440  65.660  67.740  1.00  0.00           N
ATOM   4072  HE2 HIS F  62      56.900  65.620  68.620  1.00  0.00           H
ATOM   4073  CD2 HIS F  62      56.260  64.690  66.780  1.00  0.00           C
ATOM   4074  HD2 HIS F  62      56.330  63.620  66.970  1.00  0.00           H
ATOM   4075  C   HIS F  62      58.400  63.830  64.150  1.00  0.00           C
ATOM   4076  O   HIS F  62      58.080  62.910  64.910  1.00  0.00           O
ATOM   4077  N   VAL F  63      59.710  64.010  64.000  1.00  0.00           N
ATOM   4078  HN  VAL F  63      60.030  64.780  63.450  1.00  0.00           H
ATOM   4079  CA  VAL F  63      60.740  63.140  64.660  1.00  0.00           C
ATOM   4080  HA  VAL F  63      60.250  62.250  65.040  1.00  0.00           H
ATOM   4081  CB  VAL F  63      61.770  62.630  63.670  1.00  0.00           C
ATOM   4082  HB  VAL F  63      62.270  63.490  63.180  1.00  0.00           H
ATOM   4083  CG1 VAL F  63      62.800  61.730  64.390  1.00  0.00           C
ATOM   4084 1HG1 VAL F  63      62.230  60.820  64.680  1.00  0.00           H
ATOM   4085 2HG1 VAL F  63      63.590  61.360  63.700  1.00  0.00           H
ATOM   4086 3HG1 VAL F  63      63.380  62.240  65.190  1.00  0.00           H
ATOM   4087  CG2 VAL F  63      61.140  61.790  62.550  1.00  0.00           C
ATOM   4088 1HG2 VAL F  63      60.430  62.490  62.050  1.00  0.00           H
ATOM   4089 2HG2 VAL F  63      61.870  61.360  61.830  1.00  0.00           H
ATOM   4090 3HG2 VAL F  63      60.640  60.980  63.120  1.00  0.00           H
ATOM   4091  C   VAL F  63      61.360  64.030  65.740  1.00  0.00           C
ATOM   4092  O   VAL F  63      61.880  65.160  65.430  1.00  0.00           O
ATOM   4093  N   ILE F  64      61.310  63.610  67.040  1.00  0.00           N
ATOM   4094  HN  ILE F  64      60.820  62.770  67.270  1.00  0.00           H
ATOM   4095  CA  ILE F  64      61.840  64.540  68.100  1.00  0.00           C
ATOM   4096  HA  ILE F  64      62.710  65.070  67.740  1.00  0.00           H
ATOM   4097  CB  ILE F  64      60.790  65.560  68.460  1.00  0.00           C
ATOM   4098  HB  ILE F  64      60.550  66.180  67.570  1.00  0.00           H
ATOM   4099  CG2 ILE F  64      59.440  64.950  68.750  1.00  0.00           C
ATOM   4100 1HG2 ILE F  64      59.020  64.350  67.910  1.00  0.00           H
ATOM   4101 2HG2 ILE F  64      59.460  64.280  69.630  1.00  0.00           H
ATOM   4102 3HG2 ILE F  64      58.720  65.770  68.970  1.00  0.00           H
ATOM   4103  CG1 ILE F  64      61.230  66.540  69.520  1.00  0.00           C
ATOM   4104 1HG1 ILE F  64      60.400  67.270  69.650  1.00  0.00           H
ATOM   4105 2HG1 ILE F  64      61.370  66.120  70.540  1.00  0.00           H
ATOM   4106  CD  ILE F  64      62.280  67.480  68.960  1.00  0.00           C
ATOM   4107  HD1 ILE F  64      62.410  68.440  69.500  1.00  0.00           H
ATOM   4108  HD2 ILE F  64      63.290  67.020  69.010  1.00  0.00           H
ATOM   4109  HD3 ILE F  64      62.000  67.650  67.890  1.00  0.00           H
ATOM   4110  C   ILE F  64      62.370  63.800  69.310  1.00  0.00           C
ATOM   4111  O   ILE F  64      61.760  62.860  69.710  1.00  0.00           O
ATOM   4112  N   THR F  65      63.580  64.180  69.860  1.00  0.00           N
ATOM   4113  HN  THR F  65      64.030  64.980  69.460  1.00  0.00           H
ATOM   4114  CA  THR F  65      64.190  63.580  71.000  1.00  0.00           C
ATOM   4115  HA  THR F  65      63.680  62.650  71.200  1.00  0.00           H
ATOM   4116  CB  THR F  65      65.620  63.240  70.900  1.00  0.00           C
ATOM   4117  HB  THR F  65      66.120  64.220  70.710  1.00  0.00           H
ATOM   4118  OG1 THR F  65      65.860  62.310  69.870  1.00  0.00           O
ATOM   4119  HG1 THR F  65      66.820  62.250  69.850  1.00  0.00           H
ATOM   4120  CG2 THR F  65      66.260  62.480  72.120  1.00  0.00           C
ATOM   4121 1HG2 THR F  65      67.340  62.450  71.850  1.00  0.00           H
ATOM   4122 2HG2 THR F  65      66.260  63.030  73.090  1.00  0.00           H
ATOM   4123 3HG2 THR F  65      65.960  61.420  72.090  1.00  0.00           H
ATOM   4124  C   THR F  65      64.000  64.470  72.240  1.00  0.00           C
ATOM   4125  O   THR F  65      64.530  65.550  72.390  1.00  0.00           O
ATOM   4126  N   ASN F  66      63.160  64.050  73.150  1.00  0.00           N
ATOM   4127  HN  ASN F  66      62.660  63.190  73.050  1.00  0.00           H
ATOM   4128  CA  ASN F  66      62.850  64.750  74.380  1.00  0.00           C
ATOM   4129  HA  ASN F  66      63.230  65.760  74.310  1.00  0.00           H
ATOM   4130  CB  ASN F  66      61.470  64.540  74.960  1.00  0.00           C
ATOM   4131  HB1 ASN F  66      61.270  63.460  75.120  1.00  0.00           H
ATOM   4132  HB2 ASN F  66      61.390  64.940  75.990  1.00  0.00           H
ATOM   4133  CG  ASN F  66      60.440  65.220  74.100  1.00  0.00           C
ATOM   4134  OD1 ASN F  66      60.150  66.380  74.360  1.00  0.00           O
ATOM   4135  ND2 ASN F  66      59.870  64.510  73.140  1.00  0.00           N
ATOM   4136 1HD2 ASN F  66      60.330  63.640  72.950  1.00  0.00           H
ATOM   4137 2HD2 ASN F  66      59.070  64.800  72.620  1.00  0.00           H
ATOM   4138  C   ASN F  66      63.640  64.070  75.430  1.00  0.00           C
ATOM   4139  O   ASN F  66      63.440  62.880  75.790  1.00  0.00           O
ATOM   4140  N   VAL F  67      64.600  64.830  76.060  1.00  0.00           N
ATOM   4141  HN  VAL F  67      64.740  65.800  75.840  1.00  0.00           H
ATOM   4142  CA  VAL F  67      65.250  64.240  77.230  1.00  0.00           C
ATOM   4143  HA  VAL F  67      65.150  63.170  77.220  1.00  0.00           H
ATOM   4144  CB  VAL F  67      66.730  64.420  77.170  1.00  0.00           C
ATOM   4145  HB  VAL F  67      67.240  64.140  78.120  1.00  0.00           H
ATOM   4146  CG1 VAL F  67      67.280  63.540  76.080  1.00  0.00           C
ATOM   4147 1HG1 VAL F  67      67.260  62.450  76.290  1.00  0.00           H
ATOM   4148 2HG1 VAL F  67      66.800  63.680  75.080  1.00  0.00           H
ATOM   4149 3HG1 VAL F  67      68.360  63.780  76.080  1.00  0.00           H
ATOM   4150  CG2 VAL F  67      67.080  65.870  76.750  1.00  0.00           C
ATOM   4151 1HG2 VAL F  67      68.180  65.900  76.880  1.00  0.00           H
ATOM   4152 2HG2 VAL F  67      66.740  66.120  75.720  1.00  0.00           H
ATOM   4153 3HG2 VAL F  67      66.730  66.490  77.610  1.00  0.00           H
ATOM   4154  C   VAL F  67      64.600  64.780  78.480  1.00  0.00           C
ATOM   4155  O   VAL F  67      64.310  65.990  78.670  1.00  0.00           O
ATOM   4156  N   LEU F  68      64.350  63.830  79.410  1.00  0.00           N
ATOM   4157  HN  LEU F  68      64.600  62.890  79.230  1.00  0.00           H
ATOM   4158  CA  LEU F  68      63.420  64.030  80.520  1.00  0.00           C
ATOM   4159  HA  LEU F  68      62.760  64.800  80.140  1.00  0.00           H
ATOM   4160  CB  LEU F  68      62.580  62.720  80.830  1.00  0.00           C
ATOM   4161  HB1 LEU F  68      63.280  61.960  81.260  1.00  0.00           H
ATOM   4162  HB2 LEU F  68      61.960  63.030  81.700  1.00  0.00           H
ATOM   4163  CG  LEU F  68      61.690  62.160  79.730  1.00  0.00           C
ATOM   4164  HG  LEU F  68      62.410  61.690  79.020  1.00  0.00           H
ATOM   4165  CD1 LEU F  68      60.750  61.070  80.290  1.00  0.00           C
ATOM   4166 1HD1 LEU F  68      61.230  60.500  81.120  1.00  0.00           H
ATOM   4167 2HD1 LEU F  68      59.830  61.530  80.710  1.00  0.00           H
ATOM   4168 3HD1 LEU F  68      60.480  60.430  79.430  1.00  0.00           H
ATOM   4169  CD2 LEU F  68      60.740  63.230  79.120  1.00  0.00           C
ATOM   4170 1HD2 LEU F  68      59.890  62.790  78.570  1.00  0.00           H
ATOM   4171 2HD2 LEU F  68      60.320  63.800  79.980  1.00  0.00           H
ATOM   4172 3HD2 LEU F  68      61.260  64.050  78.580  1.00  0.00           H
ATOM   4173  C   LEU F  68      64.090  64.560  81.750  1.00  0.00           C
ATOM   4174  O   LEU F  68      63.530  65.160  82.680  1.00  0.00           O
ATOM   4175  N   GLN F  69      65.400  64.260  81.830  1.00  0.00           N
ATOM   4176  HN  GLN F  69      65.920  63.930  81.050  1.00  0.00           H
ATOM   4177  CA  GLN F  69      66.170  64.290  83.040  1.00  0.00           C
ATOM   4178  HA  GLN F  69      65.510  64.270  83.890  1.00  0.00           H
ATOM   4179  CB  GLN F  69      67.000  63.000  83.180  1.00  0.00           C
ATOM   4180  HB1 GLN F  69      67.610  62.920  82.260  1.00  0.00           H
ATOM   4181  HB2 GLN F  69      67.610  63.170  84.090  1.00  0.00           H
ATOM   4182  CG  GLN F  69      66.140  61.740  83.390  1.00  0.00           C
ATOM   4183  HG1 GLN F  69      65.410  62.070  84.160  1.00  0.00           H
ATOM   4184  HG2 GLN F  69      65.670  61.440  82.430  1.00  0.00           H
ATOM   4185  CD  GLN F  69      66.920  60.480  83.720  1.00  0.00           C
ATOM   4186  OE1 GLN F  69      66.850  59.440  83.030  1.00  0.00           O
ATOM   4187  NE2 GLN F  69      67.720  60.470  84.810  1.00  0.00           N
ATOM   4188 1HE2 GLN F  69      67.890  61.280  85.370  1.00  0.00           H
ATOM   4189 2HE2 GLN F  69      68.190  59.620  85.050  1.00  0.00           H
ATOM   4190  C   GLN F  69      67.020  65.630  83.060  1.00  0.00           C
ATOM   4191  OT1 GLN F  69      68.010  65.880  82.370  1.00  0.00           O
ATOM   4192  OT2 GLN F  69      66.710  66.440  83.940  1.00  0.00           O
ATOM   4193  N   GLU G 185      81.410  81.110 110.140  1.00  0.00           N
ATOM   4194  H1  GLU G 185      80.620  80.600 110.580  1.00  0.00           H
ATOM   4195  H2  GLU G 185      81.830  80.580 109.350  1.00  0.00           H
ATOM   4196  H3  GLU G 185      82.190  81.140 110.830  1.00  0.00           H
ATOM   4197  CA  GLU G 185      81.100  82.480 109.810  1.00  0.00           C
ATOM   4198  HA  GLU G 185      81.060  83.060 110.720  1.00  0.00           H
ATOM   4199  CB  GLU G 185      82.220  83.190 108.950  1.00  0.00           C
ATOM   4200  HB1 GLU G 185      82.070  84.280 109.050  1.00  0.00           H
ATOM   4201  HB2 GLU G 185      83.180  82.890 109.420  1.00  0.00           H
ATOM   4202  CG  GLU G 185      82.390  82.710 107.430  1.00  0.00           C
ATOM   4203  HG1 GLU G 185      81.430  82.780 106.870  1.00  0.00           H
ATOM   4204  HG2 GLU G 185      83.110  83.420 106.980  1.00  0.00           H
ATOM   4205  CD  GLU G 185      83.020  81.370 107.150  1.00  0.00           C
ATOM   4206  OE1 GLU G 185      83.840  81.200 106.190  1.00  0.00           O
ATOM   4207  OE2 GLU G 185      82.750  80.390 107.920  1.00  0.00           O
ATOM   4208  C   GLU G 185      79.760  82.550 109.010  1.00  0.00           C
ATOM   4209  O   GLU G 185      79.460  81.640 108.250  1.00  0.00           O
ATOM   4210  N   PRO G 186      78.920  83.600 109.120  1.00  0.00           N
ATOM   4211  CD  PRO G 186      78.840  84.590 110.140  1.00  0.00           C
ATOM   4212  HD1 PRO G 186      79.650  85.330 109.930  1.00  0.00           H
ATOM   4213  HD2 PRO G 186      79.070  84.170 111.140  1.00  0.00           H
ATOM   4214  CA  PRO G 186      77.820  83.740 108.120  1.00  0.00           C
ATOM   4215  HA  PRO G 186      77.160  82.910 108.320  1.00  0.00           H
ATOM   4216  CB  PRO G 186      77.280  85.050 108.520  1.00  0.00           C
ATOM   4217  HB1 PRO G 186      77.890  85.910 108.160  1.00  0.00           H
ATOM   4218  HB2 PRO G 186      76.220  85.170 108.230  1.00  0.00           H
ATOM   4219  CG  PRO G 186      77.430  85.020 110.040  1.00  0.00           C
ATOM   4220  HG1 PRO G 186      77.280  86.080 110.350  1.00  0.00           H
ATOM   4221  HG2 PRO G 186      76.660  84.270 110.330  1.00  0.00           H
ATOM   4222  C   PRO G 186      78.160  83.810 106.640  1.00  0.00           C
ATOM   4223  O   PRO G 186      79.340  84.060 106.290  1.00  0.00           O
ATOM   4224  N   VAL G 187      77.190  83.740 105.800  1.00  0.00           N
ATOM   4225  HN  VAL G 187      76.230  83.690 106.060  1.00  0.00           H
ATOM   4226  CA  VAL G 187      77.390  83.800 104.360  1.00  0.00           C
ATOM   4227  HA  VAL G 187      78.380  84.170 104.110  1.00  0.00           H
ATOM   4228  CB  VAL G 187      77.280  82.400 103.810  1.00  0.00           C
ATOM   4229  HB  VAL G 187      76.430  81.900 104.320  1.00  0.00           H
ATOM   4230  CG1 VAL G 187      77.160  82.490 102.290  1.00  0.00           C
ATOM   4231 1HG1 VAL G 187      77.990  83.050 101.820  1.00  0.00           H
ATOM   4232 2HG1 VAL G 187      77.210  81.440 101.910  1.00  0.00           H
ATOM   4233 3HG1 VAL G 187      76.190  82.870 101.930  1.00  0.00           H
ATOM   4234  CG2 VAL G 187      78.580  81.540 104.130  1.00  0.00           C
ATOM   4235 1HG2 VAL G 187      79.410  82.080 103.630  1.00  0.00           H
ATOM   4236 2HG2 VAL G 187      78.700  81.530 105.230  1.00  0.00           H
ATOM   4237 3HG2 VAL G 187      78.460  80.490 103.800  1.00  0.00           H
ATOM   4238  C   VAL G 187      76.420  84.790 103.750  1.00  0.00           C
ATOM   4239  O   VAL G 187      75.180  84.670 103.990  1.00  0.00           O
ATOM   4240  N   ALA G 188      76.890  85.720 102.930  1.00  0.00           N
ATOM   4241  HN  ALA G 188      77.880  85.880 102.910  1.00  0.00           H
ATOM   4242  CA  ALA G 188      76.040  86.750 102.250  1.00  0.00           C
ATOM   4243  HA  ALA G 188      75.060  86.400 101.970  1.00  0.00           H
ATOM   4244  CB  ALA G 188      75.970  87.850 103.320  1.00  0.00           C
ATOM   4245  HB1 ALA G 188      75.670  87.330 104.250  1.00  0.00           H
ATOM   4246  HB2 ALA G 188      76.960  88.340 103.450  1.00  0.00           H
ATOM   4247  HB3 ALA G 188      75.280  88.690 103.090  1.00  0.00           H
ATOM   4248  C   ALA G 188      76.700  87.350 101.010  1.00  0.00           C
ATOM   4249  O   ALA G 188      76.220  88.390 100.560  1.00  0.00           O
ATOM   4250  N   GLU G 189      77.810  86.740 100.510  1.00  0.00           N
ATOM   4251  HN  GLU G 189      78.240  85.910 100.870  1.00  0.00           H
ATOM   4252  CA  GLU G 189      78.610  87.360  99.480  1.00  0.00           C
ATOM   4253  HA  GLU G 189      78.910  88.300  99.910  1.00  0.00           H
ATOM   4254  CB  GLU G 189      79.870  86.460  99.230  1.00  0.00           C
ATOM   4255  HB1 GLU G 189      79.490  85.470  98.890  1.00  0.00           H
ATOM   4256  HB2 GLU G 189      80.550  86.790  98.420  1.00  0.00           H
ATOM   4257  CG  GLU G 189      80.800  86.330 100.410  1.00  0.00           C
ATOM   4258  HG1 GLU G 189      81.780  85.890 100.110  1.00  0.00           H
ATOM   4259  HG2 GLU G 189      81.000  87.320 100.880  1.00  0.00           H
ATOM   4260  CD  GLU G 189      80.310  85.260 101.380  1.00  0.00           C
ATOM   4261  OE1 GLU G 189      80.560  84.060 101.090  1.00  0.00           O
ATOM   4262  OE2 GLU G 189      79.540  85.600 102.280  1.00  0.00           O
ATOM   4263  C   GLU G 189      77.900  87.570  98.160  1.00  0.00           C
ATOM   4264  O   GLU G 189      77.020  86.760  97.810  1.00  0.00           O
ATOM   4265  N   PRO G 190      78.250  88.650  97.450  1.00  0.00           N
ATOM   4266  CD  PRO G 190      79.440  89.530  97.770  1.00  0.00           C
ATOM   4267  HD1 PRO G 190      80.340  88.890  97.680  1.00  0.00           H
ATOM   4268  HD2 PRO G 190      79.290  90.000  98.770  1.00  0.00           H
ATOM   4269  CA  PRO G 190      77.620  89.080  96.170  1.00  0.00           C
ATOM   4270  HA  PRO G 190      76.550  88.920  96.200  1.00  0.00           H
ATOM   4271  CB  PRO G 190      77.930  90.580  96.150  1.00  0.00           C
ATOM   4272  HB1 PRO G 190      77.730  91.140  95.220  1.00  0.00           H
ATOM   4273  HB2 PRO G 190      77.250  91.010  96.910  1.00  0.00           H
ATOM   4274  CG  PRO G 190      79.400  90.600  96.630  1.00  0.00           C
ATOM   4275  HG1 PRO G 190      80.100  90.360  95.810  1.00  0.00           H
ATOM   4276  HG2 PRO G 190      79.700  91.600  97.010  1.00  0.00           H
ATOM   4277  C   PRO G 190      77.980  88.290  94.980  1.00  0.00           C
ATOM   4278  O   PRO G 190      78.870  87.420  95.010  1.00  0.00           O
ATOM   4279  N   ASP G 191      77.230  88.420  93.850  1.00  0.00           N
ATOM   4280  HN  ASP G 191      76.640  89.210  93.740  1.00  0.00           H
ATOM   4281  CA  ASP G 191      77.120  87.500  92.740  1.00  0.00           C
ATOM   4282  HA  ASP G 191      78.120  87.090  92.660  1.00  0.00           H
ATOM   4283  CB  ASP G 191      76.030  86.410  93.030  1.00  0.00           C
ATOM   4284  HB1 ASP G 191      76.070  86.180  94.120  1.00  0.00           H
ATOM   4285  HB2 ASP G 191      74.970  86.690  92.830  1.00  0.00           H
ATOM   4286  CG  ASP G 191      76.410  85.040  92.300  1.00  0.00           C
ATOM   4287  OD1 ASP G 191      76.860  84.140  93.030  1.00  0.00           O
ATOM   4288  OD2 ASP G 191      76.430  84.970  91.050  1.00  0.00           O
ATOM   4289  C   ASP G 191      76.930  88.230  91.460  1.00  0.00           C
ATOM   4290  O   ASP G 191      76.770  89.480  91.400  1.00  0.00           O
ATOM   4291  N   ILE G 192      76.980  87.460  90.310  1.00  0.00           N
ATOM   4292  HN  ILE G 192      76.920  86.470  90.400  1.00  0.00           H
ATOM   4293  CA  ILE G 192      76.940  88.040  89.010  1.00  0.00           C
ATOM   4294  HA  ILE G 192      77.140  89.100  89.070  1.00  0.00           H
ATOM   4295  CB  ILE G 192      78.000  87.350  88.120  1.00  0.00           C
ATOM   4296  HB  ILE G 192      78.960  87.380  88.680  1.00  0.00           H
ATOM   4297  CG2 ILE G 192      77.660  85.920  87.720  1.00  0.00           C
ATOM   4298 1HG2 ILE G 192      77.400  85.280  88.580  1.00  0.00           H
ATOM   4299 2HG2 ILE G 192      76.960  85.790  86.870  1.00  0.00           H
ATOM   4300 3HG2 ILE G 192      78.600  85.370  87.530  1.00  0.00           H
ATOM   4301  CG1 ILE G 192      78.310  87.960  86.710  1.00  0.00           C
ATOM   4302 1HG1 ILE G 192      79.310  87.580  86.400  1.00  0.00           H
ATOM   4303 2HG1 ILE G 192      77.620  87.630  85.900  1.00  0.00           H
ATOM   4304  CD  ILE G 192      78.460  89.440  86.820  1.00  0.00           C
ATOM   4305  HD1 ILE G 192      79.020  89.830  85.940  1.00  0.00           H
ATOM   4306  HD2 ILE G 192      77.510  90.010  86.810  1.00  0.00           H
ATOM   4307  HD3 ILE G 192      79.050  89.760  87.710  1.00  0.00           H
ATOM   4308  C   ILE G 192      75.490  87.910  88.360  1.00  0.00           C
ATOM   4309  O   ILE G 192      75.240  88.440  87.270  1.00  0.00           O
ATOM   4310  N   MET G 193      74.670  87.130  89.110  1.00  0.00           N
ATOM   4311  HN  MET G 193      75.030  86.800  89.980  1.00  0.00           H
ATOM   4312  CA  MET G 193      73.250  87.090  88.980  1.00  0.00           C
ATOM   4313  HA  MET G 193      73.220  86.690  87.980  1.00  0.00           H
ATOM   4314  CB  MET G 193      72.700  86.120  90.020  1.00  0.00           C
ATOM   4315  HB1 MET G 193      73.490  85.370  90.230  1.00  0.00           H
ATOM   4316  HB2 MET G 193      72.460  86.700  90.940  1.00  0.00           H
ATOM   4317  CG  MET G 193      71.490  85.340  89.640  1.00  0.00           C
ATOM   4318  HG1 MET G 193      71.330  84.460  90.300  1.00  0.00           H
ATOM   4319  HG2 MET G 193      70.620  85.990  89.860  1.00  0.00           H
ATOM   4320  SD  MET G 193      71.430  84.970  87.840  1.00  0.00           S
ATOM   4321  CE  MET G 193      72.360  83.410  88.030  1.00  0.00           C
ATOM   4322  HE1 MET G 193      72.550  82.780  87.140  1.00  0.00           H
ATOM   4323  HE2 MET G 193      73.280  83.390  88.650  1.00  0.00           H
ATOM   4324  HE3 MET G 193      71.640  82.720  88.520  1.00  0.00           H
ATOM   4325  C   MET G 193      72.450  88.350  88.860  1.00  0.00           C
ATOM   4326  O   MET G 193      72.690  89.430  89.330  1.00  0.00           O
ATOM   4327  N   ALA G 194      71.290  88.270  88.070  1.00  0.00           N
ATOM   4328  HN  ALA G 194      70.980  87.360  87.780  1.00  0.00           H
ATOM   4329  CA  ALA G 194      70.450  89.320  87.570  1.00  0.00           C
ATOM   4330  HA  ALA G 194      70.250  90.000  88.380  1.00  0.00           H
ATOM   4331  CB  ALA G 194      71.170  90.200  86.570  1.00  0.00           C
ATOM   4332  HB1 ALA G 194      71.430  89.610  85.670  1.00  0.00           H
ATOM   4333  HB2 ALA G 194      70.470  90.960  86.180  1.00  0.00           H
ATOM   4334  HB3 ALA G 194      72.040  90.790  86.950  1.00  0.00           H
ATOM   4335  C   ALA G 194      69.190  88.720  87.160  1.00  0.00           C
ATOM   4336  O   ALA G 194      69.040  87.520  87.080  1.00  0.00           O
ATOM   4337  N   THR G 195      68.170  89.520  86.730  1.00  0.00           N
ATOM   4338  HN  THR G 195      68.210  90.520  86.650  1.00  0.00           H
ATOM   4339  CA  THR G 195      66.810  88.900  86.430  1.00  0.00           C
ATOM   4340  HA  THR G 195      66.720  87.840  86.640  1.00  0.00           H
ATOM   4341  CB  THR G 195      65.640  89.580  87.020  1.00  0.00           C
ATOM   4342  HB  THR G 195      65.700  90.660  86.770  1.00  0.00           H
ATOM   4343  OG1 THR G 195      65.640  89.490  88.430  1.00  0.00           O
ATOM   4344  HG1 THR G 195      66.440  89.980  88.640  1.00  0.00           H
ATOM   4345  CG2 THR G 195      64.310  88.880  86.730  1.00  0.00           C
ATOM   4346 1HG2 THR G 195      64.100  89.010  85.640  1.00  0.00           H
ATOM   4347 2HG2 THR G 195      64.450  87.830  87.040  1.00  0.00           H
ATOM   4348 3HG2 THR G 195      63.540  89.390  87.340  1.00  0.00           H
ATOM   4349  C   THR G 195      66.640  89.080  84.940  1.00  0.00           C
ATOM   4350  O   THR G 195      66.760  90.150  84.450  1.00  0.00           O
ATOM   4351  N   ASN G 196      66.480  88.030  84.160  1.00  0.00           N
ATOM   4352  HN  ASN G 196      66.390  87.140  84.600  1.00  0.00           H
ATOM   4353  CA  ASN G 196      66.570  88.100  82.670  1.00  0.00           C
ATOM   4354  HA  ASN G 196      66.410  89.120  82.350  1.00  0.00           H
ATOM   4355  CB  ASN G 196      67.970  87.630  82.130  1.00  0.00           C
ATOM   4356  HB1 ASN G 196      68.170  86.540  82.090  1.00  0.00           H
ATOM   4357  HB2 ASN G 196      67.890  87.820  81.030  1.00  0.00           H
ATOM   4358  CG  ASN G 196      69.180  88.470  82.590  1.00  0.00           C
ATOM   4359  OD1 ASN G 196      69.300  89.680  82.190  1.00  0.00           O
ATOM   4360  ND2 ASN G 196      69.970  87.940  83.560  1.00  0.00           N
ATOM   4361 1HD2 ASN G 196      69.860  86.960  83.700  1.00  0.00           H
ATOM   4362 2HD2 ASN G 196      70.900  88.300  83.670  1.00  0.00           H
ATOM   4363  C   ASN G 196      65.430  87.310  82.120  1.00  0.00           C
ATOM   4364  O   ASN G 196      65.220  86.150  82.480  1.00  0.00           O
ATOM   4365  N   ARG G 197      64.700  87.900  81.190  1.00  0.00           N
ATOM   4366  HN  ARG G 197      64.780  88.870  80.990  1.00  0.00           H
ATOM   4367  CA  ARG G 197      63.690  87.240  80.350  1.00  0.00           C
ATOM   4368  HA  ARG G 197      63.930  86.190  80.280  1.00  0.00           H
ATOM   4369  CB  ARG G 197      62.180  87.410  80.890  1.00  0.00           C
ATOM   4370  HB1 ARG G 197      61.990  88.510  80.910  1.00  0.00           H
ATOM   4371  HB2 ARG G 197      61.430  87.020  80.170  1.00  0.00           H
ATOM   4372  CG  ARG G 197      61.860  86.760  82.260  1.00  0.00           C
ATOM   4373  HG1 ARG G 197      62.540  87.240  83.000  1.00  0.00           H
ATOM   4374  HG2 ARG G 197      60.830  87.080  82.530  1.00  0.00           H
ATOM   4375  CD  ARG G 197      61.990  85.280  82.380  1.00  0.00           C
ATOM   4376  HD1 ARG G 197      61.380  84.910  81.530  1.00  0.00           H
ATOM   4377  HD2 ARG G 197      63.070  85.010  82.290  1.00  0.00           H
ATOM   4378  NE  ARG G 197      61.440  84.970  83.710  1.00  0.00           N
ATOM   4379  HE  ARG G 197      61.880  85.410  84.490  1.00  0.00           H
ATOM   4380  CZ  ARG G 197      60.450  84.090  84.010  1.00  0.00           C
ATOM   4381  NH1 ARG G 197      59.940  83.250  83.090  1.00  0.00           N
ATOM   4382 1HH1 ARG G 197      60.010  83.330  82.090  1.00  0.00           H
ATOM   4383 2HH1 ARG G 197      59.320  82.520  83.370  1.00  0.00           H
ATOM   4384  NH2 ARG G 197      60.130  83.840  85.250  1.00  0.00           N
ATOM   4385 1HH2 ARG G 197      60.320  84.540  85.940  1.00  0.00           H
ATOM   4386 2HH2 ARG G 197      59.390  83.170  85.300  1.00  0.00           H
ATOM   4387  C   ARG G 197      63.770  87.660  78.920  1.00  0.00           C
ATOM   4388  O   ARG G 197      63.610  88.860  78.670  1.00  0.00           O
ATOM   4389  N   VAL G 198      64.020  86.770  77.980  1.00  0.00           N
ATOM   4390  HN  VAL G 198      64.270  85.840  78.230  1.00  0.00           H
ATOM   4391  CA  VAL G 198      64.070  87.070  76.570  1.00  0.00           C
ATOM   4392  HA  VAL G 198      63.660  88.060  76.400  1.00  0.00           H
ATOM   4393  CB  VAL G 198      65.520  86.960  76.110  1.00  0.00           C
ATOM   4394  HB  VAL G 198      65.760  85.880  75.980  1.00  0.00           H
ATOM   4395  CG1 VAL G 198      65.520  87.580  74.680  1.00  0.00           C
ATOM   4396 1HG1 VAL G 198      64.740  87.060  74.080  1.00  0.00           H
ATOM   4397 2HG1 VAL G 198      65.310  88.670  74.660  1.00  0.00           H
ATOM   4398 3HG1 VAL G 198      66.450  87.340  74.130  1.00  0.00           H
ATOM   4399  CG2 VAL G 198      66.410  87.870  76.970  1.00  0.00           C
ATOM   4400 1HG2 VAL G 198      67.430  87.840  76.520  1.00  0.00           H
ATOM   4401 2HG2 VAL G 198      66.160  88.950  77.080  1.00  0.00           H
ATOM   4402 3HG2 VAL G 198      66.500  87.450  77.990  1.00  0.00           H
ATOM   4403  C   VAL G 198      63.070  86.150  75.910  1.00  0.00           C
ATOM   4404  O   VAL G 198      63.120  84.880  76.060  1.00  0.00           O
ATOM   4405  N   VAL G 199      62.070  86.750  75.290  1.00  0.00           N
ATOM   4406  HN  VAL G 199      62.050  87.710  75.000  1.00  0.00           H
ATOM   4407  CA  VAL G 199      61.060  85.960  74.640  1.00  0.00           C
ATOM   4408  HA  VAL G 199      61.090  84.910  74.910  1.00  0.00           H
ATOM   4409  CB  VAL G 199      59.660  86.420  75.060  1.00  0.00           C
ATOM   4410  HB  VAL G 199      59.440  87.430  74.670  1.00  0.00           H
ATOM   4411  CG1 VAL G 199      58.660  85.420  74.460  1.00  0.00           C
ATOM   4412 1HG1 VAL G 199      58.660  85.360  73.350  1.00  0.00           H
ATOM   4413 2HG1 VAL G 199      59.020  84.420  74.760  1.00  0.00           H
ATOM   4414 3HG1 VAL G 199      57.620  85.590  74.820  1.00  0.00           H
ATOM   4415  CG2 VAL G 199      59.680  86.630  76.650  1.00  0.00           C
ATOM   4416 1HG2 VAL G 199      60.310  87.460  77.020  1.00  0.00           H
ATOM   4417 2HG2 VAL G 199      58.660  86.820  77.060  1.00  0.00           H
ATOM   4418 3HG2 VAL G 199      60.010  85.660  77.080  1.00  0.00           H
ATOM   4419  C   VAL G 199      61.110  86.160  73.100  1.00  0.00           C
ATOM   4420  O   VAL G 199      60.980  87.310  72.670  1.00  0.00           O
ATOM   4421  N   HIS G 200      61.150  85.170  72.280  1.00  0.00           N
ATOM   4422  HN  HIS G 200      61.180  84.240  72.640  1.00  0.00           H
ATOM   4423  CA  HIS G 200      61.260  85.270  70.920  1.00  0.00           C
ATOM   4424  HA  HIS G 200      61.520  86.250  70.550  1.00  0.00           H
ATOM   4425  CB  HIS G 200      62.270  84.280  70.480  1.00  0.00           C
ATOM   4426  HB1 HIS G 200      62.000  83.220  70.680  1.00  0.00           H
ATOM   4427  HB2 HIS G 200      62.310  84.350  69.370  1.00  0.00           H
ATOM   4428  ND1 HIS G 200      64.650  84.810  70.040  1.00  0.00           N
ATOM   4429  CG  HIS G 200      63.640  84.570  70.980  1.00  0.00           C
ATOM   4430  CE1 HIS G 200      65.800  84.670  70.720  1.00  0.00           C
ATOM   4431  HE1 HIS G 200      66.810  84.880  70.380  1.00  0.00           H
ATOM   4432  NE2 HIS G 200      65.550  84.310  71.990  1.00  0.00           N
ATOM   4433  HE2 HIS G 200      66.290  84.050  72.600  1.00  0.00           H
ATOM   4434  CD2 HIS G 200      64.180  84.290  72.140  1.00  0.00           C
ATOM   4435  HD2 HIS G 200      63.540  84.010  72.970  1.00  0.00           H
ATOM   4436  C   HIS G 200      59.940  84.890  70.330  1.00  0.00           C
ATOM   4437  O   HIS G 200      59.490  83.760  70.370  1.00  0.00           O
ATOM   4438  N   VAL G 201      59.240  85.860  69.740  1.00  0.00           N
ATOM   4439  HN  VAL G 201      59.640  86.760  69.620  1.00  0.00           H
ATOM   4440  CA  VAL G 201      57.880  85.580  69.280  1.00  0.00           C
ATOM   4441  HA  VAL G 201      57.440  84.690  69.710  1.00  0.00           H
ATOM   4442  CB  VAL G 201      56.930  86.650  69.690  1.00  0.00           C
ATOM   4443  HB  VAL G 201      57.170  87.560  69.100  1.00  0.00           H
ATOM   4444  CG1 VAL G 201      55.520  86.300  69.280  1.00  0.00           C
ATOM   4445 1HG1 VAL G 201      55.100  85.360  69.690  1.00  0.00           H
ATOM   4446 2HG1 VAL G 201      54.840  87.160  69.510  1.00  0.00           H
ATOM   4447 3HG1 VAL G 201      55.390  86.230  68.180  1.00  0.00           H
ATOM   4448  CG2 VAL G 201      57.010  87.050  71.170  1.00  0.00           C
ATOM   4449 1HG2 VAL G 201      58.040  87.240  71.540  1.00  0.00           H
ATOM   4450 2HG2 VAL G 201      56.330  87.920  71.290  1.00  0.00           H
ATOM   4451 3HG2 VAL G 201      56.740  86.220  71.860  1.00  0.00           H
ATOM   4452  C   VAL G 201      57.980  85.430  67.830  1.00  0.00           C
ATOM   4453  O   VAL G 201      58.570  86.220  67.000  1.00  0.00           O
ATOM   4454  N   ILE G 202      57.440  84.280  67.340  1.00  0.00           N
ATOM   4455  HN  ILE G 202      57.010  83.610  67.940  1.00  0.00           H
ATOM   4456  CA  ILE G 202      57.780  83.910  65.910  1.00  0.00           C
ATOM   4457  HA  ILE G 202      58.000  84.760  65.290  1.00  0.00           H
ATOM   4458  CB  ILE G 202      59.060  83.000  65.910  1.00  0.00           C
ATOM   4459  HB  ILE G 202      59.930  83.560  66.330  1.00  0.00           H
ATOM   4460  CG2 ILE G 202      58.920  81.880  66.900  1.00  0.00           C
ATOM   4461 1HG2 ILE G 202      59.830  81.240  66.870  1.00  0.00           H
ATOM   4462 2HG2 ILE G 202      58.880  82.250  67.950  1.00  0.00           H
ATOM   4463 3HG2 ILE G 202      58.030  81.280  66.660  1.00  0.00           H
ATOM   4464  CG1 ILE G 202      59.520  82.480  64.520  1.00  0.00           C
ATOM   4465 1HG1 ILE G 202      58.970  81.590  64.170  1.00  0.00           H
ATOM   4466 2HG1 ILE G 202      59.320  83.320  63.820  1.00  0.00           H
ATOM   4467  CD  ILE G 202      61.040  82.220  64.500  1.00  0.00           C
ATOM   4468  HD1 ILE G 202      61.290  81.420  65.230  1.00  0.00           H
ATOM   4469  HD2 ILE G 202      61.350  82.130  63.440  1.00  0.00           H
ATOM   4470  HD3 ILE G 202      61.560  83.150  64.830  1.00  0.00           H
ATOM   4471  C   ILE G 202      56.640  83.180  65.220  1.00  0.00           C
ATOM   4472  O   ILE G 202      56.010  82.230  65.680  1.00  0.00           O
ATOM   4473  N   THR G 203      56.220  83.730  64.100  1.00  0.00           N
ATOM   4474  HN  THR G 203      56.660  84.550  63.730  1.00  0.00           H
ATOM   4475  CA  THR G 203      55.190  83.150  63.300  1.00  0.00           C
ATOM   4476  HA  THR G 203      55.160  82.070  63.340  1.00  0.00           H
ATOM   4477  CB  THR G 203      53.790  83.580  63.740  1.00  0.00           C
ATOM   4478  HB  THR G 203      53.640  83.300  64.810  1.00  0.00           H
ATOM   4479  OG1 THR G 203      52.760  83.030  62.990  1.00  0.00           O
ATOM   4480  HG1 THR G 203      51.920  83.450  63.160  1.00  0.00           H
ATOM   4481  CG2 THR G 203      53.550  85.050  63.690  1.00  0.00           C
ATOM   4482 1HG2 THR G 203      52.520  85.300  64.020  1.00  0.00           H
ATOM   4483 2HG2 THR G 203      54.360  85.420  64.360  1.00  0.00           H
ATOM   4484 3HG2 THR G 203      53.720  85.560  62.710  1.00  0.00           H
ATOM   4485  C   THR G 203      55.340  83.580  61.850  1.00  0.00           C
ATOM   4486  O   THR G 203      55.790  84.660  61.620  1.00  0.00           O
ATOM   4487  N   ASN G 204      55.060  82.750  60.800  1.00  0.00           N
ATOM   4488  HN  ASN G 204      55.020  81.780  60.980  1.00  0.00           H
ATOM   4489  CA  ASN G 204      54.870  83.410  59.470  1.00  0.00           C
ATOM   4490  HA  ASN G 204      55.170  84.450  59.470  1.00  0.00           H
ATOM   4491  CB  ASN G 204      55.750  82.750  58.350  1.00  0.00           C
ATOM   4492  HB1 ASN G 204      55.660  81.660  58.510  1.00  0.00           H
ATOM   4493  HB2 ASN G 204      55.460  82.890  57.280  1.00  0.00           H
ATOM   4494  CG  ASN G 204      57.210  83.160  58.530  1.00  0.00           C
ATOM   4495  OD1 ASN G 204      57.680  83.660  59.550  1.00  0.00           O
ATOM   4496  ND2 ASN G 204      58.060  82.800  57.500  1.00  0.00           N
ATOM   4497 1HD2 ASN G 204      57.760  82.270  56.710  1.00  0.00           H
ATOM   4498 2HD2 ASN G 204      59.030  82.790  57.720  1.00  0.00           H
ATOM   4499  C   ASN G 204      53.410  83.210  59.120  1.00  0.00           C
ATOM   4500  O   ASN G 204      52.810  82.210  59.530  1.00  0.00           O
ATOM   4501  N   VAL G 205      52.750  84.240  58.470  1.00  0.00           N
ATOM   4502  HN  VAL G 205      53.230  85.060  58.160  1.00  0.00           H
ATOM   4503  CA  VAL G 205      51.330  84.230  58.110  1.00  0.00           C
ATOM   4504  HA  VAL G 205      50.720  83.510  58.640  1.00  0.00           H
ATOM   4505  CB  VAL G 205      50.700  85.620  58.310  1.00  0.00           C
ATOM   4506  HB  VAL G 205      51.130  86.390  57.630  1.00  0.00           H
ATOM   4507  CG1 VAL G 205      49.180  85.580  57.990  1.00  0.00           C
ATOM   4508 1HG1 VAL G 205      48.640  84.830  58.620  1.00  0.00           H
ATOM   4509 2HG1 VAL G 205      48.720  86.580  58.120  1.00  0.00           H
ATOM   4510 3HG1 VAL G 205      49.000  85.430  56.910  1.00  0.00           H
ATOM   4511  CG2 VAL G 205      50.810  86.070  59.800  1.00  0.00           C
ATOM   4512 1HG2 VAL G 205      50.420  85.240  60.430  1.00  0.00           H
ATOM   4513 2HG2 VAL G 205      51.830  86.230  60.210  1.00  0.00           H
ATOM   4514 3HG2 VAL G 205      50.270  87.030  59.900  1.00  0.00           H
ATOM   4515  C   VAL G 205      51.200  83.820  56.620  1.00  0.00           C
ATOM   4516  O   VAL G 205      51.720  84.510  55.710  1.00  0.00           O
ATOM   4517  N   LEU G 206      50.540  82.710  56.340  1.00  0.00           N
ATOM   4518  HN  LEU G 206      50.080  82.210  57.070  1.00  0.00           H
ATOM   4519  CA  LEU G 206      50.360  82.180  55.030  1.00  0.00           C
ATOM   4520  HA  LEU G 206      51.030  82.640  54.310  1.00  0.00           H
ATOM   4521  CB  LEU G 206      50.540  80.600  54.950  1.00  0.00           C
ATOM   4522  HB1 LEU G 206      49.750  80.180  55.620  1.00  0.00           H
ATOM   4523  HB2 LEU G 206      50.360  80.390  53.880  1.00  0.00           H
ATOM   4524  CG  LEU G 206      51.830  79.910  55.370  1.00  0.00           C
ATOM   4525  HG  LEU G 206      52.110  80.180  56.410  1.00  0.00           H
ATOM   4526  CD1 LEU G 206      51.610  78.380  55.560  1.00  0.00           C
ATOM   4527 1HD1 LEU G 206      52.560  77.980  55.960  1.00  0.00           H
ATOM   4528 2HD1 LEU G 206      50.800  78.240  56.300  1.00  0.00           H
ATOM   4529 3HD1 LEU G 206      51.350  77.920  54.580  1.00  0.00           H
ATOM   4530  CD2 LEU G 206      52.890  80.270  54.330  1.00  0.00           C
ATOM   4531 1HD2 LEU G 206      53.110  81.350  54.510  1.00  0.00           H
ATOM   4532 2HD2 LEU G 206      53.850  79.710  54.280  1.00  0.00           H
ATOM   4533 3HD2 LEU G 206      52.430  80.290  53.320  1.00  0.00           H
ATOM   4534  C   LEU G 206      48.980  82.370  54.430  1.00  0.00           C
ATOM   4535  O   LEU G 206      48.710  81.990  53.290  1.00  0.00           O
ATOM   4536  N   GLN G 207      48.080  83.090  55.140  1.00  0.00           N
ATOM   4537  HN  GLN G 207      48.320  83.510  56.010  1.00  0.00           H
ATOM   4538  CA  GLN G 207      46.750  83.320  54.560  1.00  0.00           C
ATOM   4539  HA  GLN G 207      46.640  82.540  53.820  1.00  0.00           H
ATOM   4540  CB  GLN G 207      45.620  83.110  55.520  1.00  0.00           C
ATOM   4541  HB1 GLN G 207      45.470  84.030  56.120  1.00  0.00           H
ATOM   4542  HB2 GLN G 207      44.670  83.080  54.940  1.00  0.00           H
ATOM   4543  CG  GLN G 207      45.690  81.920  56.460  1.00  0.00           C
ATOM   4544  HG1 GLN G 207      46.060  81.020  55.920  1.00  0.00           H
ATOM   4545  HG2 GLN G 207      46.380  82.150  57.300  1.00  0.00           H
ATOM   4546  CD  GLN G 207      44.380  81.610  57.110  1.00  0.00           C
ATOM   4547  OE1 GLN G 207      43.670  82.480  57.530  1.00  0.00           O
ATOM   4548  NE2 GLN G 207      44.120  80.330  57.330  1.00  0.00           N
ATOM   4549 1HE2 GLN G 207      44.480  79.630  56.710  1.00  0.00           H
ATOM   4550 2HE2 GLN G 207      43.280  80.050  57.800  1.00  0.00           H
ATOM   4551  C   GLN G 207      46.570  84.610  53.740  1.00  0.00           C
ATOM   4552  OT1 GLN G 207      46.600  84.630  52.480  1.00  0.00           O
ATOM   4553  OT2 GLN G 207      46.310  85.690  54.320  1.00  0.00           O
ATOM   4554  N   GLU H  70      81.000  57.860 112.790  1.00  0.00           N
ATOM   4555  H1  GLU H  70      81.030  57.430 113.740  1.00  0.00           H
ATOM   4556  H2  GLU H  70      80.250  58.560 112.680  1.00  0.00           H
ATOM   4557  H3  GLU H  70      80.770  57.130 112.090  1.00  0.00           H
ATOM   4558  CA  GLU H  70      82.280  58.420 112.320  1.00  0.00           C
ATOM   4559  HA  GLU H  70      82.150  58.430 111.250  1.00  0.00           H
ATOM   4560  CB  GLU H  70      82.470  59.870 112.960  1.00  0.00           C
ATOM   4561  HB1 GLU H  70      82.100  59.870 114.010  1.00  0.00           H
ATOM   4562  HB2 GLU H  70      83.480  60.330 113.010  1.00  0.00           H
ATOM   4563  CG  GLU H  70      81.760  61.020 112.160  1.00  0.00           C
ATOM   4564  HG1 GLU H  70      82.090  62.030 112.490  1.00  0.00           H
ATOM   4565  HG2 GLU H  70      81.910  60.890 111.070  1.00  0.00           H
ATOM   4566  CD  GLU H  70      80.290  60.960 112.400  1.00  0.00           C
ATOM   4567  OE1 GLU H  70      79.700  61.920 112.970  1.00  0.00           O
ATOM   4568  OE2 GLU H  70      79.610  59.960 112.010  1.00  0.00           O
ATOM   4569  C   GLU H  70      83.530  57.710 112.830  1.00  0.00           C
ATOM   4570  O   GLU H  70      83.420  56.750 113.640  1.00  0.00           O
ATOM   4571  N   PRO H  71      84.740  58.110 112.370  1.00  0.00           N
ATOM   4572  CD  PRO H  71      84.960  58.910 111.130  1.00  0.00           C
ATOM   4573  HD1 PRO H  71      84.820  60.000 111.290  1.00  0.00           H
ATOM   4574  HD2 PRO H  71      84.230  58.640 110.340  1.00  0.00           H
ATOM   4575  CA  PRO H  71      85.970  57.560 112.850  1.00  0.00           C
ATOM   4576  HA  PRO H  71      86.060  56.510 112.620  1.00  0.00           H
ATOM   4577  CB  PRO H  71      87.110  58.270 112.080  1.00  0.00           C
ATOM   4578  HB1 PRO H  71      87.480  59.210 112.540  1.00  0.00           H
ATOM   4579  HB2 PRO H  71      87.930  57.630 111.700  1.00  0.00           H
ATOM   4580  CG  PRO H  71      86.440  58.620 110.790  1.00  0.00           C
ATOM   4581  HG1 PRO H  71      86.950  59.480 110.310  1.00  0.00           H
ATOM   4582  HG2 PRO H  71      86.470  57.690 110.180  1.00  0.00           H
ATOM   4583  C   PRO H  71      86.150  57.640 114.330  1.00  0.00           C
ATOM   4584  O   PRO H  71      86.150  58.690 114.910  1.00  0.00           O
ATOM   4585  N   VAL H  72      86.450  56.530 114.900  1.00  0.00           N
ATOM   4586  HN  VAL H  72      86.690  55.780 114.280  1.00  0.00           H
ATOM   4587  CA  VAL H  72      86.780  56.370 116.310  1.00  0.00           C
ATOM   4588  HA  VAL H  72      86.200  57.110 116.840  1.00  0.00           H
ATOM   4589  CB  VAL H  72      86.400  55.100 116.920  1.00  0.00           C
ATOM   4590  HB  VAL H  72      86.500  55.140 118.030  1.00  0.00           H
ATOM   4591  CG1 VAL H  72      84.890  54.750 116.600  1.00  0.00           C
ATOM   4592 1HG1 VAL H  72      84.570  54.970 115.560  1.00  0.00           H
ATOM   4593 2HG1 VAL H  72      84.740  53.650 116.710  1.00  0.00           H
ATOM   4594 3HG1 VAL H  72      84.170  55.210 117.300  1.00  0.00           H
ATOM   4595  CG2 VAL H  72      87.270  53.910 116.470  1.00  0.00           C
ATOM   4596 1HG2 VAL H  72      87.070  53.090 117.180  1.00  0.00           H
ATOM   4597 2HG2 VAL H  72      87.020  53.670 115.410  1.00  0.00           H
ATOM   4598 3HG2 VAL H  72      88.380  54.040 116.460  1.00  0.00           H
ATOM   4599  C   VAL H  72      88.220  56.740 116.470  1.00  0.00           C
ATOM   4600  O   VAL H  72      88.600  57.340 117.480  1.00  0.00           O
ATOM   4601  N   ALA H  73      89.040  56.600 115.430  1.00  0.00           N
ATOM   4602  HN  ALA H  73      88.620  56.420 114.540  1.00  0.00           H
ATOM   4603  CA  ALA H  73      90.480  56.980 115.480  1.00  0.00           C
ATOM   4604  HA  ALA H  73      90.670  57.690 116.270  1.00  0.00           H
ATOM   4605  CB  ALA H  73      91.290  55.740 115.540  1.00  0.00           C
ATOM   4606  HB1 ALA H  73      91.110  55.020 114.710  1.00  0.00           H
ATOM   4607  HB2 ALA H  73      92.380  55.910 115.570  1.00  0.00           H
ATOM   4608  HB3 ALA H  73      91.030  55.190 116.470  1.00  0.00           H
ATOM   4609  C   ALA H  73      90.690  57.610 114.090  1.00  0.00           C
ATOM   4610  O   ALA H  73      90.040  57.250 113.080  1.00  0.00           O
ATOM   4611  N   GLU H  74      91.570  58.590 114.080  1.00  0.00           N
ATOM   4612  HN  GLU H  74      92.110  58.830 114.890  1.00  0.00           H
ATOM   4613  CA  GLU H  74      91.900  59.490 112.890  1.00  0.00           C
ATOM   4614  HA  GLU H  74      90.930  59.880 112.600  1.00  0.00           H
ATOM   4615  CB  GLU H  74      92.750  60.660 113.320  1.00  0.00           C
ATOM   4616  HB1 GLU H  74      93.590  60.170 113.840  1.00  0.00           H
ATOM   4617  HB2 GLU H  74      93.020  61.440 112.580  1.00  0.00           H
ATOM   4618  CG  GLU H  74      91.910  61.400 114.310  1.00  0.00           C
ATOM   4619  HG1 GLU H  74      91.030  61.900 113.850  1.00  0.00           H
ATOM   4620  HG2 GLU H  74      91.640  60.760 115.180  1.00  0.00           H
ATOM   4621  CD  GLU H  74      92.660  62.630 114.900  1.00  0.00           C
ATOM   4622  OE1 GLU H  74      93.490  63.320 114.210  1.00  0.00           O
ATOM   4623  OE2 GLU H  74      92.510  62.870 116.080  1.00  0.00           O
ATOM   4624  C   GLU H  74      92.470  58.790 111.590  1.00  0.00           C
ATOM   4625  O   GLU H  74      93.230  57.850 111.760  1.00  0.00           O
ATOM   4626  N   PRO H  75      92.130  59.250 110.360  1.00  0.00           N
ATOM   4627  CD  PRO H  75      91.470  60.470 110.100  1.00  0.00           C
ATOM   4628  HD1 PRO H  75      92.110  61.360 110.290  1.00  0.00           H
ATOM   4629  HD2 PRO H  75      90.540  60.400 110.700  1.00  0.00           H
ATOM   4630  CA  PRO H  75      92.510  58.480 109.140  1.00  0.00           C
ATOM   4631  HA  PRO H  75      93.550  58.190 109.180  1.00  0.00           H
ATOM   4632  CB  PRO H  75      92.070  59.360 108.010  1.00  0.00           C
ATOM   4633  HB1 PRO H  75      92.820  60.080 107.620  1.00  0.00           H
ATOM   4634  HB2 PRO H  75      91.640  58.880 107.100  1.00  0.00           H
ATOM   4635  CG  PRO H  75      91.040  60.360 108.570  1.00  0.00           C
ATOM   4636  HG1 PRO H  75      90.980  61.320 108.020  1.00  0.00           H
ATOM   4637  HG2 PRO H  75      90.040  59.890 108.500  1.00  0.00           H
ATOM   4638  C   PRO H  75      91.690  57.200 109.030  1.00  0.00           C
ATOM   4639  O   PRO H  75      90.920  56.880 109.910  1.00  0.00           O
ATOM   4640  N   ASP H  76      91.940  56.370 107.950  1.00  0.00           N
ATOM   4641  HN  ASP H  76      92.620  56.690 107.290  1.00  0.00           H
ATOM   4642  CA  ASP H  76      91.310  55.100 107.730  1.00  0.00           C
ATOM   4643  HA  ASP H  76      91.060  54.630 108.670  1.00  0.00           H
ATOM   4644  CB  ASP H  76      90.020  55.510 106.950  1.00  0.00           C
ATOM   4645  HB1 ASP H  76      89.510  56.300 107.540  1.00  0.00           H
ATOM   4646  HB2 ASP H  76      90.170  56.050 106.000  1.00  0.00           H
ATOM   4647  CG  ASP H  76      89.080  54.410 106.930  1.00  0.00           C
ATOM   4648  OD1 ASP H  76      88.760  53.660 107.860  1.00  0.00           O
ATOM   4649  OD2 ASP H  76      88.560  54.180 105.790  1.00  0.00           O
ATOM   4650  C   ASP H  76      92.290  54.170 107.040  1.00  0.00           C
ATOM   4651  O   ASP H  76      93.480  54.470 106.810  1.00  0.00           O
ATOM   4652  N   ILE H  77      91.840  52.840 106.750  1.00  0.00           N
ATOM   4653  HN  ILE H  77      90.890  52.670 107.000  1.00  0.00           H
ATOM   4654  CA  ILE H  77      92.740  51.850 106.110  1.00  0.00           C
ATOM   4655  HA  ILE H  77      93.550  51.800 106.820  1.00  0.00           H
ATOM   4656  CB  ILE H  77      92.060  50.440 106.120  1.00  0.00           C
ATOM   4657  HB  ILE H  77      91.380  50.420 106.990  1.00  0.00           H
ATOM   4658  CG2 ILE H  77      91.170  50.250 104.810  1.00  0.00           C
ATOM   4659 1HG2 ILE H  77      90.460  51.100 104.750  1.00  0.00           H
ATOM   4660 2HG2 ILE H  77      91.680  50.140 103.830  1.00  0.00           H
ATOM   4661 3HG2 ILE H  77      90.480  49.380 104.880  1.00  0.00           H
ATOM   4662  CG1 ILE H  77      93.090  49.340 106.260  1.00  0.00           C
ATOM   4663 1HG1 ILE H  77      92.540  48.390 106.110  1.00  0.00           H
ATOM   4664 2HG1 ILE H  77      93.790  49.450 105.400  1.00  0.00           H
ATOM   4665  CD  ILE H  77      93.750  49.470 107.590  1.00  0.00           C
ATOM   4666  HD1 ILE H  77      94.320  50.420 107.640  1.00  0.00           H
ATOM   4667  HD2 ILE H  77      93.110  49.400 108.490  1.00  0.00           H
ATOM   4668  HD3 ILE H  77      94.530  48.690 107.740  1.00  0.00           H
ATOM   4669  C   ILE H  77      93.350  52.210 104.680  1.00  0.00           C
ATOM   4670  O   ILE H  77      94.460  51.910 104.330  1.00  0.00           O
ATOM   4671  N   MET H  78      92.570  52.960 103.840  1.00  0.00           N
ATOM   4672  HN  MET H  78      91.620  53.160 104.060  1.00  0.00           H
ATOM   4673  CA  MET H  78      93.090  53.750 102.700  1.00  0.00           C
ATOM   4674  HA  MET H  78      93.980  54.250 103.050  1.00  0.00           H
ATOM   4675  CB  MET H  78      93.250  53.010 101.280  1.00  0.00           C
ATOM   4676  HB1 MET H  78      94.000  52.250 101.590  1.00  0.00           H
ATOM   4677  HB2 MET H  78      92.280  52.500 101.130  1.00  0.00           H
ATOM   4678  CG  MET H  78      93.860  53.940 100.220  1.00  0.00           C
ATOM   4679  HG1 MET H  78      94.090  53.410  99.270  1.00  0.00           H
ATOM   4680  HG2 MET H  78      93.000  54.600  99.970  1.00  0.00           H
ATOM   4681  SD  MET H  78      95.300  55.050 100.790  1.00  0.00           S
ATOM   4682  CE  MET H  78      95.420  56.180  99.330  1.00  0.00           C
ATOM   4683  HE1 MET H  78      94.640  56.970  99.310  1.00  0.00           H
ATOM   4684  HE2 MET H  78      96.320  56.820  99.360  1.00  0.00           H
ATOM   4685  HE3 MET H  78      95.440  55.700  98.330  1.00  0.00           H
ATOM   4686  C   MET H  78      92.060  54.840 102.550  1.00  0.00           C
ATOM   4687  O   MET H  78      90.950  54.720 102.030  1.00  0.00           O
ATOM   4688  N   ALA H  79      92.370  56.060 103.100  1.00  0.00           N
ATOM   4689  HN  ALA H  79      93.220  56.080 103.600  1.00  0.00           H
ATOM   4690  CA  ALA H  79      91.470  57.130 103.070  1.00  0.00           C
ATOM   4691  HA  ALA H  79      90.520  56.870 103.510  1.00  0.00           H
ATOM   4692  CB  ALA H  79      91.870  58.200 104.160  1.00  0.00           C
ATOM   4693  HB1 ALA H  79      91.070  58.930 104.360  1.00  0.00           H
ATOM   4694  HB2 ALA H  79      92.040  57.670 105.120  1.00  0.00           H
ATOM   4695  HB3 ALA H  79      92.770  58.830 103.990  1.00  0.00           H
ATOM   4696  C   ALA H  79      91.160  57.580 101.650  1.00  0.00           C
ATOM   4697  O   ALA H  79      92.090  57.820 100.860  1.00  0.00           O
ATOM   4698  N   THR H  80      89.880  57.870 101.330  1.00  0.00           N
ATOM   4699  HN  THR H  80      89.150  57.620 101.960  1.00  0.00           H
ATOM   4700  CA  THR H  80      89.570  58.200  99.940  1.00  0.00           C
ATOM   4701  HA  THR H  80      90.470  58.400  99.370  1.00  0.00           H
ATOM   4702  CB  THR H  80      88.790  57.030  99.110  1.00  0.00           C
ATOM   4703  HB  THR H  80      88.540  57.500  98.140  1.00  0.00           H
ATOM   4704  OG1 THR H  80      87.510  56.590  99.600  1.00  0.00           O
ATOM   4705  HG1 THR H  80      87.740  55.850 100.150  1.00  0.00           H
ATOM   4706  CG2 THR H  80      89.670  55.850  98.790  1.00  0.00           C
ATOM   4707 1HG2 THR H  80      89.140  55.080  98.190  1.00  0.00           H
ATOM   4708 2HG2 THR H  80      90.560  56.160  98.210  1.00  0.00           H
ATOM   4709 3HG2 THR H  80      90.080  55.340  99.690  1.00  0.00           H
ATOM   4710  C   THR H  80      88.740  59.500  99.850  1.00  0.00           C
ATOM   4711  O   THR H  80      88.160  60.030 100.770  1.00  0.00           O
ATOM   4712  N   ASN H  81      88.630  60.040  98.580  1.00  0.00           N
ATOM   4713  HN  ASN H  81      88.950  59.440  97.850  1.00  0.00           H
ATOM   4714  CA  ASN H  81      87.870  61.240  98.280  1.00  0.00           C
ATOM   4715  HA  ASN H  81      87.500  61.670  99.200  1.00  0.00           H
ATOM   4716  CB  ASN H  81      88.550  62.260  97.400  1.00  0.00           C
ATOM   4717  HB1 ASN H  81      88.680  61.760  96.420  1.00  0.00           H
ATOM   4718  HB2 ASN H  81      87.930  63.150  97.180  1.00  0.00           H
ATOM   4719  CG  ASN H  81      89.900  62.670  97.890  1.00  0.00           C
ATOM   4720  OD1 ASN H  81      90.920  62.590  97.220  1.00  0.00           O
ATOM   4721  ND2 ASN H  81      89.920  63.480  99.010  1.00  0.00           N
ATOM   4722 1HD2 ASN H  81      89.100  63.610  99.570  1.00  0.00           H
ATOM   4723 2HD2 ASN H  81      90.770  63.920  99.310  1.00  0.00           H
ATOM   4724  C   ASN H  81      86.640  60.780  97.570  1.00  0.00           C
ATOM   4725  O   ASN H  81      86.550  59.660  97.200  1.00  0.00           O
ATOM   4726  N   ARG H  82      85.550  61.680  97.360  1.00  0.00           N
ATOM   4727  HN  ARG H  82      85.640  62.650  97.580  1.00  0.00           H
ATOM   4728  CA  ARG H  82      84.320  61.220  96.760  1.00  0.00           C
ATOM   4729  HA  ARG H  82      83.980  60.280  97.150  1.00  0.00           H
ATOM   4730  CB  ARG H  82      83.170  62.250  97.090  1.00  0.00           C
ATOM   4731  HB1 ARG H  82      83.270  62.330  98.190  1.00  0.00           H
ATOM   4732  HB2 ARG H  82      83.410  63.260  96.670  1.00  0.00           H
ATOM   4733  CG  ARG H  82      81.710  61.930  96.730  1.00  0.00           C
ATOM   4734  HG1 ARG H  82      81.690  61.870  95.620  1.00  0.00           H
ATOM   4735  HG2 ARG H  82      81.440  61.000  97.280  1.00  0.00           H
ATOM   4736  CD  ARG H  82      80.760  63.020  97.160  1.00  0.00           C
ATOM   4737  HD1 ARG H  82      80.810  63.130  98.260  1.00  0.00           H
ATOM   4738  HD2 ARG H  82      80.900  64.030  96.710  1.00  0.00           H
ATOM   4739  NE  ARG H  82      79.390  62.530  96.740  1.00  0.00           N
ATOM   4740  HE  ARG H  82      79.140  61.580  96.920  1.00  0.00           H
ATOM   4741  CZ  ARG H  82      78.460  63.220  96.010  1.00  0.00           C
ATOM   4742  NH1 ARG H  82      78.400  64.490  95.760  1.00  0.00           N
ATOM   4743 1HH1 ARG H  82      79.190  64.980  96.130  1.00  0.00           H
ATOM   4744 2HH1 ARG H  82      77.750  64.850  95.080  1.00  0.00           H
ATOM   4745  NH2 ARG H  82      77.530  62.400  95.510  1.00  0.00           N
ATOM   4746 1HH2 ARG H  82      77.550  61.430  95.760  1.00  0.00           H
ATOM   4747 2HH2 ARG H  82      76.770  62.930  95.130  1.00  0.00           H
ATOM   4748  C   ARG H  82      84.380  60.900  95.270  1.00  0.00           C
ATOM   4749  O   ARG H  82      84.890  61.620  94.480  1.00  0.00           O
ATOM   4750  N   VAL H  83      83.730  59.790  94.760  1.00  0.00           N
ATOM   4751  HN  VAL H  83      83.300  59.200  95.430  1.00  0.00           H
ATOM   4752  CA  VAL H  83      83.600  59.440  93.390  1.00  0.00           C
ATOM   4753  HA  VAL H  83      84.130  60.160  92.770  1.00  0.00           H
ATOM   4754  CB  VAL H  83      84.120  57.950  93.140  1.00  0.00           C
ATOM   4755  HB  VAL H  83      83.460  57.260  93.690  1.00  0.00           H
ATOM   4756  CG1 VAL H  83      84.190  57.550  91.660  1.00  0.00           C
ATOM   4757 1HG1 VAL H  83      83.180  57.730  91.230  1.00  0.00           H
ATOM   4758 2HG1 VAL H  83      84.770  58.250  91.030  1.00  0.00           H
ATOM   4759 3HG1 VAL H  83      84.570  56.500  91.620  1.00  0.00           H
ATOM   4760  CG2 VAL H  83      85.530  57.790  93.740  1.00  0.00           C
ATOM   4761 1HG2 VAL H  83      85.790  56.710  93.820  1.00  0.00           H
ATOM   4762 2HG2 VAL H  83      86.260  58.250  93.040  1.00  0.00           H
ATOM   4763 3HG2 VAL H  83      85.690  58.200  94.760  1.00  0.00           H
ATOM   4764  C   VAL H  83      82.130  59.520  92.960  1.00  0.00           C
ATOM   4765  O   VAL H  83      81.180  59.090  93.610  1.00  0.00           O
ATOM   4766  N   VAL H  84      81.880  60.150  91.810  1.00  0.00           N
ATOM   4767  HN  VAL H  84      82.650  60.540  91.310  1.00  0.00           H
ATOM   4768  CA  VAL H  84      80.480  60.330  91.370  1.00  0.00           C
ATOM   4769  HA  VAL H  84      80.000  59.370  91.510  1.00  0.00           H
ATOM   4770  CB  VAL H  84      79.650  61.340  92.290  1.00  0.00           C
ATOM   4771  HB  VAL H  84      79.620  60.890  93.310  1.00  0.00           H
ATOM   4772  CG1 VAL H  84      80.350  62.690  92.380  1.00  0.00           C
ATOM   4773 1HG1 VAL H  84      81.440  62.460  92.410  1.00  0.00           H
ATOM   4774 2HG1 VAL H  84      80.250  63.280  91.440  1.00  0.00           H
ATOM   4775 3HG1 VAL H  84      80.080  63.270  93.280  1.00  0.00           H
ATOM   4776  CG2 VAL H  84      78.250  61.520  91.730  1.00  0.00           C
ATOM   4777 1HG2 VAL H  84      78.310  61.860  90.680  1.00  0.00           H
ATOM   4778 2HG2 VAL H  84      77.630  60.600  91.780  1.00  0.00           H
ATOM   4779 3HG2 VAL H  84      77.720  62.260  92.370  1.00  0.00           H
ATOM   4780  C   VAL H  84      80.470  60.730  89.860  1.00  0.00           C
ATOM   4781  O   VAL H  84      80.770  61.840  89.470  1.00  0.00           O
ATOM   4782  N   HIS H  85      80.100  59.790  88.980  1.00  0.00           N
ATOM   4783  HN  HIS H  85      79.660  58.950  89.320  1.00  0.00           H
ATOM   4784  CA  HIS H  85      80.240  60.070  87.580  1.00  0.00           C
ATOM   4785  HA  HIS H  85      80.490  61.110  87.440  1.00  0.00           H
ATOM   4786  CB  HIS H  85      81.430  59.220  86.930  1.00  0.00           C
ATOM   4787  HB1 HIS H  85      82.420  59.570  87.290  1.00  0.00           H
ATOM   4788  HB2 HIS H  85      81.200  58.220  87.330  1.00  0.00           H
ATOM   4789  ND1 HIS H  85      82.470  60.420  84.950  1.00  0.00           N
ATOM   4790  CG  HIS H  85      81.600  59.400  85.450  1.00  0.00           C
ATOM   4791  CE1 HIS H  85      82.630  60.110  83.660  1.00  0.00           C
ATOM   4792  HE1 HIS H  85      83.110  60.730  82.910  1.00  0.00           H
ATOM   4793  NE2 HIS H  85      81.950  59.010  83.390  1.00  0.00           N
ATOM   4794  HE2 HIS H  85      81.850  58.630  82.470  1.00  0.00           H
ATOM   4795  CD2 HIS H  85      81.250  58.570  84.460  1.00  0.00           C
ATOM   4796  HD2 HIS H  85      80.380  57.920  84.440  1.00  0.00           H
ATOM   4797  C   HIS H  85      78.970  59.830  86.840  1.00  0.00           C
ATOM   4798  O   HIS H  85      78.370  58.750  86.890  1.00  0.00           O
ATOM   4799  N   VAL H  86      78.480  60.870  86.160  1.00  0.00           N
ATOM   4800  HN  VAL H  86      79.040  61.690  86.040  1.00  0.00           H
ATOM   4801  CA  VAL H  86      77.180  60.850  85.460  1.00  0.00           C
ATOM   4802  HA  VAL H  86      76.850  59.830  85.390  1.00  0.00           H
ATOM   4803  CB  VAL H  86      76.060  61.530  86.300  1.00  0.00           C
ATOM   4804  HB  VAL H  86      75.960  61.010  87.280  1.00  0.00           H
ATOM   4805  CG1 VAL H  86      76.350  62.940  86.800  1.00  0.00           C
ATOM   4806 1HG1 VAL H  86      75.440  63.260  87.350  1.00  0.00           H
ATOM   4807 2HG1 VAL H  86      77.270  62.960  87.410  1.00  0.00           H
ATOM   4808 3HG1 VAL H  86      76.470  63.590  85.900  1.00  0.00           H
ATOM   4809  CG2 VAL H  86      74.680  61.500  85.600  1.00  0.00           C
ATOM   4810 1HG2 VAL H  86      74.620  62.120  84.680  1.00  0.00           H
ATOM   4811 2HG2 VAL H  86      74.410  60.440  85.400  1.00  0.00           H
ATOM   4812 3HG2 VAL H  86      73.850  61.990  86.160  1.00  0.00           H
ATOM   4813  C   VAL H  86      77.330  61.450  84.070  1.00  0.00           C
ATOM   4814  O   VAL H  86      77.920  62.560  83.940  1.00  0.00           O
ATOM   4815  N   ILE H  87      76.990  60.770  82.960  1.00  0.00           N
ATOM   4816  HN  ILE H  87      76.680  59.840  83.120  1.00  0.00           H
ATOM   4817  CA  ILE H  87      77.310  61.150  81.590  1.00  0.00           C
ATOM   4818  HA  ILE H  87      77.180  62.230  81.610  1.00  0.00           H
ATOM   4819  CB  ILE H  87      78.700  60.700  81.110  1.00  0.00           C
ATOM   4820  HB  ILE H  87      79.360  61.270  81.790  1.00  0.00           H
ATOM   4821  CG2 ILE H  87      78.870  59.200  81.440  1.00  0.00           C
ATOM   4822 1HG2 ILE H  87      78.000  58.620  81.060  1.00  0.00           H
ATOM   4823 2HG2 ILE H  87      79.720  58.780  80.860  1.00  0.00           H
ATOM   4824 3HG2 ILE H  87      78.950  58.880  82.500  1.00  0.00           H
ATOM   4825  CG1 ILE H  87      79.060  60.920  79.610  1.00  0.00           C
ATOM   4826 1HG1 ILE H  87      78.590  60.200  78.910  1.00  0.00           H
ATOM   4827 2HG1 ILE H  87      78.760  61.940  79.270  1.00  0.00           H
ATOM   4828  CD  ILE H  87      80.560  60.800  79.350  1.00  0.00           C
ATOM   4829  HD1 ILE H  87      80.960  59.780  79.540  1.00  0.00           H
ATOM   4830  HD2 ILE H  87      80.850  61.000  78.300  1.00  0.00           H
ATOM   4831  HD3 ILE H  87      81.150  61.570  79.900  1.00  0.00           H
ATOM   4832  C   ILE H  87      76.150  60.660  80.700  1.00  0.00           C
ATOM   4833  O   ILE H  87      75.430  59.680  80.950  1.00  0.00           O
ATOM   4834  N   THR H  88      75.970  61.430  79.580  1.00  0.00           N
ATOM   4835  HN  THR H  88      76.590  62.170  79.310  1.00  0.00           H
ATOM   4836  CA  THR H  88      74.720  61.300  78.770  1.00  0.00           C
ATOM   4837  HA  THR H  88      74.470  60.250  78.760  1.00  0.00           H
ATOM   4838  CB  THR H  88      73.690  62.270  79.320  1.00  0.00           C
ATOM   4839  HB  THR H  88      73.650  62.120  80.420  1.00  0.00           H
ATOM   4840  OG1 THR H  88      72.390  61.990  78.830  1.00  0.00           O
ATOM   4841  HG1 THR H  88      71.740  62.530  79.290  1.00  0.00           H
ATOM   4842  CG2 THR H  88      73.940  63.800  79.090  1.00  0.00           C
ATOM   4843 1HG2 THR H  88      73.170  64.400  79.620  1.00  0.00           H
ATOM   4844 2HG2 THR H  88      74.900  64.040  79.600  1.00  0.00           H
ATOM   4845 3HG2 THR H  88      74.210  64.030  78.030  1.00  0.00           H
ATOM   4846  C   THR H  88      75.010  61.660  77.390  1.00  0.00           C
ATOM   4847  O   THR H  88      76.080  62.210  77.040  1.00  0.00           O
ATOM   4848  N   ASN H  89      74.080  61.300  76.520  1.00  0.00           N
ATOM   4849  HN  ASN H  89      73.270  60.870  76.920  1.00  0.00           H
ATOM   4850  CA  ASN H  89      74.220  61.470  75.140  1.00  0.00           C
ATOM   4851  HA  ASN H  89      74.900  62.270  74.870  1.00  0.00           H
ATOM   4852  CB  ASN H  89      74.600  60.230  74.240  1.00  0.00           C
ATOM   4853  HB1 ASN H  89      73.890  59.400  74.480  1.00  0.00           H
ATOM   4854  HB2 ASN H  89      74.510  60.470  73.160  1.00  0.00           H
ATOM   4855  CG  ASN H  89      75.990  59.740  74.680  1.00  0.00           C
ATOM   4856  OD1 ASN H  89      76.940  60.350  74.230  1.00  0.00           O
ATOM   4857  ND2 ASN H  89      76.130  58.780  75.570  1.00  0.00           N
ATOM   4858 1HD2 ASN H  89      75.350  58.260  75.940  1.00  0.00           H
ATOM   4859 2HD2 ASN H  89      77.020  58.720  76.010  1.00  0.00           H
ATOM   4860  C   ASN H  89      72.830  61.870  74.670  1.00  0.00           C
ATOM   4861  O   ASN H  89      71.780  61.300  74.910  1.00  0.00           O
ATOM   4862  N   VAL H  90      72.770  62.940  73.850  1.00  0.00           N
ATOM   4863  HN  VAL H  90      73.560  63.530  73.700  1.00  0.00           H
ATOM   4864  CA  VAL H  90      71.530  63.320  73.160  1.00  0.00           C
ATOM   4865  HA  VAL H  90      70.900  62.440  73.100  1.00  0.00           H
ATOM   4866  CB  VAL H  90      70.720  64.400  73.870  1.00  0.00           C
ATOM   4867  HB  VAL H  90      70.670  64.180  74.960  1.00  0.00           H
ATOM   4868  CG1 VAL H  90      71.460  65.760  73.740  1.00  0.00           C
ATOM   4869 1HG1 VAL H  90      72.550  65.690  73.960  1.00  0.00           H
ATOM   4870 2HG1 VAL H  90      71.420  66.210  72.730  1.00  0.00           H
ATOM   4871 3HG1 VAL H  90      70.950  66.480  74.420  1.00  0.00           H
ATOM   4872  CG2 VAL H  90      69.270  64.420  73.410  1.00  0.00           C
ATOM   4873 1HG2 VAL H  90      68.740  65.340  73.770  1.00  0.00           H
ATOM   4874 2HG2 VAL H  90      69.130  64.260  72.320  1.00  0.00           H
ATOM   4875 3HG2 VAL H  90      68.690  63.600  73.880  1.00  0.00           H
ATOM   4876  C   VAL H  90      71.900  63.590  71.680  1.00  0.00           C
ATOM   4877  O   VAL H  90      73.020  63.980  71.350  1.00  0.00           O
ATOM   4878  N   LEU H  91      71.040  63.190  70.730  1.00  0.00           N
ATOM   4879  HN  LEU H  91      70.200  62.720  71.000  1.00  0.00           H
ATOM   4880  CA  LEU H  91      71.200  63.420  69.310  1.00  0.00           C
ATOM   4881  HA  LEU H  91      71.720  64.350  69.120  1.00  0.00           H
ATOM   4882  CB  LEU H  91      72.050  62.270  68.660  1.00  0.00           C
ATOM   4883  HB1 LEU H  91      72.740  61.960  69.470  1.00  0.00           H
ATOM   4884  HB2 LEU H  91      71.480  61.330  68.500  1.00  0.00           H
ATOM   4885  CG  LEU H  91      72.740  62.610  67.350  1.00  0.00           C
ATOM   4886  HG  LEU H  91      71.920  62.860  66.650  1.00  0.00           H
ATOM   4887  CD1 LEU H  91      73.740  63.770  67.440  1.00  0.00           C
ATOM   4888 1HD1 LEU H  91      74.560  63.520  68.150  1.00  0.00           H
ATOM   4889 2HD1 LEU H  91      74.180  63.820  66.420  1.00  0.00           H
ATOM   4890 3HD1 LEU H  91      73.240  64.740  67.660  1.00  0.00           H
ATOM   4891  CD2 LEU H  91      73.430  61.270  66.890  1.00  0.00           C
ATOM   4892 1HD2 LEU H  91      72.680  60.470  66.740  1.00  0.00           H
ATOM   4893 2HD2 LEU H  91      73.860  61.360  65.870  1.00  0.00           H
ATOM   4894 3HD2 LEU H  91      74.250  60.990  67.590  1.00  0.00           H
ATOM   4895  C   LEU H  91      69.840  63.400  68.770  1.00  0.00           C
ATOM   4896  O   LEU H  91      68.990  62.850  69.480  1.00  0.00           O
ATOM   4897  N   GLN H  92      69.590  64.040  67.690  1.00  0.00           N
ATOM   4898  HN  GLN H  92      70.300  64.660  67.360  1.00  0.00           H
ATOM   4899  CA  GLN H  92      68.310  64.000  67.010  1.00  0.00           C
ATOM   4900  HA  GLN H  92      67.520  64.220  67.720  1.00  0.00           H
ATOM   4901  CB  GLN H  92      68.300  65.110  65.950  1.00  0.00           C
ATOM   4902  HB1 GLN H  92      68.990  64.820  65.130  1.00  0.00           H
ATOM   4903  HB2 GLN H  92      67.290  65.290  65.530  1.00  0.00           H
ATOM   4904  CG  GLN H  92      68.890  66.470  66.450  1.00  0.00           C
ATOM   4905  HG1 GLN H  92      68.240  66.900  67.250  1.00  0.00           H
ATOM   4906  HG2 GLN H  92      69.930  66.350  66.820  1.00  0.00           H
ATOM   4907  CD  GLN H  92      68.790  67.550  65.320  1.00  0.00           C
ATOM   4908  OE1 GLN H  92      67.830  67.690  64.550  1.00  0.00           O
ATOM   4909  NE2 GLN H  92      69.850  68.410  65.290  1.00  0.00           N
ATOM   4910 1HE2 GLN H  92      70.710  68.090  65.690  1.00  0.00           H
ATOM   4911 2HE2 GLN H  92      69.690  69.360  65.010  1.00  0.00           H
ATOM   4912  C   GLN H  92      68.000  62.690  66.240  1.00  0.00           C
ATOM   4913  OT1 GLN H  92      68.250  62.500  65.030  1.00  0.00           O
ATOM   4914  OT2 GLN H  92      67.350  61.790  66.860  1.00  0.00           O
ATOM   4915  N   GLU I 208      69.990  82.590  37.910  1.00  0.00           N
ATOM   4916  H1  GLU I 208      69.680  83.100  38.760  1.00  0.00           H
ATOM   4917  H2  GLU I 208      71.000  82.810  37.780  1.00  0.00           H
ATOM   4918  H3  GLU I 208      69.520  82.910  37.040  1.00  0.00           H
ATOM   4919  CA  GLU I 208      69.790  81.180  38.050  1.00  0.00           C
ATOM   4920  HA  GLU I 208      70.030  80.850  39.050  1.00  0.00           H
ATOM   4921  CB  GLU I 208      68.320  80.800  37.790  1.00  0.00           C
ATOM   4922  HB1 GLU I 208      68.180  80.870  36.680  1.00  0.00           H
ATOM   4923  HB2 GLU I 208      68.250  79.710  38.000  1.00  0.00           H
ATOM   4924  CG  GLU I 208      67.210  81.630  38.430  1.00  0.00           C
ATOM   4925  HG1 GLU I 208      67.340  81.730  39.530  1.00  0.00           H
ATOM   4926  HG2 GLU I 208      67.130  82.700  38.130  1.00  0.00           H
ATOM   4927  CD  GLU I 208      65.890  80.920  38.210  1.00  0.00           C
ATOM   4928  OE1 GLU I 208      65.500  80.870  37.040  1.00  0.00           O
ATOM   4929  OE2 GLU I 208      65.230  80.540  39.210  1.00  0.00           O
ATOM   4930  C   GLU I 208      70.690  80.360  37.120  1.00  0.00           C
ATOM   4931  O   GLU I 208      71.400  80.980  36.290  1.00  0.00           O
ATOM   4932  N   PRO I 209      70.810  78.990  37.130  1.00  0.00           N
ATOM   4933  CD  PRO I 209      71.710  78.400  36.150  1.00  0.00           C
ATOM   4934  HD1 PRO I 209      72.700  78.860  36.360  1.00  0.00           H
ATOM   4935  HD2 PRO I 209      71.440  78.740  35.120  1.00  0.00           H
ATOM   4936  CA  PRO I 209      70.600  78.040  38.260  1.00  0.00           C
ATOM   4937  HA  PRO I 209      69.540  77.850  38.170  1.00  0.00           H
ATOM   4938  CB  PRO I 209      71.530  76.790  37.910  1.00  0.00           C
ATOM   4939  HB1 PRO I 209      72.510  76.960  38.400  1.00  0.00           H
ATOM   4940  HB2 PRO I 209      71.110  75.780  38.130  1.00  0.00           H
ATOM   4941  CG  PRO I 209      71.660  76.870  36.370  1.00  0.00           C
ATOM   4942  HG1 PRO I 209      72.520  76.400  35.840  1.00  0.00           H
ATOM   4943  HG2 PRO I 209      70.790  76.360  35.930  1.00  0.00           H
ATOM   4944  C   PRO I 209      70.860  78.510  39.720  1.00  0.00           C
ATOM   4945  O   PRO I 209      71.860  79.100  40.040  1.00  0.00           O
ATOM   4946  N   VAL I 210      69.860  78.190  40.650  1.00  0.00           N
ATOM   4947  HN  VAL I 210      69.030  77.700  40.390  1.00  0.00           H
ATOM   4948  CA  VAL I 210      69.820  78.600  42.010  1.00  0.00           C
ATOM   4949  HA  VAL I 210      70.370  79.520  42.200  1.00  0.00           H
ATOM   4950  CB  VAL I 210      68.370  78.800  42.470  1.00  0.00           C
ATOM   4951  HB  VAL I 210      67.760  77.880  42.530  1.00  0.00           H
ATOM   4952  CG1 VAL I 210      68.250  79.590  43.870  1.00  0.00           C
ATOM   4953 1HG1 VAL I 210      68.510  78.900  44.700  1.00  0.00           H
ATOM   4954 2HG1 VAL I 210      68.830  80.530  43.740  1.00  0.00           H
ATOM   4955 3HG1 VAL I 210      67.230  79.940  44.140  1.00  0.00           H
ATOM   4956  CG2 VAL I 210      67.630  79.660  41.490  1.00  0.00           C
ATOM   4957 1HG2 VAL I 210      68.140  80.640  41.340  1.00  0.00           H
ATOM   4958 2HG2 VAL I 210      67.620  79.200  40.480  1.00  0.00           H
ATOM   4959 3HG2 VAL I 210      66.560  79.770  41.740  1.00  0.00           H
ATOM   4960  C   VAL I 210      70.550  77.590  42.930  1.00  0.00           C
ATOM   4961  O   VAL I 210      70.040  76.470  43.140  1.00  0.00           O
ATOM   4962  N   ALA I 211      71.740  77.930  43.470  1.00  0.00           N
ATOM   4963  HN  ALA I 211      72.120  78.840  43.370  1.00  0.00           H
ATOM   4964  CA  ALA I 211      72.540  76.960  44.170  1.00  0.00           C
ATOM   4965  HA  ALA I 211      71.950  76.210  44.670  1.00  0.00           H
ATOM   4966  CB  ALA I 211      73.520  76.260  43.230  1.00  0.00           C
ATOM   4967  HB1 ALA I 211      74.210  77.040  42.830  1.00  0.00           H
ATOM   4968  HB2 ALA I 211      74.100  75.440  43.700  1.00  0.00           H
ATOM   4969  HB3 ALA I 211      72.930  75.770  42.440  1.00  0.00           H
ATOM   4970  C   ALA I 211      73.420  77.640  45.290  1.00  0.00           C
ATOM   4971  O   ALA I 211      74.070  76.910  46.020  1.00  0.00           O
ATOM   4972  N   GLU I 212      73.480  78.980  45.370  1.00  0.00           N
ATOM   4973  HN  GLU I 212      72.760  79.460  44.880  1.00  0.00           H
ATOM   4974  CA  GLU I 212      74.400  79.710  46.240  1.00  0.00           C
ATOM   4975  HA  GLU I 212      75.380  79.470  45.860  1.00  0.00           H
ATOM   4976  CB  GLU I 212      74.180  81.230  46.150  1.00  0.00           C
ATOM   4977  HB1 GLU I 212      73.300  81.660  46.670  1.00  0.00           H
ATOM   4978  HB2 GLU I 212      75.040  81.650  46.710  1.00  0.00           H
ATOM   4979  CG  GLU I 212      74.240  81.840  44.720  1.00  0.00           C
ATOM   4980  HG1 GLU I 212      74.590  82.890  44.660  1.00  0.00           H
ATOM   4981  HG2 GLU I 212      74.980  81.240  44.140  1.00  0.00           H
ATOM   4982  CD  GLU I 212      72.910  81.800  44.060  1.00  0.00           C
ATOM   4983  OE1 GLU I 212      72.140  82.820  44.170  1.00  0.00           O
ATOM   4984  OE2 GLU I 212      72.590  80.820  43.360  1.00  0.00           O
ATOM   4985  C   GLU I 212      74.210  79.310  47.750  1.00  0.00           C
ATOM   4986  O   GLU I 212      73.080  79.230  48.200  1.00  0.00           O
ATOM   4987  N   PRO I 213      75.270  78.980  48.510  1.00  0.00           N
ATOM   4988  CD  PRO I 213      76.500  78.450  47.930  1.00  0.00           C
ATOM   4989  HD1 PRO I 213      77.260  79.240  48.060  1.00  0.00           H
ATOM   4990  HD2 PRO I 213      76.580  78.200  46.840  1.00  0.00           H
ATOM   4991  CA  PRO I 213      75.060  78.530  49.860  1.00  0.00           C
ATOM   4992  HA  PRO I 213      74.370  77.710  49.810  1.00  0.00           H
ATOM   4993  CB  PRO I 213      76.380  77.940  50.260  1.00  0.00           C
ATOM   4994  HB1 PRO I 213      77.120  78.720  50.550  1.00  0.00           H
ATOM   4995  HB2 PRO I 213      76.320  77.120  51.000  1.00  0.00           H
ATOM   4996  CG  PRO I 213      76.860  77.300  48.890  1.00  0.00           C
ATOM   4997  HG1 PRO I 213      77.970  77.210  48.890  1.00  0.00           H
ATOM   4998  HG2 PRO I 213      76.350  76.320  48.810  1.00  0.00           H
ATOM   4999  C   PRO I 213      74.630  79.670  50.750  1.00  0.00           C
ATOM   5000  O   PRO I 213      75.060  80.800  50.590  1.00  0.00           O
ATOM   5001  N   ASP I 214      73.760  79.420  51.740  1.00  0.00           N
ATOM   5002  HN  ASP I 214      73.440  78.490  51.860  1.00  0.00           H
ATOM   5003  CA  ASP I 214      73.330  80.460  52.680  1.00  0.00           C
ATOM   5004  HA  ASP I 214      73.330  81.470  52.270  1.00  0.00           H
ATOM   5005  CB  ASP I 214      71.890  80.100  53.260  1.00  0.00           C
ATOM   5006  HB1 ASP I 214      71.970  79.060  53.640  1.00  0.00           H
ATOM   5007  HB2 ASP I 214      71.660  80.880  54.010  1.00  0.00           H
ATOM   5008  CG  ASP I 214      70.870  80.230  52.160  1.00  0.00           C
ATOM   5009  OD1 ASP I 214      70.500  79.140  51.670  1.00  0.00           O
ATOM   5010  OD2 ASP I 214      70.420  81.330  51.790  1.00  0.00           O
ATOM   5011  C   ASP I 214      74.270  80.590  53.850  1.00  0.00           C
ATOM   5012  O   ASP I 214      75.230  79.820  53.990  1.00  0.00           O
ATOM   5013  N   ILE I 215      74.040  81.610  54.790  1.00  0.00           N
ATOM   5014  HN  ILE I 215      73.320  82.310  54.700  1.00  0.00           H
ATOM   5015  CA  ILE I 215      74.680  81.810  56.110  1.00  0.00           C
ATOM   5016  HA  ILE I 215      75.430  82.540  55.870  1.00  0.00           H
ATOM   5017  CB  ILE I 215      73.790  82.690  57.150  1.00  0.00           C
ATOM   5018  HB  ILE I 215      73.430  83.570  56.570  1.00  0.00           H
ATOM   5019  CG2 ILE I 215      72.600  81.790  57.440  1.00  0.00           C
ATOM   5020 1HG2 ILE I 215      72.910  80.770  57.740  1.00  0.00           H
ATOM   5021 2HG2 ILE I 215      72.020  82.320  58.230  1.00  0.00           H
ATOM   5022 3HG2 ILE I 215      71.970  81.830  56.530  1.00  0.00           H
ATOM   5023  CG1 ILE I 215      74.550  83.300  58.370  1.00  0.00           C
ATOM   5024 1HG1 ILE I 215      75.040  82.460  58.900  1.00  0.00           H
ATOM   5025 2HG1 ILE I 215      75.440  83.850  57.990  1.00  0.00           H
ATOM   5026  CD  ILE I 215      73.730  84.270  59.260  1.00  0.00           C
ATOM   5027  HD1 ILE I 215      73.250  83.660  60.050  1.00  0.00           H
ATOM   5028  HD2 ILE I 215      74.310  85.120  59.670  1.00  0.00           H
ATOM   5029  HD3 ILE I 215      73.020  84.740  58.540  1.00  0.00           H
ATOM   5030  C   ILE I 215      75.490  80.710  56.870  1.00  0.00           C
ATOM   5031  O   ILE I 215      75.010  79.640  57.260  1.00  0.00           O
ATOM   5032  N   MET I 216      76.840  80.950  56.970  1.00  0.00           N
ATOM   5033  HN  MET I 216      77.290  81.770  56.640  1.00  0.00           H
ATOM   5034  CA  MET I 216      77.690  80.120  57.740  1.00  0.00           C
ATOM   5035  HA  MET I 216      77.060  79.470  58.340  1.00  0.00           H
ATOM   5036  CB  MET I 216      78.660  79.350  56.810  1.00  0.00           C
ATOM   5037  HB1 MET I 216      78.050  79.130  55.920  1.00  0.00           H
ATOM   5038  HB2 MET I 216      79.480  80.080  56.620  1.00  0.00           H
ATOM   5039  CG  MET I 216      79.300  78.120  57.500  1.00  0.00           C
ATOM   5040  HG1 MET I 216      79.920  78.540  58.320  1.00  0.00           H
ATOM   5041  HG2 MET I 216      78.590  77.360  57.880  1.00  0.00           H
ATOM   5042  SD  MET I 216      80.340  77.180  56.370  1.00  0.00           S
ATOM   5043  CE  MET I 216      80.730  75.800  57.480  1.00  0.00           C
ATOM   5044  HE1 MET I 216      81.390  75.080  56.940  1.00  0.00           H
ATOM   5045  HE2 MET I 216      81.270  76.160  58.380  1.00  0.00           H
ATOM   5046  HE3 MET I 216      79.810  75.260  57.760  1.00  0.00           H
ATOM   5047  C   MET I 216      78.300  80.970  58.680  1.00  0.00           C
ATOM   5048  O   MET I 216      78.410  82.180  58.440  1.00  0.00           O
ATOM   5049  N   ALA I 217      78.680  80.550  59.860  1.00  0.00           N
ATOM   5050  HN  ALA I 217      78.560  79.570  60.040  1.00  0.00           H
ATOM   5051  CA  ALA I 217      79.370  81.380  60.790  1.00  0.00           C
ATOM   5052  HA  ALA I 217      79.830  82.190  60.240  1.00  0.00           H
ATOM   5053  CB  ALA I 217      78.460  82.010  61.890  1.00  0.00           C
ATOM   5054  HB1 ALA I 217      79.130  82.600  62.560  1.00  0.00           H
ATOM   5055  HB2 ALA I 217      77.700  82.710  61.480  1.00  0.00           H
ATOM   5056  HB3 ALA I 217      77.810  81.330  62.490  1.00  0.00           H
ATOM   5057  C   ALA I 217      80.460  80.540  61.470  1.00  0.00           C
ATOM   5058  O   ALA I 217      80.310  79.450  61.900  1.00  0.00           O
ATOM   5059  N   THR I 218      81.620  81.120  61.620  1.00  0.00           N
ATOM   5060  HN  THR I 218      81.760  82.070  61.350  1.00  0.00           H
[truncated: 929,605 more chars]
