# Supplementary material for: Release of frustration drives corneal amyloid disaggregation by brain chaperone
Source: Commun Biol. 2023 Mar 30;6:348. doi: 10.1038/s42003-023-04725-1 (PMC10063603; doi:10.1038/s42003-023-04725-1)
Supplement: Supplementary file 6 — Supplementary Data 4 [file 42003_2023_4725_MOESM6_ESM.txt]

title               =  1OMB simulation
integrator          =  md;steep
;define              =  -DPOSRES

; general control
constraints         =  hbonds
emtol               =  100.0
emstep              =  0.005
dt                  =  0.002      ; in unit of ps !
nsteps              =  50000000      ; total 100 ps
nstcomm             =  1

; nonbonded control
nstlist             =  40
ns_type             =  grid
rlist               =  1.28
rcoulomb            =  1.28
rvdw                =  1.28
coulombtype         =  PME
fourierspacing      =  0.12
pme_order           =  4

; output control
nstxout             =  0
nstxtcout           =  5000
nstvout             =  0
nstfout             =  0
nstlog              =  5000
nstenergy           =  5000

; temperature control
Tcoupl              =  v-rescale; berendsen
tc-grps             =  Protein SOL
tau_t               =  0.1   0.1  
ref_t               =  300   300  

; pressure control
Pcoupl              = berendsen
Pcoupltype          = isotropic
tau_p               =  0.8
compressibility     =  4.6e-5
ref_p               =  1.0
; Scaling of reference coordinates, No, All or COM
refcoord-scaling         = All


; Generate velocites  at 300 K.
gen_vel             =  yes
gen_temp            =  300
gen_seed            =  -1
